# Supplementary material for: Crystal structures of (Z)-5-[2-(benzo[b]thio­phen-2-yl)-1-(3,5-di­meth­oxy­phen­yl)ethen­yl]-1H-tetra­zole and (Z)-5-[2-(benzo[b]thio­phen-3-yl)-1-(3,4,5-tri­meth­oxy­phen­yl)ethen­yl]-1H-tetra­zole
Source: Acta Crystallogr E Crystallogr Commun. 2016 Apr 8;72(Pt 5):652–5. doi: 10.1107/S2056989016005600 (PMC4908540; doi:10.1107/S2056989016005600)
Supplement: Supplementary file 1 [file e-72-00652-sup1.cif]

##############################################################################
#                                                                            #
# This CIF contains the data in a paper accepted for publication in          #
# Acta Crystallographica Section E. It conforms to the requirements of       #
# Notes for Authors for Acta Crystallographica Section E, and has been       #
# peer reviewed under the auspices of the IUCr Commission on Journals.       #
#                                                                            #
# Full details of the Crystallographic Information File format               #
# are given in the paper "The Crystallographic Information File (CIF):       #
# a New Standard Archive File for Crystallography" by S. R. Hall, F. H.      #
# Allen and I. D. Brown [Acta Cryst. (1991), A47, 655-685].                  #
#                                                                            #
# The current version of the core CIF dictionary is obtainable from          #
# ftp://ftp.iucr.org/pub/cif_core.dic.                                       #
#                                                                            #
# Software is freely available for graphical display of the structure(s)     #
# in this CIF. For information consult the CIF software page                 #
# http://www.iucr.org/resources/cif/software.                                #
#                                                                            #
# This file may be used for bona fide research purposes within the           #
# scientific community so long as proper attribution is given to the journal # 
# article from which it was obtained.                                        #
#                                                                            #
##############################################################################
data_global
_audit_creation_method     'SHELXL97 CIF, edited IUCr template'
_journal_date_recd_electronic     2016-03-24
_journal_date_accepted     2016-04-04
_journal_name_full     'Acta Crystallographica, Section E'
_journal_year     2016
_journal_volume     72
_journal_issue      5
_journal_page_first     652
_journal_page_last     655
_journal_paper_category     GO
_journal_paper_doi     10.1107/S2056989016005600
_journal_coeditor_code     HG5472
_publ_contact_author_name
;
Dr P. A. Crooks
;
_publ_contact_author_address
;
Department of Pharm. Sciences
College of Pharmacy
University of Arkansas for Medical Sciences
Little Rock, AR 72205
USA
;
_publ_contact_author_email     'pacrooks@uams.edu'
_publ_contact_author_fax
;
501 686 6057
;
_publ_contact_author_phone
;
501 686 6495
;
_publ_section_title
;\
Crystal structures of
(<i>Z</i>)-5-[2-(benzo[<i>b</i>]thiophen-2-yl)-1-(3,5-dimethoxyphenyl)\
ethenyl]-1<i>H</i>-tetrazole and
(<i>Z</i>)-5-[2-(benzo[<i>b</i>]thiophen-3-yl)-1-(3,4,5-trimethoxyphenyl)\
ethenyl]-1<i>H</i>-tetrazole
;
loop_
    _publ_author_name
    _publ_author_address
    'Narsimha Reddy Penthala'
;
Department of Pharmaceutical Sciences
College of Pharmacy
University of Arkansas for Medical Sciences
Little Rock, AR 72205
USA
;
    'Jaishankar K. B. Yadlapalli'
;
Department of Pharmaceutical Sciences
College of Pharmacy
University of Arkansas for Medical Sciences
Little Rock, AR 72205
USA
;
    'Parkin, Sean'
;
Department of Chemistry
University of Kentucky
Lexington KY 40506
USA
;
    'Crooks, Peter A.'
;
Department of Pharmaceutical Sciences
College of Pharmacy
University of Arkansas for Medical Sciences
Little Rock, AR 72205
USA
;
_publ_section_synopsis
;\
In both structures, molecules are linked into hydrogen-bonded chains. In
(<i>Z</i>)-5-[2-(benzo[<i>b</i>]thiophen-2-yl)-1-(3,5-dimethoxyphenyl)\
ethenyl]-1<i>H</i>-tetrazole methanol monosolvate, these chains involve both
tetrazole and methanol, and are parallel to the <i>b</i> axis. In
(<i>Z</i>)-5-[2-(benzo[<i>b</i>]thiophen-3-yl)-1-(3,4,5-trimethoxyphenyl)\
ethenyl]-1<i>H</i>-tetrazole, molecules are linked into chains parallel to
the <i>a</i> axis by N---H...N hydrogen bonds between adjacent tetrazole
rings.
;
data_I
_database_code_depnum_ccdc_archive 'CCDC 1472234'
_audit_creation_method     'SHELXL-2014/7 and CIFFIX'
_chemical_name_systematic
;\
(<i>Z</i>)-5-[2-(Benzo[<i>b</i>]thiophen-2-yl)-1-\
(3,5-dimethoxyphenyl)ethenyl]-1<i>H</i>-tetrazole
methanol monosolvate
;
_chemical_name_common     ?
_chemical_formula_moiety     'C19 H16 N4 O2 S, C H4 O'
_chemical_formula_sum     'C20 H20 N4 O3 S'
_chemical_formula_iupac     'C19 H16 N4 O2 S, C H4 O'
_chemical_formula_weight     396.46
_chemical_melting_point     ?
_shelx_space_group_comment
;
The symmetry employed for this shelxl refinement is uniquely defined
by the following loop, which should always be used as a source of
symmetry information in preference to the above space-group names.
They are only intended as comments.
;
_space_group_crystal_system     orthorhombic
_space_group_name_H-M_alt     'P 21 21 2'
_space_group_name_Hall     'P 2 2ab'
loop_
    _space_group_symop_operation_xyz
    'x, y, z'
    '-x, -y, z'
    '-x+1/2, y+1/2, -z'
    'x+1/2, -y+1/2, -z'
_cell_length_a     18.2226(4)
_cell_length_b     13.7954(5)
_cell_length_c     15.5594(5)
_cell_angle_alpha     90
_cell_angle_beta     90
_cell_angle_gamma     90
_cell_volume     3911.4(2)
_cell_formula_units_Z     8
_cell_measurement_reflns_used     9871
_cell_measurement_theta_min     4.92
_cell_measurement_theta_max     68.16
_cell_measurement_temperature     90.0(2)
_exptl_crystal_description     'irregular block'
_exptl_crystal_colour     'pale yellow'
_exptl_crystal_size_max     0.210
_exptl_crystal_size_mid     0.150
_exptl_crystal_size_min     0.120
_exptl_crystal_density_diffrn     1.346
_exptl_crystal_density_meas     ?
_exptl_crystal_density_method     ?
_exptl_crystal_F_000     1664
_exptl_absorpt_coefficient_mu     1.715
_exptl_absorpt_correction_type     multi-scan
_exptl_absorpt_process_details
;
(<i>SADABS</i>; Krause <i>et al.</i>,  2015)
;
_shelx_estimated_absorpt_T_min     0.715
_shelx_estimated_absorpt_T_max     0.821
_exptl_absorpt_correction_T_min     0.720
_exptl_absorpt_correction_T_max     0.915
_exptl_special_details
;
The crystal was mounted using polyisobutene oil on the tip of a fine glass
fibre, which was fastened in a copper mounting pin with electrical solder.
It was placed directly into the cold gas stream of a liquid-nitrogen based
cryostat.
Diffraction data were collected with the crystal at 90K, which is standard
practice in this laboratory for the majority of flash-cooled crystals.
;
_diffrn_ambient_temperature     90.0(2)
_diffrn_radiation_type     CuK\a
_diffrn_radiation_wavelength     1.54178
_diffrn_measurement_device_type     'Bruker X8 Proteum'
_diffrn_measurement_method     '\f and \w scans'
_diffrn_detector_area_resol_mean     5.6
_diffrn_reflns_number     51755
_diffrn_reflns_av_R_equivalents     0.0378
_diffrn_reflns_theta_min     2.840
_diffrn_reflns_theta_max     68.238
_diffrn_reflns_theta_full     67.679
_diffrn_measured_fraction_theta_max     0.996
_diffrn_measured_fraction_theta_full     0.997
_diffrn_reflns_limit_h_min     -21
_diffrn_reflns_limit_h_max     17
_diffrn_reflns_limit_k_min     -16
_diffrn_reflns_limit_k_max     15
_diffrn_reflns_limit_l_min     -18
_diffrn_reflns_limit_l_max     16
_refine_special_details
;
Refined as a 2-component inversion twin.
;
_reflns_number_total     7112
_reflns_number_gt     6916
_reflns_threshold_expression     'I > 2\s(I)'
_refine_ls_structure_factor_coef     Fsqd
_refine_ls_matrix_type     full
_refine_ls_R_factor_all     0.0432
_refine_ls_R_factor_gt     0.0419
_refine_ls_wR_factor_gt     0.1075
_refine_ls_wR_factor_ref     0.1085
_refine_ls_goodness_of_fit_ref     1.096
_refine_ls_restrained_S_all     1.096
_refine_ls_number_reflns     7112
_refine_ls_number_parameters     514
_refine_ls_number_restraints     0
_refine_ls_hydrogen_treatment     constr
_refine_ls_weighting_scheme     calc
_refine_ls_weighting_details
              'w=1/[\s^2^(Fo^2^)+(0.0327P)^2^+4.5187P] where P=(Fo^2^+2Fc^2^)/3'
_atom_sites_solution_hydrogens     difmap
_atom_sites_solution_primary     direct
_atom_sites_solution_secondary     difmap
_refine_ls_shift/su_max     0.000
_refine_ls_shift/su_mean     0.000
_refine_diff_density_max     0.327
_refine_diff_density_min     -0.338
_refine_ls_extinction_method     none
_refine_ls_extinction_coef     .
_refine_ls_abs_structure_details
;
Refined as an inversion twin
;
_refine_ls_abs_structure_Flack     0.50(3)
loop_
    _atom_type_symbol
    _atom_type_description
    _atom_type_scat_dispersion_real
    _atom_type_scat_dispersion_imag
    _atom_type_scat_source
    'C' 'C' 0.0181 0.0091
                         'International Tables Vol C Tables 4.2.6.8 and 6.1.1.4'
    'H' 'H' 0.0000 0.0000
                         'International Tables Vol C Tables 4.2.6.8 and 6.1.1.4'
    'N' 'N' 0.0311 0.0180
                         'International Tables Vol C Tables 4.2.6.8 and 6.1.1.4'
    'O' 'O' 0.0492 0.0322
                         'International Tables Vol C Tables 4.2.6.8 and 6.1.1.4'
    'S' 'S' 0.3331 0.5567
                         'International Tables Vol C Tables 4.2.6.8 and 6.1.1.4'
_computing_data_collection
;
<i>APEX2</i> (Bruker, 2006)
;
_computing_cell_refinement
;
<i>SAINT</i> (Bruker, 2006)
;
_computing_data_reduction
;
<i>SAINT</i> (Bruker, 2006)
;
_computing_structure_solution
;
<i>SHELXT</i> (Sheldrick, 2015a)
;
_computing_structure_refinement
;
<i>SHELXL2014</i> (Sheldrick, 2015b)
;
_computing_molecular_graphics
;
<i>XP</i> in <i>SHELXTL</i> (Sheldrick, 2008)
;
_computing_publication_material
;
<i>SHELXTL</i> (Sheldrick, 2008) and <i>CIFFIX</i> (Parkin,
2013)
;
loop_
    _atom_site_type_symbol
    _atom_site_label
    _atom_site_fract_x
    _atom_site_fract_y
    _atom_site_fract_z
    _atom_site_U_iso_or_equiv
    _atom_site_adp_type
    _atom_site_calc_flag
    _atom_site_occupancy
    _atom_site_disorder_assembly
    _atom_site_disorder_group
    S S1A -0.14677(5) 0.17392(8) 0.08523(7) 0.0251(2) Uani d 1 . .
    O O1A 0.27407(16) 0.0780(3) -0.00263(19) 0.0339(8) Uani d 1 . .
    O O2A 0.25387(16) 0.1201(3) 0.2996(2) 0.0318(8) Uani d 1 . .
    N N1A -0.00422(19) 0.1008(3) -0.0368(2) 0.0246(8) Uani d 1 . .
    H H1NA -0.0012 0.0373 -0.0338 0.030 Uiso calc 0.5 . .
    N N2A -0.0252(2) 0.1531(3) -0.1071(2) 0.0310(10)
                                                   Uani d 1 . .
    N N3A -0.0231(2) 0.2448(3) -0.0848(3) 0.0349(10) Uani d 1 . .
    N N4A -0.00020(19) 0.2525(3) -0.0020(3) 0.0287(8) Uani d 1 . .
    H H4NA 0.0062 0.3063 0.0274 0.034 Uiso calc 0.5 . .
    C C1A -0.0953(2) 0.1363(3) 0.1756(3) 0.0223(9) Uani d 1 . .
    C C2A -0.1397(2) 0.1174(3) 0.2428(3) 0.0231(9) Uani d 1 . .
    H H2A -0.1214 0.0973 0.2971 0.028 Uiso calc 1 . .
    C C3A -0.2158(2) 0.1295(3) 0.2268(3) 0.0239(9) Uani d 1 . .
    C C4A -0.2763(2) 0.1176(3) 0.2813(3) 0.0244(9) Uani d 1 . .
    H H4A -0.2688 0.0980 0.3391 0.029 Uiso calc 1 . .
    C C5A -0.3458(2) 0.1339(3) 0.2521(3) 0.0277(10) Uani d 1 . .
    H H5A -0.3865 0.1249 0.2894 0.033 Uiso calc 1 . .
    C C6A -0.3574(2) 0.1642(3) 0.1660(3) 0.0273(10) Uani d 1 . .
    H H6A -0.4060 0.1742 0.1457 0.033 Uiso calc 1 . .
    C C7A -0.2992(2) 0.1793(3) 0.1117(3) 0.0270(9) Uani d 1 . .
    H H7A -0.3068 0.2022 0.0548 0.032 Uiso calc 1 . .
    C C8A -0.2287(2) 0.1604(3) 0.1415(3) 0.0226(9) Uani d 1 . .
    C C9A -0.0161(2) 0.1270(3) 0.1772(3) 0.0204(8) Uani d 1 . .
    H H9A 0.0036 0.1098 0.2316 0.025 Uiso calc 1 . .
    C C10A 0.0341(2) 0.1385(3) 0.1153(3) 0.0211(9) Uani d 1 . .
    C C11A 0.0106(2) 0.1620(4) 0.0259(3) 0.0225(9) Uani d 1 . .
    C C12A 0.1135(2) 0.1267(3) 0.1272(3) 0.0224(9) Uani d 1 . .
    C C13A 0.1443(2) 0.1325(3) 0.2116(3) 0.0234(9) Uani d 1 . .
    H H13A 0.1143 0.1463 0.2600 0.028 Uiso calc 1 . .
    C C14A 0.2187(2) 0.1177(3) 0.2212(3) 0.0233(9) Uani d 1 . .
    C C15A 0.2651(2) 0.1003(3) 0.1514(3) 0.0271(10) Uani d 1 . .
    H H15A 0.3163 0.0915 0.1594 0.033 Uiso calc 1 . .
    C C16A 0.2347(2) 0.0964(3) 0.0717(3) 0.0268(10) Uani d 1 . .
    C C17A 0.1596(2) 0.1100(3) 0.0598(3) 0.0264(10) Uani d 1 . .
    H H17A 0.1401 0.1077 0.0032 0.032 Uiso calc 1 . .
    C C18A 0.3507(2) 0.0617(4) 0.0066(3) 0.0377(12) Uani d 1 . .
    H H18A 0.3733 0.1180 0.0344 0.057 Uiso calc 1 . .
    H H18B 0.3728 0.0520 -0.0501 0.057 Uiso calc 1 . .
    H H18C 0.3588 0.0039 0.0420 0.057 Uiso calc 1 . .
    C C19A 0.2093(3) 0.1288(4) 0.3753(3) 0.0335(11) Uani d 1 . .
    H H19A 0.1845 0.1919 0.3752 0.050 Uiso calc 1 . .
    H H19B 0.2404 0.1236 0.4265 0.050 Uiso calc 1 . .
    H H19C 0.1725 0.0769 0.3759 0.050 Uiso calc 1 . .
    S S1B 0.63976(5) 0.33164(8) 0.41542(7) 0.0245(2) Uani d 1 . .
    O O1B 0.21860(16) 0.4196(3) 0.5019(2) 0.0393(9) Uani d 1 . .
    O O2B 0.23920(16) 0.3710(3) 0.2009(2) 0.0306(7) Uani d 1 . .
    N N1B 0.49906(19) 0.3988(3) 0.5359(2) 0.0250(8) Uani d 1 . .
    H H1NB 0.4969 0.4625 0.5332 0.030 Uiso calc 0.5 . .
    N N2B 0.5193(2) 0.3455(3) 0.6043(2) 0.0321(10) Uani d 1 . .
    N N3B 0.5154(2) 0.2549(3) 0.5866(3) 0.0332(9) Uani d 1 . .
    N N4B 0.49224(19) 0.2483(3) 0.5038(3) 0.0260(8) Uani d 1 . .
    H H4NB 0.4848 0.1940 0.4754 0.031 Uiso calc 0.5 . .
    C C1B 0.5881(2) 0.3683(3) 0.3263(3) 0.0218(9) Uani d 1 . .
    C C2B 0.6327(2) 0.3889(3) 0.2573(3) 0.0244(9) Uani d 1 . .
    H H2B 0.6144 0.4095 0.2031 0.029 Uiso calc 1 . .
    C C3B 0.7093(2) 0.3762(3) 0.2746(3) 0.0215(9) Uani d 1 . .
    C C4B 0.7694(2) 0.3905(3) 0.2191(3) 0.0252(9) Uani d 1 . .
    H H4B 0.7625 0.4114 0.1615 0.030 Uiso calc 1 . .
    C C5B 0.8392(2) 0.3730(3) 0.2517(3) 0.0247(9) Uani d 1 . .
    H H5B 0.8806 0.3819 0.2153 0.030 Uiso calc 1 . .
    C C6B 0.8503(2) 0.3429(3) 0.3357(3) 0.0271(10) Uani d 1 . .
    H H6B 0.8989 0.3321 0.3556 0.032 Uiso calc 1 . .
    C C7B 0.7919(2) 0.3283(3) 0.3910(3) 0.0261(9) Uani d 1 . .
    H H7B 0.7996 0.3076 0.4485 0.031 Uiso calc 1 . .
    C C8B 0.7214(2) 0.3451(3) 0.3595(3) 0.0253(9) Uani d 1 . .
    C C9B 0.5091(2) 0.3757(4) 0.3228(3) 0.0233(9) Uani d 1 . .
    H H9B 0.4895 0.3923 0.2681 0.028 Uiso calc 1 . .
    C C10B 0.4590(2) 0.3625(3) 0.3856(3) 0.0211(9) Uani d 1 . .
    C C11B 0.4828(2) 0.3364(3) 0.4728(3) 0.0221(9) Uani d 1 . .
    C C12B 0.3782(2) 0.3708(3) 0.3707(3) 0.0200(8) Uani d 1 . .
    C C13B 0.3489(2) 0.3638(3) 0.2897(3) 0.0224(9) Uani d 1 . .
    H H13B 0.3799 0.3513 0.2419 0.027 Uiso calc 1 . .
    C C14B 0.2740(2) 0.3750(3) 0.2778(3) 0.0261(10) Uani d 1 . .
    C C15B 0.2278(2) 0.3939(3) 0.3476(3) 0.0249(9) Uani d 1 . .
    H H15B 0.1765 0.4019 0.3390 0.030 Uiso calc 1 . .
    C C16B 0.2576(2) 0.4008(3) 0.4304(3) 0.0261(10) Uani d 1 . .
    C C17B 0.3329(2) 0.3884(3) 0.4430(3) 0.0233(9) Uani d 1 . .
    H H17B 0.3534 0.3918 0.4991 0.028 Uiso calc 1 . .
    C C18B 0.1415(2) 0.4338(4) 0.4934(3) 0.0382(12) Uani d 1 . .
    H H18D 0.1322 0.4897 0.4560 0.057 Uiso calc 1 . .
    H H18E 0.1200 0.4457 0.5501 0.057 Uiso calc 1 . .
    H H18F 0.1192 0.3758 0.4681 0.057 Uiso calc 1 . .
    C C19B 0.2836(3) 0.3658(4) 0.1264(3) 0.0357(12) Uani d 1 . .
    H H19D 0.3218 0.4157 0.1292 0.054 Uiso calc 1 . .
    H H19E 0.2531 0.3764 0.0753 0.054 Uiso calc 1 . .
    H H19F 0.3065 0.3017 0.1230 0.054 Uiso calc 1 . .
    C C1SA 0.4356(4) 0.1141(5) 0.3215(5) 0.069(2) Uani d 1 . .
    H H1S1 0.3850 0.1165 0.3428 0.103 Uiso calc 1 . .
    H H1S2 0.4399 0.0632 0.2779 0.103 Uiso calc 1 . .
    H H1S3 0.4486 0.1768 0.2961 0.103 Uiso calc 1 . .
    O O1SA 0.4839(2) 0.0935(2) 0.3908(3) 0.0400(9) Uani d 1 . .
    H H1SA 0.4764 0.1330 0.4310 0.060 Uiso calc 0.5 A 1
    H H2SA 0.4955 0.0346 0.3897 0.060 Uiso calc 0.5 B 2
    C C1SB 0.0583(3) 0.3839(4) 0.1772(5) 0.065(2) Uani d 1 . .
    H H1S4 0.0789 0.4438 0.2009 0.098 Uiso calc 1 . .
    H H1S5 0.0982 0.3422 0.1567 0.098 Uiso calc 1 . .
    H H1S6 0.0305 0.3499 0.2219 0.098 Uiso calc 1 . .
    O O1SB 0.0113(2) 0.4064(3) 0.1081(2) 0.0391(9) Uani d 1 . .
    H H1SB 0.0067 0.3576 0.0763 0.059 Uiso calc 0.5 C 1
    H H2SB 0.0327 0.4446 0.0743 0.059 Uiso calc 0.5 D 2
loop_
    _atom_site_aniso_label
    _atom_site_aniso_U_11
    _atom_site_aniso_U_22
    _atom_site_aniso_U_33
    _atom_site_aniso_U_12
    _atom_site_aniso_U_13
    _atom_site_aniso_U_23
    S1A 0.0254(4) 0.0331(6) 0.0167(5) -0.0001(4) 0.0001(4) 0.0019(5)
    O1A 0.0268(15) 0.061(2) 0.0140(15) 0.0078(15) 0.0072(13) 0.0040(16)
    O2A 0.0265(14) 0.049(2) 0.0195(15) 0.0074(14) -0.0059(13) -0.0006(15)
    N1A 0.0252(17) 0.036(2) 0.0126(17) 0.0037(15) -0.0012(15) 0.0035(16)
    N2A 0.0258(17) 0.050(3) 0.0170(19) 0.0041(18) 0.0003(14) 0.0097(18)
    N3A 0.0286(18) 0.051(3) 0.025(2) 0.0004(18) 0.0037(17) 0.016(2)
    N4A 0.0268(18) 0.0291(19) 0.0302(19) 0.0012(15) 0.0000(17) 0.0062(16)
    C1A 0.0254(19) 0.023(2) 0.019(2) -0.0022(16) 0.0013(16) 0.0030(18)
    C2A 0.033(2) 0.022(2) 0.015(2) -0.0017(18) -0.0008(17) -0.0009(17)
    C3A 0.027(2) 0.020(2) 0.024(2) -0.0053(17) -0.0029(17) -0.0007(18)
    C4A 0.036(2) 0.022(2) 0.015(2) -0.0051(18) 0.0026(18) 0.0012(18)
    C5A 0.024(2) 0.029(2) 0.030(2) -0.0031(17) 0.0077(18) -0.004(2)
    C6A 0.026(2) 0.030(2) 0.026(2) 0.0005(19) -0.0021(16) -0.004(2)
    C7A 0.029(2) 0.028(2) 0.024(2) 0.0006(18) -0.0023(17) -0.0014(19)
    C8A 0.029(2) 0.021(2) 0.018(2) -0.0023(17) 0.0012(16) -0.0041(18)
    C9A 0.029(2) 0.020(2) 0.0124(19) -0.0040(18) -0.0033(15) 0.0030(17)
    C10A 0.0253(19) 0.018(2) 0.020(2) 0.0006(16) -0.0028(17) -0.0017(18)
    C11A 0.0185(18) 0.033(2) 0.016(2) 0.0016(18) 0.0017(15) 0.0023(19)
    C12A 0.0260(19) 0.021(2) 0.020(2) -0.0018(17) -0.0037(16) 0.0065(19)
    C13A 0.0245(19) 0.023(2) 0.022(2) 0.0034(16) 0.0028(17) 0.0009(19)
    C14A 0.034(2) 0.026(2) 0.0104(19) 0.0022(18) -0.0048(16) 0.0036(18)
    C15A 0.023(2) 0.028(2) 0.030(2) 0.0047(19) 0.0015(18) 0.005(2)
    C16A 0.031(2) 0.033(2) 0.017(2) 0.0018(19) 0.0050(18) 0.0025(19)
    C17A 0.027(2) 0.027(2) 0.025(2) 0.0001(18) 0.0028(17) 0.0067(19)
    C18A 0.028(2) 0.053(3) 0.032(3) 0.007(2) 0.008(2) 0.016(2)
    C19A 0.037(2) 0.050(3) 0.013(2) 0.008(2) -0.0022(18) -0.004(2)
    S1B 0.0225(4) 0.0342(6) 0.0167(5) -0.0002(4) -0.0002(4) 0.0009(5)
    O1B 0.0211(14) 0.065(2) 0.0322(19) 0.0067(16) 0.0042(14) 0.0094(18)
    O2B 0.0268(14) 0.0429(19) 0.0220(15) 0.0032(14) -0.0041(13) -0.0040(15)
    N1B 0.0236(17) 0.031(2) 0.0200(19) 0.0006(14) 0.0013(16) -0.0029(17)
    N2B 0.0260(18) 0.052(3) 0.0183(19) 0.0023(18) 0.0002(14) 0.0063(19)
    N3B 0.0288(18) 0.045(2) 0.025(2) 0.0006(17) -0.0004(17) 0.012(2)
    N4B 0.0288(18) 0.0294(19) 0.0198(17) -0.0002(15) -0.0006(15) 0.0044(15)
    C1B 0.026(2) 0.023(2) 0.016(2) 0.0008(17) -0.0020(15) -0.0066(17)
    C2B 0.0201(19) 0.025(2) 0.028(2) -0.0035(17) 0.0008(17) 0.0008(19)
    C3B 0.027(2) 0.022(2) 0.016(2) -0.0023(17) 0.0010(16) -0.0013(18)
    C4B 0.026(2) 0.022(2) 0.028(2) -0.0029(17) 0.0007(18) 0.0005(19)
    C5B 0.025(2) 0.028(2) 0.021(2) -0.0074(17) 0.0018(17) -0.0008(19)
    C6B 0.0210(18) 0.029(2) 0.031(2) -0.0004(18) -0.0029(16) -0.002(2)
    C7B 0.029(2) 0.030(2) 0.019(2) -0.0010(19) -0.0023(16) -0.0011(19)
    C8B 0.0221(19) 0.029(2) 0.024(2) -0.0014(17) -0.0006(16) 0.0004(19)
    C9B 0.025(2) 0.024(2) 0.020(2) 0.0000(18) -0.0028(17) -0.0047(19)
    C10B 0.025(2) 0.022(2) 0.017(2) 0.0004(16) 0.0008(16) 0.0007(17)
    C11B 0.0200(18) 0.024(2) 0.022(2) -0.0014(18) 0.0021(15) 0.0006(18)
    C12B 0.0215(18) 0.021(2) 0.017(2) 0.0015(16) 0.0018(16) -0.0012(18)
    C13B 0.0259(19) 0.024(2) 0.017(2) 0.0009(16) -0.0008(17) 0.0019(18)
    C14B 0.024(2) 0.0194(19) 0.035(3) -0.0005(17) -0.0026(18) -0.001(2)
    C15B 0.0230(19) 0.030(2) 0.021(2) 0.0012(18) -0.0025(17) 0.0029(19)
    C16B 0.0230(19) 0.028(2) 0.028(2) 0.0013(17) 0.0040(17) 0.0082(19)
    C17B 0.026(2) 0.031(2) 0.0124(18) 0.0000(18) 0.0008(15) 0.0010(17)
    C18B 0.025(2) 0.061(3) 0.029(2) 0.009(2) 0.0073(19) 0.011(2)
    C19B 0.029(2) 0.049(3) 0.029(3) 0.006(2) -0.0046(19) -0.007(2)
    C1SA 0.070(4) 0.045(4) 0.091(6) 0.008(3) -0.055(4) -0.004(4)
    O1SA 0.0391(17) 0.0270(18) 0.054(2) 0.0036(15) -0.0169(17) -0.0028(17)
    C1SB 0.062(4) 0.033(3) 0.101(6) 0.001(3) -0.051(4) -0.002(4)
    O1SB 0.0427(18) 0.0318(19) 0.043(2) 0.0008(16) -0.0132(16) -0.0011(17)
_geom_special_details
;
 All esds (except the esd in the dihedral angle between two l.s. planes)
 are estimated using the full covariance matrix.  The cell esds are taken
 into account individually in the estimation of esds in distances, angles
 and torsion angles; correlations between esds in cell parameters are only
 used when they are defined by crystal symmetry.  An approximate (isotropic)
 treatment of cell esds is used for estimating esds involving l.s. planes.
;
loop_
    _geom_bond_atom_site_label_1
    _geom_bond_atom_site_label_2
    _geom_bond_site_symmetry_2
    _geom_bond_distance
    _geom_bond_publ_flag
    S1A C8A . 1.742(4) ?
    S1A C1A . 1.768(4) ?
    O1A C16A . 1.385(5) ?
    O1A C18A . 1.422(5) ?
    O2A C14A . 1.379(5) ?
    O2A C19A . 1.437(5) ?
    N1A C11A . 1.317(6) ?
    N1A N2A . 1.365(5) ?
    N1A H1NA . 0.8800 ?
    N2A N3A . 1.313(7) ?
    N3A N4A . 1.358(6) ?
    N4A C11A . 1.337(7) ?
    N4A H4NA . 0.8800 ?
    C1A C2A . 1.348(6) ?
    C1A C9A . 1.449(6) ?
    C2A C3A . 1.418(6) ?
    C2A H2A . 0.9500 ?
    C3A C4A . 1.400(7) ?
    C3A C8A . 1.413(6) ?
    C4A C5A . 1.364(6) ?
    C4A H4A . 0.9500 ?
    C5A C6A . 1.419(7) ?
    C5A H5A . 0.9500 ?
    C6A C7A . 1.372(6) ?
    C6A H6A . 0.9500 ?
    C7A C8A . 1.389(6) ?
    C7A H7A . 0.9500 ?
    C9A C10A . 1.338(6) ?
    C9A H9A . 0.9500 ?
    C10A C12A . 1.469(6) ?
    C10A C11A . 1.491(6) ?
    C12A C17A . 1.363(6) ?
    C12A C13A . 1.431(6) ?
    C13A C14A . 1.378(6) ?
    C13A H13A . 0.9500 ?
    C14A C15A . 1.396(6) ?
    C15A C16A . 1.359(6) ?
    C15A H15A . 0.9500 ?
    C16A C17A . 1.394(6) ?
    C17A H17A . 0.9500 ?
    C18A H18A . 0.9800 ?
    C18A H18B . 0.9800 ?
    C18A H18C . 0.9800 ?
    C19A H19A . 0.9800 ?
    C19A H19B . 0.9800 ?
    C19A H19C . 0.9800 ?
    S1B C8B . 1.733(4) ?
    S1B C1B . 1.750(4) ?
    O1B C16B . 1.345(5) ?
    O1B C18B . 1.425(5) ?
    O2B C14B . 1.355(6) ?
    O2B C19B . 1.415(6) ?
    N1B C11B . 1.339(6) ?
    N1B N2B . 1.346(5) ?
    N1B H1NB . 0.8800 ?
    N2B N3B . 1.281(6) ?
    N3B N4B . 1.360(6) ?
    N4B C11B . 1.319(6) ?
    N4B H4NB . 0.8800 ?
    C1B C2B . 1.376(6) ?
    C1B C9B . 1.444(6) ?
    C2B C3B . 1.433(6) ?
    C2B H2B . 0.9500 ?
    C3B C8B . 1.406(6) ?
    C3B C4B . 1.408(6) ?
    C4B C5B . 1.391(6) ?
    C4B H4B . 0.9500 ?
    C5B C6B . 1.386(6) ?
    C5B H5B . 0.9500 ?
    C6B C7B . 1.383(6) ?
    C6B H6B . 0.9500 ?
    C7B C8B . 1.395(6) ?
    C7B H7B . 0.9500 ?
    C9B C10B . 1.351(6) ?
    C9B H9B . 0.9500 ?
    C10B C11B . 1.469(6) ?
    C10B C12B . 1.494(5) ?
    C12B C13B . 1.372(6) ?
    C12B C17B . 1.416(6) ?
    C13B C14B . 1.386(6) ?
    C13B H13B . 0.9500 ?
    C14B C15B . 1.400(7) ?
    C15B C16B . 1.400(6) ?
    C15B H15B . 0.9500 ?
    C16B C17B . 1.398(6) ?
    C17B H17B . 0.9500 ?
    C18B H18D . 0.9800 ?
    C18B H18E . 0.9800 ?
    C18B H18F . 0.9800 ?
    C19B H19D . 0.9800 ?
    C19B H19E . 0.9800 ?
    C19B H19F . 0.9800 ?
    C1SA O1SA . 1.421(7) ?
    C1SA H1S1 . 0.9800 ?
    C1SA H1S2 . 0.9800 ?
    C1SA H1S3 . 0.9800 ?
    O1SA H1SA . 0.8400 ?
    O1SA H2SA . 0.8400 ?
    C1SB O1SB . 1.409(6) ?
    C1SB H1S4 . 0.9800 ?
    C1SB H1S5 . 0.9800 ?
    C1SB H1S6 . 0.9800 ?
    O1SB H1SB . 0.8400 ?
    O1SB H2SB . 0.8400 ?
loop_
    _geom_angle_atom_site_label_1
    _geom_angle_atom_site_label_2
    _geom_angle_atom_site_label_3
    _geom_angle_site_symmetry_1
    _geom_angle_site_symmetry_3
    _geom_angle
    _geom_angle_publ_flag
    C8A S1A C1A . . 91.3(2) ?
    C16A O1A C18A . . 116.9(4) ?
    C14A O2A C19A . . 117.7(3) ?
    C11A N1A N2A . . 108.2(4) ?
    C11A N1A H1NA . . 125.9 ?
    N2A N1A H1NA . . 125.9 ?
    N3A N2A N1A . . 106.8(4) ?
    N2A N3A N4A . . 109.6(4) ?
    C11A N4A N3A . . 106.2(4) ?
    C11A N4A H4NA . . 126.9 ?
    N3A N4A H4NA . . 126.9 ?
    C2A C1A C9A . . 124.6(4) ?
    C2A C1A S1A . . 110.8(3) ?
    C9A C1A S1A . . 124.6(3) ?
    C1A C2A C3A . . 115.3(4) ?
    C1A C2A H2A . . 122.4 ?
    C3A C2A H2A . . 122.4 ?
    C4A C3A C8A . . 118.2(4) ?
    C4A C3A C2A . . 130.4(4) ?
    C8A C3A C2A . . 111.4(4) ?
    C5A C4A C3A . . 120.6(4) ?
    C5A C4A H4A . . 119.7 ?
    C3A C4A H4A . . 119.7 ?
    C4A C5A C6A . . 120.1(4) ?
    C4A C5A H5A . . 120.0 ?
    C6A C5A H5A . . 120.0 ?
    C7A C6A C5A . . 120.8(4) ?
    C7A C6A H6A . . 119.6 ?
    C5A C6A H6A . . 119.6 ?
    C6A C7A C8A . . 118.6(4) ?
    C6A C7A H7A . . 120.7 ?
    C8A C7A H7A . . 120.7 ?
    C7A C8A C3A . . 121.7(4) ?
    C7A C8A S1A . . 127.1(3) ?
    C3A C8A S1A . . 111.2(3) ?
    C10A C9A C1A . . 131.2(4) ?
    C10A C9A H9A . . 114.4 ?
    C1A C9A H9A . . 114.4 ?
    C9A C10A C12A . . 124.7(4) ?
    C9A C10A C11A . . 120.1(4) ?
    C12A C10A C11A . . 115.1(4) ?
    N1A C11A N4A . . 109.2(4) ?
    N1A C11A C10A . . 127.6(4) ?
    N4A C11A C10A . . 123.2(4) ?
    C17A C12A C13A . . 118.3(4) ?
    C17A C12A C10A . . 121.9(4) ?
    C13A C12A C10A . . 119.8(4) ?
    C14A C13A C12A . . 118.5(4) ?
    C14A C13A H13A . . 120.8 ?
    C12A C13A H13A . . 120.8 ?
    C13A C14A O2A . . 123.3(4) ?
    C13A C14A C15A . . 122.5(4) ?
    O2A C14A C15A . . 114.2(4) ?
    C16A C15A C14A . . 118.0(4) ?
    C16A C15A H15A . . 121.0 ?
    C14A C15A H15A . . 121.0 ?
    C15A C16A O1A . . 124.0(4) ?
    C15A C16A C17A . . 121.1(4) ?
    O1A C16A C17A . . 114.9(4) ?
    C12A C17A C16A . . 121.7(4) ?
    C12A C17A H17A . . 119.2 ?
    C16A C17A H17A . . 119.2 ?
    O1A C18A H18A . . 109.5 ?
    O1A C18A H18B . . 109.5 ?
    H18A C18A H18B . . 109.5 ?
    O1A C18A H18C . . 109.5 ?
    H18A C18A H18C . . 109.5 ?
    H18B C18A H18C . . 109.5 ?
    O2A C19A H19A . . 109.5 ?
    O2A C19A H19B . . 109.5 ?
    H19A C19A H19B . . 109.5 ?
    O2A C19A H19C . . 109.5 ?
    H19A C19A H19C . . 109.5 ?
    H19B C19A H19C . . 109.5 ?
    C8B S1B C1B . . 91.9(2) ?
    C16B O1B C18B . . 118.0(4) ?
    C14B O2B C19B . . 117.2(3) ?
    C11B N1B N2B . . 106.8(4) ?
    C11B N1B H1NB . . 126.6 ?
    N2B N1B H1NB . . 126.6 ?
    N3B N2B N1B . . 110.4(4) ?
    N2B N3B N4B . . 106.7(4) ?
    C11B N4B N3B . . 108.9(4) ?
    C11B N4B H4NB . . 125.5 ?
    N3B N4B H4NB . . 125.5 ?
    C2B C1B C9B . . 122.9(4) ?
    C2B C1B S1B . . 111.2(3) ?
    C9B C1B S1B . . 125.9(3) ?
    C1B C2B C3B . . 113.7(4) ?
    C1B C2B H2B . . 123.1 ?
    C3B C2B H2B . . 123.1 ?
    C8B C3B C4B . . 119.8(4) ?
    C8B C3B C2B . . 111.5(4) ?
    C4B C3B C2B . . 128.6(4) ?
    C5B C4B C3B . . 117.6(4) ?
    C5B C4B H4B . . 121.2 ?
    C3B C4B H4B . . 121.2 ?
    C6B C5B C4B . . 121.9(4) ?
    C6B C5B H5B . . 119.1 ?
    C4B C5B H5B . . 119.1 ?
    C7B C6B C5B . . 121.3(4) ?
    C7B C6B H6B . . 119.4 ?
    C5B C6B H6B . . 119.4 ?
    C6B C7B C8B . . 117.8(4) ?
    C6B C7B H7B . . 121.1 ?
    C8B C7B H7B . . 121.1 ?
    C7B C8B C3B . . 121.6(4) ?
    C7B C8B S1B . . 126.7(4) ?
    C3B C8B S1B . . 111.7(3) ?
    C10B C9B C1B . . 129.6(4) ?
    C10B C9B H9B . . 115.2 ?
    C1B C9B H9B . . 115.2 ?
    C9B C10B C11B . . 120.1(4) ?
    C9B C10B C12B . . 123.0(4) ?
    C11B C10B C12B . . 116.9(4) ?
    N4B C11B N1B . . 107.2(4) ?
    N4B C11B C10B . . 127.0(4) ?
    N1B C11B C10B . . 125.8(4) ?
    C13B C12B C17B . . 120.9(4) ?
    C13B C12B C10B . . 121.3(4) ?
    C17B C12B C10B . . 117.7(4) ?
    C12B C13B C14B . . 119.9(4) ?
    C12B C13B H13B . . 120.0 ?
    C14B C13B H13B . . 120.0 ?
    O2B C14B C13B . . 125.1(4) ?
    O2B C14B C15B . . 114.3(4) ?
    C13B C14B C15B . . 120.6(5) ?
    C14B C15B C16B . . 119.6(4) ?
    C14B C15B H15B . . 120.2 ?
    C16B C15B H15B . . 120.2 ?
    O1B C16B C17B . . 115.2(4) ?
    O1B C16B C15B . . 124.7(4) ?
    C17B C16B C15B . . 120.1(4) ?
    C16B C17B C12B . . 118.8(4) ?
    C16B C17B H17B . . 120.6 ?
    C12B C17B H17B . . 120.6 ?
    O1B C18B H18D . . 109.5 ?
    O1B C18B H18E . . 109.5 ?
    H18D C18B H18E . . 109.5 ?
    O1B C18B H18F . . 109.5 ?
    H18D C18B H18F . . 109.5 ?
    H18E C18B H18F . . 109.5 ?
    O2B C19B H19D . . 109.5 ?
    O2B C19B H19E . . 109.5 ?
    H19D C19B H19E . . 109.5 ?
    O2B C19B H19F . . 109.5 ?
    H19D C19B H19F . . 109.5 ?
    H19E C19B H19F . . 109.5 ?
    O1SA C1SA H1S1 . . 109.5 ?
    O1SA C1SA H1S2 . . 109.5 ?
    H1S1 C1SA H1S2 . . 109.5 ?
    O1SA C1SA H1S3 . . 109.5 ?
    H1S1 C1SA H1S3 . . 109.5 ?
    H1S2 C1SA H1S3 . . 109.5 ?
    C1SA O1SA H1SA . . 109.5 ?
    C1SA O1SA H2SA . . 109.5 ?
    O1SB C1SB H1S4 . . 109.5 ?
    O1SB C1SB H1S5 . . 109.5 ?
    H1S4 C1SB H1S5 . . 109.5 ?
    O1SB C1SB H1S6 . . 109.5 ?
    H1S4 C1SB H1S6 . . 109.5 ?
    H1S5 C1SB H1S6 . . 109.5 ?
    C1SB O1SB H1SB . . 109.5 ?
    C1SB O1SB H2SB . . 109.5 ?
loop_
    _geom_torsion_atom_site_label_1
    _geom_torsion_atom_site_label_2
    _geom_torsion_atom_site_label_3
    _geom_torsion_atom_site_label_4
    _geom_torsion_site_symmetry_1
    _geom_torsion_site_symmetry_2
    _geom_torsion_site_symmetry_3
    _geom_torsion_site_symmetry_4
    _geom_torsion
    _geom_torsion_publ_flag
    C11A N1A N2A N3A . . . . -0.6(4) ?
    N1A N2A N3A N4A . . . . 0.9(5) ?
    N2A N3A N4A C11A . . . . -0.8(5) ?
    C8A S1A C1A C2A . . . . -1.1(4) ?
    C8A S1A C1A C9A . . . . 178.9(4) ?
    C9A C1A C2A C3A . . . . -178.9(4) ?
    S1A C1A C2A C3A . . . . 1.1(5) ?
    C1A C2A C3A C4A . . . . -179.1(5) ?
    C1A C2A C3A C8A . . . . -0.4(6) ?
    C8A C3A C4A C5A . . . . 1.1(7) ?
    C2A C3A C4A C5A . . . . 179.7(5) ?
    C3A C4A C5A C6A . . . . -0.7(7) ?
    C4A C5A C6A C7A . . . . -1.2(7) ?
    C5A C6A C7A C8A . . . . 2.6(7) ?
    C6A C7A C8A C3A . . . . -2.2(7) ?
    C6A C7A C8A S1A . . . . -180.0(4) ?
    C4A C3A C8A C7A . . . . 0.4(7) ?
    C2A C3A C8A C7A . . . . -178.5(4) ?
    C4A C3A C8A S1A . . . . 178.4(3) ?
    C2A C3A C8A S1A . . . . -0.4(5) ?
    C1A S1A C8A C7A . . . . 178.8(5) ?
    C1A S1A C8A C3A . . . . 0.8(3) ?
    C2A C1A C9A C10A . . . . 176.3(5) ?
    S1A C1A C9A C10A . . . . -3.6(8) ?
    C1A C9A C10A C12A . . . . 179.7(5) ?
    C1A C9A C10A C11A . . . . -2.2(8) ?
    N2A N1A C11A N4A . . . . 0.0(4) ?
    N2A N1A C11A C10A . . . . 178.6(4) ?
    N3A N4A C11A N1A . . . . 0.5(4) ?
    N3A N4A C11A C10A . . . . -178.2(3) ?
    C9A C10A C11A N1A . . . . -90.9(5) ?
    C12A C10A C11A N1A . . . . 87.3(5) ?
    C9A C10A C11A N4A . . . . 87.5(5) ?
    C12A C10A C11A N4A . . . . -94.3(5) ?
    C9A C10A C12A C17A . . . . 159.7(5) ?
    C11A C10A C12A C17A . . . . -18.4(6) ?
    C9A C10A C12A C13A . . . . -20.2(7) ?
    C11A C10A C12A C13A . . . . 161.6(4) ?
    C17A C12A C13A C14A . . . . -2.2(6) ?
    C10A C12A C13A C14A . . . . 177.7(4) ?
    C12A C13A C14A O2A . . . . -178.9(4) ?
    C12A C13A C14A C15A . . . . 2.0(7) ?
    C19A O2A C14A C13A . . . . 6.4(7) ?
    C19A O2A C14A C15A . . . . -174.5(4) ?
    C13A C14A C15A C16A . . . . -1.2(7) ?
    O2A C14A C15A C16A . . . . 179.7(4) ?
    C14A C15A C16A O1A . . . . -178.8(4) ?
    C14A C15A C16A C17A . . . . 0.5(7) ?
    C18A O1A C16A C15A . . . . 0.5(7) ?
    C18A O1A C16A C17A . . . . -178.9(4) ?
    C13A C12A C17A C16A . . . . 1.7(7) ?
    C10A C12A C17A C16A . . . . -178.3(4) ?
    C15A C16A C17A C12A . . . . -0.8(8) ?
    O1A C16A C17A C12A . . . . 178.6(4) ?
    C11B N1B N2B N3B . . . . -0.8(5) ?
    N1B N2B N3B N4B . . . . 0.4(5) ?
    N2B N3B N4B C11B . . . . 0.2(5) ?
    C8B S1B C1B C2B . . . . 0.5(4) ?
    C8B S1B C1B C9B . . . . 179.6(4) ?
    C9B C1B C2B C3B . . . . -179.6(4) ?
    S1B C1B C2B C3B . . . . -0.4(5) ?
    C1B C2B C3B C8B . . . . 0.1(6) ?
    C1B C2B C3B C4B . . . . 179.9(4) ?
    C8B C3B C4B C5B . . . . -0.1(7) ?
    C2B C3B C4B C5B . . . . -180.0(5) ?
    C3B C4B C5B C6B . . . . -0.3(7) ?
    C4B C5B C6B C7B . . . . 0.4(8) ?
    C5B C6B C7B C8B . . . . -0.1(7) ?
    C6B C7B C8B C3B . . . . -0.3(7) ?
    C6B C7B C8B S1B . . . . 179.7(4) ?
    C4B C3B C8B C7B . . . . 0.4(7) ?
    C2B C3B C8B C7B . . . . -179.7(4) ?
    C4B C3B C8B S1B . . . . -179.6(4) ?
    C2B C3B C8B S1B . . . . 0.3(5) ?
    C1B S1B C8B C7B . . . . 179.6(5) ?
    C1B S1B C8B C3B . . . . -0.4(4) ?
    C2B C1B C9B C10B . . . . -176.6(5) ?
    S1B C1B C9B C10B . . . . 4.3(8) ?
    C1B C9B C10B C11B . . . . -0.1(8) ?
    C1B C9B C10B C12B . . . . -178.6(5) ?
    N3B N4B C11B N1B . . . . -0.7(5) ?
    N3B N4B C11B C10B . . . . 179.4(4) ?
    N2B N1B C11B N4B . . . . 0.9(4) ?
    N2B N1B C11B C10B . . . . -179.2(4) ?
    C9B C10B C11B N4B . . . . -90.0(6) ?
    C12B C10B C11B N4B . . . . 88.6(5) ?
    C9B C10B C11B N1B . . . . 90.1(5) ?
    C12B C10B C11B N1B . . . . -91.3(5) ?
    C9B C10B C12B C13B . . . . 19.7(7) ?
    C11B C10B C12B C13B . . . . -158.9(4) ?
    C9B C10B C12B C17B . . . . -159.0(5) ?
    C11B C10B C12B C17B . . . . 22.5(6) ?
    C17B C12B C13B C14B . . . . 0.7(7) ?
    C10B C12B C13B C14B . . . . -177.9(4) ?
    C19B O2B C14B C13B . . . . -7.5(7) ?
    C19B O2B C14B C15B . . . . 171.4(5) ?
    C12B C13B C14B O2B . . . . 179.0(4) ?
    C12B C13B C14B C15B . . . . 0.3(7) ?
    O2B C14B C15B C16B . . . . -179.3(4) ?
    C13B C14B C15B C16B . . . . -0.4(7) ?
    C18B O1B C16B C17B . . . . 179.5(5) ?
    C18B O1B C16B C15B . . . . -0.2(7) ?
    C14B C15B C16B O1B . . . . 179.3(4) ?
    C14B C15B C16B C17B . . . . -0.4(7) ?
    O1B C16B C17B C12B . . . . -178.4(4) ?
    C15B C16B C17B C12B . . . . 1.3(7) ?
    C13B C12B C17B C16B . . . . -1.4(7) ?
    C10B C12B C17B C16B . . . . 177.2(4) ?
loop_
    _geom_hbond_atom_site_label_D
    _geom_hbond_atom_site_label_H
    _geom_hbond_atom_site_label_A
    _geom_hbond_site_symmetry_A
    _geom_hbond_distance_DH
    _geom_hbond_distance_HA
    _geom_hbond_distance_DA
    _geom_hbond_angle_DHA
    N1A H1NA N1A 2 0.88 1.91 2.787(9) 175.5
    N4A H4NA O1SB . 0.88 1.87 2.736(6) 168.4
    N1B H1NB N1B 2_665 0.88 1.92 2.792(9) 173.7
    N4B H4NB O1SA . 0.88 1.91 2.769(6) 164.5
    O1SA H1SA N4B . 0.84 1.97 2.769(6) 157.7
    O1SA H2SA O1SA 2_655 0.84 1.81 2.646(7) 176.8
    O1SB H1SB N4A . 0.84 1.90 2.736(6) 175.8
_shelx_hkl_file
;
  -1   0   0 -3.4887  0.2272   3
  -1   0   0 -3.8757  0.2187   3
  -1   0   0 -3.8923  0.2035   6
   1   0   0 -3.4766  0.2921   1
   1   0   0 -3.0732  0.3071   1
   1   0   0 -2.9950  0.2445   2
   1   0   0 -3.6237  0.2352   3
  -1   0   0 -3.5023  0.2418   2
  -1   0   0 -3.4468  0.2948   1
  -1   0   0 -3.7491  0.2752   1
  -2   0   0 2737.44  128.29   6
  -2   0   0 2666.02  143.57   3
   2   0   0 2823.98  143.70   3
   2   0   0 2925.25  138.63   2
   3   0   0 0.39057 0.85480   1
   3   0   0 0.40308 0.67378   2
   3   0   0 0.93684 0.68652   3
  -3   0   0 0.21831 0.62138   6
  -3   0   0 0.45295 0.84670   1
  -3   0   0 0.56753 0.87877   1
  -3   0   0 0.39842 0.67916   3
   3   0   0 0.59012 0.88286   1
  -3   0   0 0.90399 0.71936   2
   5   0   0 6.77734 1.15059   2
   5   0   0 1.13153 1.25200   1
  -5   0   0 7.51843 1.43143   1
  -5   0   0 0.21563 1.07693   1
   6   0   0 87.9330  5.3999   1
  -6   0   0 97.7411  5.2460   2
  -6   0   0 83.6186  5.3356   1
   6   0   0 90.4742  5.4655   1
  -6   0   0 96.0167  5.4044   3
  -6   0   0 100.399   4.841   6
  -6   0   0 87.5538  5.3826   1
  -7   0   0 0.04637 1.19574   3
  -7   0   0 0.52144 1.20674   2
  -7   0   0 -0.6925  1.0591   6
  -8   0   0 8408.94  441.51   3
  -8   0   0 8551.60  394.20   6
  -8   0   0 8648.08  426.13   2
  -9   0   0 1.48188 1.65201   3
  -9   0   0 0.90492 1.18779   6
  -9   0   0 1.02169 1.30221   2
  -9   0   0 1.36205 1.02265   8
  -9   0   0 0.68781 0.74363   9
 -10   0   0 108.044   6.407   2
 -10   0   0 110.100   5.954   6
 -10   0   0 107.637   5.261   9
 -10   0   0 95.8433  4.8767  10
 -10   0   0 107.940   6.305   8
 -10   0   0 99.9564  6.5441   3
 -11   0   0 0.31020 1.07949   9
 -11   0   0 -0.1305  1.3655   2
 -11   0   0 0.19134 1.06528  10
 -11   0   0 0.33768 1.54640   3
 -11   0   0 -0.1861  1.3702   6
 -11   0   0 -0.6446  1.3674   8
 -12   0   0 5.77196 1.24929   8
 -12   0   0 6.57472 1.76378   6
 -12   0   0 8.02448 1.25727   9
 -12   0   0 7.50666 1.26449  10
 -13   0   0 0.98578 1.19225  16
 -13   0   0 0.04449 1.00543   9
 -13   0   0 1.44384 1.09210  10
 -13   0   0 -1.0414  0.8702   8
 -14   0   0 613.731  30.143  16
 -14   0   0 608.883  28.096   9
 -14   0   0 584.315  25.739  10
 -15   0   0 -0.1336  1.1864  16
 -15   0   0 -0.2898  1.1125  10
 -15   0   0 -0.7086  0.7882   9
 -16   0   0 183.095   8.715  16
 -16   0   0 159.587   7.950   9
 -16   0   0 167.211   7.455  10
   0  -1   0 0.16969 0.21584   2
   0   1   0 0.15822 0.17712   3
   0  -1   0 0.01562 0.05469   1
   0   1   0 0.09440 0.22551   1
   0  -1   0 0.18665 0.17217   3
   0  -1   0 0.14720 0.22153   1
   0   1   0 0.25267 0.21509   1
   0  -1   0 0.39900 0.20749   4
  -1  -1   0 0.53734 0.31599   1
   1  -1   0 0.19137 0.24538   3
  -1  -1   0 0.24612 0.28970   2
  -1  -1   0 0.62189 0.28418   3
  -1   1   0 1.25415 0.38284   2
   1   1   0 -0.0829  0.3010   1
  -1  -1   0 0.28907 0.21286   5
   1   1   0 0.19830 0.30735   3
  -1   1   0 0.23489 0.40477   1
   1   1   0 0.46507 0.31119   1
  -1  -1   0 0.15989 0.30243   1
   1  -1   0 0.20487 0.42456   1
  -1   1   0 0.06938 0.23622   3
  -1  -1   0 0.14561 0.29560   3
  -1  -1   0 0.53602 0.28458   2
  -2  -1   0 -12.193   0.485   2
  -2   1   0 -11.944   0.738   1
  -2   1   0 -11.883   0.425   6
   2  -1   0 -12.409   0.382   4
   2   1   0 -12.441   0.614   1
  -2  -1   0 -12.397   0.545   5
  -2  -1   0 -12.653   0.394   2
  -2  -1   0 -12.158   0.524   6
   2   1   0 -11.736   0.673   1
  -2   1   0 -11.788   0.637   2
   2  -1   0 -11.588   0.613   3
   2  -1   0 -11.366   0.790   1
   2  -1   0 -11.761   0.747   1
  -2   1   0 -11.423   0.789   1
  -2  -1   0 -12.760   0.593   1
   2  -1   0 -11.895   0.586   2
  -2   1   0 -11.495   0.615   3
  -2  -1   0 -12.677   0.464   1
  -2  -1   0 -11.345   0.516   3
   2   1   0 -11.159   0.535   3
   3  -1   0 -0.5843  0.4649   4
  -3   1   0 -1.2670  0.7691   2
   3  -1   0 -0.6840  0.5502   3
  -3  -1   0 -0.1376  0.6682   6
   3  -1   0 -0.7739  0.9485   1
  -3   1   0 -0.9344  0.9438   1
  -3   1   0 -0.9067  0.6765   6
  -3   1   0 -0.9636  0.5345   3
  -3   1   0 -1.3023  0.9474   1
   3  -1   0 -0.5026  0.7536   2
  -3  -1   0 -0.6050  0.6442   3
   3   1   0 -0.1112  0.8590   1
   3  -1   0 -0.3554  0.9751   1
  -3  -1   0 2.05144 0.89530   1
   3   1   0 -0.6263  0.7930   3
  -4  -1   0 41.3674  2.6491   2
  -4   1   0 36.5939  2.9653   1
   4  -1   0 35.4904  2.9638   1
   4  -1   0 38.4442  3.0334   1
   4  -1   0 31.3580  2.4142   4
   4   1   0 33.8714  2.8639   1
  -4   1   0 43.4691  2.8167   3
   4   1   0 30.4776  2.6115   2
   4   1   0 29.6481  2.6805   3
  -4  -1   0 30.1577  2.7568   1
  -4  -1   0 28.4488  2.5670   3
   4  -1   0 37.7036  2.7932   3
  -4   1   0 39.5751  2.7651   2
  -4  -1   0 42.3519  2.7360   3
   4  -1   0 36.2947  2.7280   2
  -4  -1   0 42.5033  2.5074   6
  -4   1   0 39.7341  2.4165   6
  -4   1   0 31.7382  2.9340   1
  -5  -1   0 8.96111 1.47743   1
   5  -1   0 7.72064 1.60669   1
   5   1   0 7.55842 1.53121   1
  -5  -1   0 7.30380 1.37554   1
   5  -1   0 9.58230 0.95551   4
   5  -1   0 9.89992 1.39374   3
  -5   1   0 10.4789  1.1792   3
  -5   1   0 11.1685  1.1695   6
  -5  -1   0 10.3643  1.2961   6
   5   1   0 8.74662 1.31858   2
  -5  -1   0 10.2608  1.3209   2
   5   1   0 7.14191 1.44377   1
  -5  -1   0 8.72493 1.16569   3
  -5  -1   0 11.8479  1.3584   3
   5  -1   0 11.3706  1.4406   2
   5  -1   0 11.9364  1.7822   1
  -5   1   0 10.4385  1.6966   1
  -5   1   0 7.91416 1.31341   1
   5   1   0 8.47515 1.29451   3
  -5   1   0 13.0186  1.4975   2
  -6   1   0 -2.5902  1.3259   1
  -6  -1   0 -0.9415  1.2134   1
  -6   1   0 -3.6791  1.0554   3
   6  -1   0 -3.8044  0.5613   4
   6   1   0 -1.1298  1.3922   1
  -6  -1   0 -2.5141  0.9812   6
  -6  -1   0 -3.2440  0.9896   2
   6   1   0 -3.1595  1.2328   1
  -6   1   0 -3.3436  0.8734   6
  -6  -1   0 -1.3452  1.0874   3
  -6   1   0 -3.2436  1.1026   2
  -6  -1   0 -4.2683  1.1053   1
   6  -1   0 -2.6259  1.4201   1
   6  -1   0 -2.8843  1.3594   1
  -6   1   0 -2.8999  1.2342   1
  -7   1   0 16.5643  1.7391   6
  -7  -1   0 17.6383  1.8412   6
  -7   1   0 21.7253  2.1636   3
  -7  -1   0 17.1286  1.8904   2
  -7  -1   0 20.5355  2.2324   3
  -7   1   0 16.5427  2.0391   2
  -8   1   0 39.2100  2.8532   6
  -8  -1   0 38.3307  3.2426   2
  -8   1   0 39.9876  3.3044   3
  -8  -1   0 45.6862  2.9825   6
  -8   1   0 37.4523  3.1949   2
  -8  -1   0 41.7997  3.2189   3
  -9   1   0 1.11673 1.42127   3
  -9  -1   0 -0.8468  1.0790   8
  -9   1   0 1.15041 1.15046   6
  -9  -1   0 0.95823 1.48520   6
  -9  -1   0 -0.1663  1.1906   2
  -9  -1   0 0.52989 0.87982   9
  -9  -1   0 1.21648 1.34615   3
  -9   1   0 1.15471 1.11154   8
  -9   1   0 0.79537 1.35085   2
 -10   1   0 4.82639 1.92356   2
 -10  -1   0 4.53881 1.79097   2
 -10   1   0 6.92709 1.38808   8
 -10  -1   0 8.64639 1.37386   9
 -10   1   0 5.55916 1.75460   3
 -10   1   0 8.64049 1.27286   9
 -10  -1   0 8.56797 1.41887  15
 -10   1   0 4.47169 1.45802   6
 -10  -1   0 4.69997 1.89906   3
 -10  -1   0 7.47620 1.07172  10
 -10  -1   0 5.10921 1.59378   6
 -10  -1   0 6.94443 1.19067   8
 -11  -1   0 8.23491 1.82371   6
 -11   1   0 5.71004 2.07623   2
 -11  -1   0 11.2614  1.9432   8
 -11   1   0 8.27459 2.32257   3
 -11   1   0 12.3760  2.1586   8
 -11  -1   0 7.16832 1.73102   2
 -11  -1   0 6.21367 2.10950   3
 -11   1   0 7.50582 1.68579   6
 -12  -1   0 1.89960 1.63435   6
 -13  -1   0 3.72152 1.20348   9
 -13  -1   0 6.21287 1.38165  16
 -13  -1   0 5.67057 1.31257  10
 -13   1   0 4.80117 1.16266   9
 -13   1   0 3.92240 1.24997   8
 -13   1   0 6.50545 1.35116  16
 -14  -1   0 4.06860 1.27610  16
 -14   1   0 4.27012 1.33970  10
 -14   1   0 4.12042 1.24821  16
 -15  -1   0 -1.2884  1.0482  10
 -15  -1   0 -0.5038  0.8111   9
 -15  -1   0 0.66244 0.99992  16
 -15   1   0 -0.0898  0.8920   9
 -15   1   0 0.59146 1.00072  16
 -15   1   0 0.39736 0.96050  10
 -16   1   0 6.13021 1.05199  10
 -16   1   0 7.28133 1.09766  16
 -16  -1   0 7.85509 1.08751  16
 -16  -1   0 4.85416 0.98357  10
   0  -2   0 6.24774 0.53750   4
   0  -2   0 4.78267 0.55117   5
   0  -2   0 4.51349 0.54518   2
   0   2   0 4.87135 0.69001   1
   0   2   0 5.03327 0.66775   1
   0   2   0 4.14661 0.54639   3
   0  -2   0 4.88781 0.66461   1
   0  -2   0 4.69226 0.55357   3
  -1   2   0 3390.20  170.80   3
   1  -2   0 3308.67  164.78   2
  -1   2   0 3247.09  164.80   2
   2  -2   0 220.587  10.365   1
  -2  -2   0 217.944  11.057   3
  -2  -2   0 199.954  11.035   3
  -2   2   0 233.248  10.379   1
  -2  -2   0 211.533  10.653   2
  -2  -2   0 219.096  10.193   1
   2   2   0 221.497  10.233   1
  -2   2   0 204.456   9.828   6
  -2  -2   0 216.496  10.215   1
   2  -2   0 207.576  11.118   3
  -2   2   0 207.573  10.758   2
   2   2   0 218.563  10.212   1
  -2   2   0 197.634  11.108   3
  -2  -2   0 208.288   9.661   5
   2  -2   0 203.092  10.723   2
  -2   2   0 221.780  10.377   1
   2  -2   0 230.775  10.393   1
  -2  -2   0 193.692  10.660   2
   2  -2   0 198.130  10.835   4
   4   2   0 8785.63  486.42   3
  -4  -2   0 9640.50  486.39   3
  -4  -2   0 9999.99  469.61   2
  -5   2   0 711.870  35.079   2
  -5  -2   0 721.849  31.619   5
   5  -2   0 666.358  35.007   2
   5   2   0 703.733  33.363   1
  -5   2   0 713.843  36.309   3
   5  -2   0 702.989  33.484   1
   5  -2   0 650.884  35.417   4
  -5  -2   0 614.966  34.924   2
  -5  -2   0 686.253  33.223   1
  -5   2   0 713.785  33.492   1
  -5  -2   0 695.738  33.300   1
  -5  -2   0 743.407  35.256   2
   5  -2   0 731.759  33.533   1
   5   2   0 708.300  33.303   1
  -5   2   0 706.795  32.355   6
  -5  -2   0 708.727  32.440   6
  -5  -2   0 750.267  36.244   3
  -5   2   0 707.415  33.526   1
   5  -2   0 666.206  36.291   3
  -6   2   0 1005.77   45.94   6
   6  -2   0 1011.57   47.43   1
  -6   2   0 993.850  51.485   3
  -6   2   0 948.807  47.371   1
   6   2   0 982.346  47.257   1
  -6  -2   0 884.405  47.005   1
  -6  -2   0 1088.17   51.84   3
  -6   2   0 975.076  47.375   1
  -6  -2   0 1012.72   49.95   2
  -6   2   0 1050.58   49.78   2
  -6  -2   0 1004.22   46.44   6
   6  -2   0 980.082  47.404   1
  -7   2   0 2302.84  112.23   2
  -7  -2   0 2231.02  113.13   2
  -7   2   0 1956.82  105.39   1
  -7   2   0 2275.12  104.99   6
  -7  -2   0 2318.75  105.88   6
  -7  -2   0 2297.70  118.32   3
  -7   2   0 2333.11  117.19   3
  -8  -2   0 4316.92  226.36   3
  -8   2   0 4447.26  224.72   3
  -8  -2   0 4352.11  218.70   2
  -8  -2   0 4344.11  203.07   6
  -8   2   0 4397.07  218.48   2
  -8   2   0 4239.00  202.03   6
  -9  -2   0 865.320  42.463   3
  -9   2   0 848.853  41.144   2
  -9  -2   0 865.004  40.924   2
  -9  -2   0 864.367  38.059   6
  -9  -2   0 721.974  41.813  15
  -9  -2   0 755.753  44.858   8
  -9  -2   0 811.771  34.444  10
  -9   2   0 850.574  42.584   3
  -9   2   0 726.052  44.882   8
  -9   2   0 839.104  37.926   6
  -9  -2   0 782.421  37.658   9
 -10   2   0 28.3773  2.8511   2
 -10   2   0 29.2397  2.7590   8
 -10  -2   0 25.8655  2.6234   3
 -10  -2   0 26.5101  2.1938   8
 -10  -2   0 25.8136  1.8233  10
 -10  -2   0 27.4288  2.7531   6
 -10   2   0 24.0576  2.7899   3
 -10  -2   0 27.2291  2.5238   2
 -10   2   0 24.5802  2.0799   9
 -10  -2   0 26.6972  1.9051   9
 -10   2   0 26.3784  2.5106   6
 -10  -2   0 25.0271  2.1233  15
 -11   2   0 9.01740 2.06977   2
 -11   2   0 7.15751 2.36354   3
 -11  -2   0 8.23904 2.00541   2
 -11  -2   0 8.10160 1.33010  15
 -11  -2   0 9.61896 1.98298   6
 -11  -2   0 10.8111  1.4955   9
 -11   2   0 13.5024  2.1045   8
 -11  -2   0 7.74587 2.11873   3
 -11   2   0 12.2914  1.7730   9
 -11  -2   0 7.89794 1.32436  10
 -11  -2   0 8.01992 1.28131   8
 -12  -2   0 2963.08  145.01  16
 -12   2   0 2991.89  160.43   8
 -12  -2   0 2993.23  134.72   9
 -12  -2   0 2894.45  123.36  10
 -12  -2   0 2683.76  149.67  15
 -12   2   0 2962.23  134.81   9
 -12  -2   0 2760.35  159.41   8
 -13   2   0 1.06029 1.14046   9
 -13  -2   0 0.22868 0.90297   9
 -13  -2   0 0.58040 1.15752  15
 -13   2   0 0.43936 1.12511  16
 -13   2   0 2.40916 1.15377   8
 -13  -2   0 0.15127 1.19415  16
 -13  -2   0 0.89309 1.03712  10
 -14  -2   0 133.730   6.798  16
 -14   2   0 123.247   7.210   8
 -14  -2   0 125.989   6.191   9
 -14   2   0 127.023   6.300   9
 -14   2   0 125.662   6.762  16
 -14  -2   0 124.603   5.782  10
 -15   2   0 16.5284  1.6071  16
 -15   2   0 18.3976  1.6172   9
 -15  -2   0 16.8153  1.2395   9
 -15  -2   0 16.2468  1.5971  16
 -15  -2   0 15.1703  1.6232  10
 -16   2   0 250.817  12.110  16
 -16   2   0 228.080  10.333  10
 -16  -2   0 241.982  12.073  16
 -16  -2   0 236.926  10.304  10
 -16   2   0 237.637  11.210   9
   0  -3   0 -0.3462  0.6064   4
   0  -3   0 -0.7708  0.3784   5
   0  -3   0 -0.2142  0.6866   1
   0  -3   0 0.16350 0.67221   3
   0   3   0 -1.3184  0.6902   1
   0  -3   0 -0.7738  0.2103   1
   0   3   0 0.37535 0.69138   1
   0   3   0 -0.1513  0.6545   3
   0  -3   0 -0.3845  0.5243   2
  -1  -3   0 -0.1673  0.5254   3
  -1  -3   0 -0.7851  0.5088   2
   1  -3   0 -0.2644  0.5920   4
  -1  -3   0 -0.3838  0.6565   1
  -1   3   0 -0.6699  0.6737   2
   1  -3   0 -0.4765  0.8035   1
   1   3   0 -1.0741  0.6417   1
  -1   3   0 -1.4598  0.8159   1
  -1  -3   0 -0.6680  0.5867   2
  -1  -3   0 -0.7700  0.6101   3
  -1  -3   0 -1.2114  0.5570   5
   1   3   0 -0.7859  0.6445   1
   1  -3   0 -0.8849  0.6226   2
  -1  -3   0 -1.2478  0.6193   1
  -2   3   0 10.7760  1.2003   2
  -2   3   0 9.68696 0.68871   6
  -2  -3   0 9.27699 1.00113   2
  -2   3   0 9.99568 1.13861   3
   2  -3   0 9.51068 1.36538   1
  -2  -3   0 10.5366  1.0418   5
   2   3   0 8.40905 1.05887   1
   2  -3   0 9.41976 0.94336   4
  -2  -3   0 8.27549 1.03126   1
  -2  -3   0 11.4031  0.9588   3
   2  -3   0 10.2804  1.1555   3
   2  -3   0 10.4705  1.4045   1
   2  -3   0 9.54379 1.12336   2
  -2   3   0 10.1114  1.3894   1
  -2  -3   0 8.10517 0.86636   3
  -2  -3   0 8.57204 1.03750   1
  -2   3   0 9.53679 1.43312   1
  -2  -3   0 9.03183 0.88407   2
   2   3   0 9.82707 1.13997   1
   3  -3   0 8.69226 1.27517   2
  -3  -3   0 9.59994 1.18785   5
  -3  -3   0 9.57099 1.14528   3
  -3  -3   0 8.30068 1.05236   6
   3  -3   0 6.45381 1.44075   1
  -3  -3   0 7.73037 1.04053   2
  -3   3   0 8.08114 0.80207   6
   3   3   0 6.68706 1.20002   1
  -3   3   0 6.48682 1.42306   1
  -3  -3   0 8.63086 0.99297   3
   3  -3   0 8.28377 0.98792   4
  -3   3   0 8.51592 1.30922   2
   3   3   0 5.92898 1.21333   1
  -3  -3   0 8.98221 1.09921   2
  -3  -3   0 6.36391 1.11174   1
  -3  -3   0 7.26470 1.12252   1
  -4  -3   0 3.10771 0.77420   2
  -4   3   0 2.47029 1.00263   1
  -4  -3   0 4.43242 0.93540   6
  -4  -3   0 2.96961 0.91895   1
  -4  -3   0 2.20021 0.91796   1
   4  -3   0 3.05709 0.69209   4
  -4  -3   0 3.11748 0.73819   2
   4  -3   0 3.26115 0.83230   2
  -4  -3   0 2.65034 0.66848   3
   4   3   0 3.04066 1.06280   1
  -4   3   0 4.22738 0.88788   2
  -4  -3   0 3.91976 0.84836   3
   4  -3   0 3.63609 1.09173   1
   4   3   0 2.90196 1.00834   1
  -4   3   0 3.71832 0.72868   6
  -4  -3   0 3.30663 0.98750   5
  -5  -3   0 2.17357 0.95013   1
   5  -3   0 2.45297 1.05032   1
  -5   3   0 2.59600 0.85836   3
  -5   3   0 2.56318 1.01449   1
   5   3   0 1.69153 1.05322   1
  -5   3   0 2.89269 1.17537   2
   5   3   0 2.31388 1.16246   1
  -5  -3   0 2.15598 0.81519   2
  -5  -3   0 4.94787 1.13181   5
  -5  -3   0 2.71545 0.90625   3
  -5   3   0 1.69740 1.35011   1
  -5   3   0 2.14806 0.81818   6
   5  -3   0 2.20627 1.09989   2
   5  -3   0 1.34728 1.38740   1
   5  -3   0 3.29291 0.88244   3
   5  -3   0 2.44997 0.64040   4
  -5  -3   0 1.74314 0.97519   1
   6  -3   0 4.21786 1.31447   2
  -6  -3   0 6.32944 1.34520   3
  -6   3   0 4.63675 1.07454   3
   6  -3   0 4.16164 1.05530   3
  -6  -3   0 6.69523 1.37283   5
  -6   3   0 5.86163 1.08282   6
  -6   3   0 3.96838 1.63318   1
  -6  -3   0 5.19741 1.06653   2
  -6   3   0 4.53715 1.54907   1
  -6  -3   0 4.96932 1.19378   6
   6  -3   0 3.20562 1.62503   1
  -6   3   0 6.15971 1.44060   2
  -7  -3   0 55.1625  3.4888   2
  -7   3   0 49.6251  3.1140   6
  -7   3   0 54.1784  3.8104   3
  -7   3   0 40.3753  4.0165   1
  -7  -3   0 58.1465  3.7188   3
  -7   3   0 54.1442  3.7808   2
  -7  -3   0 53.2943  3.3434   6
  -8   3   0 14.0124  2.2022   2
  -8   3   0 13.9839  1.6179   6
  -8  -3   0 15.4825  1.9322   6
  -8   3   0 13.4860  2.2154   3
  -8  -3   0 14.9303  1.9007   3
  -9  -3   0 3.96153 0.85951  10
  -9  -3   0 2.18090 1.19908   2
  -9  -3   0 2.47796 1.32619   3
  -9  -3   0 4.73427 1.21093  15
  -9  -3   0 2.42246 1.36747   6
  -9   3   0 2.51805 1.60432   2
  -9   3   0 3.34322 1.25524   8
  -9  -3   0 3.83868 0.84053   9
  -9  -3   0 5.19004 0.99364   8
  -9   3   0 2.77527 1.62817   3
 -10   3   0 1.92281 1.32039   8
 -10   3   0 -0.6086  1.5298   3
 -10  -3   0 0.67295 0.85559   9
 -10   3   0 0.07312 1.49310   2
 -10  -3   0 0.71025 1.42322   6
 -10  -3   0 1.34374 1.17689   2
 -10  -3   0 0.52657 0.93679   8
 -10   3   0 1.18544 1.15691   9
 -10  -3   0 0.33389 1.52270   3
 -10  -3   0 1.02533 0.89062  10
 -11  -3   0 60.9276  3.2858  16
 -11  -3   0 52.6874  2.8252  10
 -11   3   0 47.4626  3.0407   9
 -11   3   0 50.2303  3.8073   8
 -11  -3   0 48.6361  2.9186   9
 -11  -3   0 55.5697  3.3100  15
 -11  -3   0 44.1771  3.2000   8
 -12  -3   0 18.8582  1.8166  10
 -12  -3   0 17.4309  1.7598   9
 -12  -3   0 21.3262  2.0140  16
 -12  -3   0 18.4715  1.9127  15
 -12   3   0 20.4964  1.9009   9
 -13  -3   0 24.0490  2.1541  15
 -13  -3   0 22.1523  1.8774   9
 -13  -3   0 26.8221  2.1191  16
 -13   3   0 23.3296  2.5887   8
 -13   3   0 26.9742  2.0778  16
 -13  -3   0 25.5757  1.8902  10
 -13   3   0 22.9354  2.1155   9
 -14  -3   0 0.04511 0.86684  15
 -14  -3   0 -0.9587  0.7903   9
 -14   3   0 0.61036 1.31643  16
 -14   3   0 0.18767 1.04425   9
 -14  -3   0 0.50973 1.29922  16
 -14  -3   0 -0.2847  1.0268  10
 -14   3   0 -0.6963  0.9991   8
 -15  -3   0 0.70948 0.95144  16
 -15  -3   0 -0.4873  0.8260  10
 -15   3   0 1.42050 1.01059   9
 -15  -3   0 0.27154 0.52191   9
 -15   3   0 0.43496 0.97088  16
 -16  -3   0 2.36626 0.92251  16
 -16   3   0 1.68974 0.73588  16
 -16  -3   0 -0.1439  0.6860  10
   0  -4   0 283.308  12.644   5
   0  -4   0 275.936  13.962   2
   0  -4   0 263.171  14.281   4
   0  -4   0 280.895  13.409   1
   0  -4   0 268.802  14.466   3
   0   4   0 271.757  13.411   1
   0   4   0 283.860  13.459   1
  -1   4   0 2.41858 1.00832   1
  -1  -4   0 2.87082 0.62666   2
  -1  -4   0 3.73384 0.70466   3
  -1   4   0 3.33497 1.04455   1
  -1  -4   0 2.76546 0.79943   1
   1  -4   0 3.21890 0.75487   1
  -1  -4   0 3.61508 0.76671   5
  -1  -4   0 2.72275 0.84330   1
   1  -4   0 3.08068 1.01682   1
   1   4   0 3.17261 0.87571   1
  -1   4   0 3.05257 0.78478   3
  -1  -4   0 3.03522 0.64530   3
   1  -4   0 2.97233 0.78863   2
   1  -4   0 3.69040 0.82054   3
   1   4   0 2.87023 0.84775   1
   1  -4   0 3.36467 0.80556   4
  -1  -4   0 2.89678 0.66613   2
  -1   4   0 3.03317 0.81157   2
  -2  -4   0 2069.41  105.83   3
  -2   4   0 2093.74   96.20   1
   2  -4   0 2140.11   96.50   1
   2   4   0 2103.49   96.45   1
  -2  -4   0 2034.69  102.05   2
  -2  -4   0 2089.61   96.28   1
   2  -4   0 2173.21   96.57   1
   2  -4   0 1996.84  104.40   4
  -2   4   0 1845.94  105.49   3
  -2  -4   0 1830.21  105.49   3
  -2  -4   0 1846.70  101.61   2
   2  -4   0 1975.24  106.41   3
   2   4   0 2127.58   96.24   1
  -2   4   0 1942.67  102.06   2
  -2  -4   0 2011.61   92.39   5
  -2  -4   0 2075.07   96.15   1
  -2   4   0 2168.06   96.40   1
   2  -4   0 2120.67  102.85   2
  -3   4   0 143.918   7.383   1
   3   4   0 143.190   7.130   1
  -3  -4   0 150.067   7.482   3
   3  -4   0 142.349   7.378   4
  -3  -4   0 145.675   6.637   5
  -3   4   0 131.859   7.606   3
  -3  -4   0 123.193   7.179   2
  -3  -4   0 135.814   6.733   6
  -3   4   0 145.857   7.476   1
  -3  -4   0 143.939   7.082   1
   3  -4   0 142.440   7.623   3
   3  -4   0 142.294   7.369   1
  -3   4   0 121.315   6.514   6
  -3  -4   0 144.497   7.201   2
  -3  -4   0 138.795   7.071   1
   3  -4   0 142.498   7.406   1
  -3  -4   0 128.129   7.425   3
   3  -4   0 143.645   7.386   2
   3   4   0 142.375   7.146   1
  -3   4   0 135.247   7.410   2
  -4  -4   0 325.379  15.758   1
   4   4   0 319.163  15.813   1
  -4   4   0 320.988  16.138   1
   4  -4   0 328.052  17.111   3
  -4  -4   0 332.998  16.317   2
  -4  -4   0 315.707  15.670   1
   4  -4   0 322.808  16.619   4
   4  -4   0 357.401  16.130   1
  -4  -4   0 340.837  14.881   5
   4  -4   0 323.520  16.517   2
   4  -4   0 326.790  16.101   1
  -4   4   0 317.048  17.103   3
  -4   4   0 322.377  16.571   2
   4   4   0 331.270  15.764   1
  -4  -4   0 313.964  15.219   6
  -4   4   0 284.602  15.007   6
  -4  -4   0 287.837  16.870   3
  -4   4   0 351.005  16.120   1
  -4  -4   0 361.804  16.987   3
  -4  -4   0 296.923  16.341   2
  -5   4   0 440.066  22.333   1
  -5  -4   0 420.092  21.877   1
  -5   4   0 469.174  22.513   1
  -5   4   0 455.530  23.944   3
   5  -4   0 466.913  22.456   1
  -5  -4   0 469.243  22.899   2
  -5  -4   0 479.612  21.385   6
  -5   4   0 484.378  23.227   2
  -5  -4   0 484.006  20.833   5
   5  -4   0 434.827  23.236   4
  -5  -4   0 463.900  23.761   3
  -5   4   0 423.876  21.134   6
   5  -4   0 469.040  23.142   2
   5   4   0 440.367  21.994   1
   5  -4   0 451.045  22.345   1
  -5  -4   0 446.304  22.027   1
   5  -4   0 445.296  23.924   3
  -6   4   0 3648.81  180.69   1
  -6  -4   0 4084.49  193.75   2
  -6   4   0 3596.58  178.36   6
   6  -4   0 3815.28  193.25   2
   6  -4   0 3790.36  180.75   1
  -6   4   0 4139.39  194.51   2
  -6   4   0 3668.99  180.80   1
  -6   4   0 3979.91  201.62   3
  -6  -4   0 3997.75  201.31   3
   6  -4   0 3819.73  200.66   3
  -6  -4   0 3987.92  175.73   5
  -6  -4   0 3894.94  180.15   6
  -7  -4   0 70.8988  3.9818   6
  -7   4   0 64.2614  4.4491   3
  -7  -4   0 65.2413  4.0397   2
  -7  -4   0 60.9387  3.9354   5
  -7  -4   0 67.6771  4.2666   3
  -7   4   0 68.7218  4.4713   2
  -8  -4   0 429.864  19.416   6
  -8   4   0 411.569  21.090   2
  -8   4   0 402.290  21.711   3
  -8  -4   0 447.273  21.540   3
  -8  -4   0 356.395  22.350   8
  -8  -4   0 380.524  21.000  15
  -8  -4   0 384.199  18.837   9
  -8  -4   0 423.832  20.681   2
  -9  -4   0 234.501  11.068   6
  -9  -4   0 217.084  10.449  13
  -9  -4   0 219.589  11.520  15
  -9  -4   0 224.981  11.592   2
  -9  -4   0 228.484  12.086   3
  -9  -4   0 227.707   9.462  10
  -9  -4   0 203.430  12.113   8
  -9  -4   0 198.034  10.151  14
  -9  -4   0 223.093  10.305   9
  -9   4   0 196.048  12.405   8
 -10  -4   0 77.8406  4.5175   8
 -10  -4   0 69.5934  4.8221   2
 -10  -4   0 85.5064  5.0669   6
 -10   4   0 83.1712  5.1277   8
 -10  -4   0 84.1513  4.0051   9
 -10  -4   0 77.4736  4.6277  15
 -10  -4   0 73.2037  3.7891  10
 -10  -4   0 72.6750  4.3400  16
 -11  -4   0 603.728  28.451  16
 -11  -4   0 587.591  29.525  15
 -11  -4   0 549.440  27.227   6
 -11  -4   0 484.237  28.862   2
 -11  -4   0 577.232  24.270  10
 -11  -4   0 592.595  26.491   9
 -11   4   0 575.576  31.669   8
 -12   4   0 349.387  17.090   9
 -12  -4   0 357.723  18.258  16
 -12  -4   0 361.771  16.911   9
 -12  -4   0 360.947  18.939  15
 -12  -4   0 350.334  15.547  10
 -12   4   0 379.644  20.312   8
 -13  -4   0 23.4104  2.0134  15
 -13  -4   0 24.0216  1.8087  10
 -13   4   0 23.4398  1.9906  16
 -13   4   0 28.5815  2.5946   8
 -13  -4   0 23.8221  2.0064  16
 -13   4   0 24.2631  2.1506   9
 -13  -4   0 24.9140  1.7395   9
 -14  -4   0 0.10506 1.11057  15
 -14  -4   0 1.19909 1.01605  16
 -14   4   0 2.00848 1.08583   9
 -14   4   0 1.17270 1.02178  16
 -14  -4   0 0.90219 0.62718   9
 -14   4   0 0.56409 1.02791   8
 -14  -4   0 0.27499 0.98529  10
 -15   4   0 218.802  11.084  16
 -15  -4   0 213.162  11.077  16
 -15   4   0 221.693  10.370   9
 -16  -4   0 144.067   6.416  10
 -16   4   0 157.282   7.031   9
 -16   4   0 142.595   7.538  16
   0  -5   0 -2.2874  0.6791   1
   0  -5   0 -3.2552  0.5177   5
   0  -5   0 -3.2358  0.8534   4
   0   5   0 -2.1480  0.9370   1
   0  -5   0 -3.2711  0.4830   3
   0  -5   0 -3.3549  0.6041   1
   0  -5   0 -2.4108  0.5250   2
   0   5   0 -3.0688  0.8945   1
   0   5   0 -2.0148  0.7071   3
   0  -5   0 -3.0907  0.8529   2
   0  -5   0 -1.7335  0.7354   3
   1  -5   0 1.34506 0.90900   1
  -1  -5   0 0.40790 0.68915   2
   1  -5   0 1.26385 1.04673   1
  -1  -5   0 0.43175 0.59840   3
  -1   5   0 1.93473 0.80277   3
  -1  -5   0 0.96058 0.83393   3
   1  -5   0 1.94609 0.83870   3
   1   5   0 0.21995 0.85074   1
  -1  -5   0 0.76397 0.77760   5
  -1   5   0 1.89444 1.09589   1
  -1  -5   0 0.60691 0.75775   1
   1  -5   0 1.66240 0.85915   2
  -1   5   0 3.64449 1.15567   1
  -1  -5   0 0.25268 0.83324   1
   1   5   0 0.16866 0.87135   1
  -1   5   0 1.38821 0.82109   2
   1  -5   0 0.99097 0.85998   4
  -1  -5   0 0.25145 0.69982   2
   2  -5   0 1.30557 0.88147   2
   2  -5   0 1.88232 0.91617   3
  -2  -5   0 0.66212 0.87216   1
   2  -5   0 1.62206 0.80521   4
  -2  -5   0 1.15378 0.81352   3
  -2   5   0 1.04735 0.89055   3
   2   5   0 1.46818 0.90005   1
  -2  -5   0 1.74673 0.82391   2
   2  -5   0 1.20601 1.13089   1
  -2  -5   0 1.08316 0.69542   3
  -2   5   0 2.26929 1.17465   1
  -2   5   0 2.10803 1.20203   1
   2  -5   0 1.19442 0.99461   1
  -2  -5   0 2.10384 0.87628   1
  -2  -5   0 1.34402 0.69974   2
  -2  -5   0 1.46789 0.85146   5
  -2   5   0 1.85439 0.92453   2
   2   5   0 0.67671 0.86500   1
  -3   5   0 2.69877 1.31068   1
  -3  -5   0 1.06032 0.69202   2
   3   5   0 1.09842 0.85537   1
   3  -5   0 1.67466 1.24688   1
  -3   5   0 2.57478 1.00766   3
   3  -5   0 0.97705 0.97635   2
  -3  -5   0 1.57324 0.80826   2
   3   5   0 1.98415 0.94445   1
   3  -5   0 2.46556 1.01200   3
  -3  -5   0 1.79980 0.70248   3
  -3   5   0 1.33703 1.00348   2
  -3  -5   0 2.01984 0.75976   6
   3  -5   0 0.94693 0.73987   4
  -3  -5   0 1.29718 0.84745   1
  -3  -5   0 1.25689 0.76095   1
   3  -5   0 1.85127 1.11297   1
  -3  -5   0 1.68079 0.90074   5
  -3  -5   0 1.31300 0.67164   3
  -3   5   0 0.37788 1.20618   1
  -4  -5   0 0.53101 0.81639   6
  -4   5   0 0.94831 1.03211   3
   4   5   0 1.12243 0.98128   1
  -4   5   0 0.48848 1.07607   2
  -4  -5   0 1.41310 0.82857   2
  -4  -5   0 0.92807 0.95285   5
   4  -5   0 1.64871 1.06700   3
  -4   5   0 0.64890 1.34117   1
  -4  -5   0 0.87724 0.75086   1
   4  -5   0 0.91320 0.99475   1
   4  -5   0 1.14447 0.82609   4
   4   5   0 0.95361 0.94060   1
   4  -5   0 0.66398 1.13589   1
  -4  -5   0 1.23166 0.85600   1
   4  -5   0 0.08770 1.03062   2
  -4   5   0 1.42706 1.33992   1
  -4  -5   0 1.49869 0.88964   3
  -5   5   0 -0.1640  0.9537   1
   5  -5   0 0.98380 1.13000   3
  -5   5   0 0.45773 1.05912   1
  -5  -5   0 0.21055 0.87771   2
  -5   5   0 -0.7337  0.8008   2
   5  -5   0 0.19808 0.74241   4
  -5  -5   0 0.48187 0.77235   3
  -5  -5   0 -0.1370  0.7372   5
   5  -5   0 -0.4392  0.8072   1
  -5   5   0 -0.6602  1.0446   3
   5  -5   0 -0.1814  1.0253   1
   5  -5   0 0.18220 0.80882   2
  -6  -5   0 4.55021 1.05130   5
  -6   5   0 4.04325 1.13833   3
   6  -5   0 3.27675 1.39642   2
   6  -5   0 3.20457 1.09907   3
  -6  -5   0 4.63734 1.25200   6
  -6   5   0 4.88582 1.49934   2
  -6  -5   0 4.76555 1.16019   2
  -7  -5   0 8.41179 1.46004   2
  -7  -5   0 8.07293 1.46571   6
  -7  -5   0 9.27738 1.58898   3
  -7  -5   0 7.32690 1.60149   5
  -8  -5   0 2.50910 0.66690   9
  -8  -5   0 1.50599 1.28793   6
  -8  -5   0 3.05695 0.83383  10
  -8  -5   0 2.85883 0.98680  15
  -8  -5   0 3.06862 1.30442   3
  -8  -5   0 2.13806 0.76595  14
  -8  -5   0 2.27755 0.99302  13
  -8  -5   0 1.05525 0.76796   8
  -8  -5   0 1.91136 1.18180   2
  -9  -5   0 0.69847 0.62431   8
  -9   5   0 2.75317 1.34351   8
  -9  -5   0 0.52214 1.02049  15
  -9  -5   0 0.63208 1.03841  13
  -9  -5   0 -0.2850  1.3264   2
  -9  -5   0 0.02977 0.81233   9
  -9  -5   0 0.60557 0.95796  14
  -9  -5   0 1.18787 1.36945   6
  -9  -5   0 0.75854 1.26780   3
  -9  -5   0 0.08781 0.91218  10
  -9  -5   0 0.63188 0.88636  16
 -10  -5   0 49.1932  2.7034   9
 -10  -5   0 48.9001  2.9788  16
 -10  -5   0 52.1337  2.5836  10
 -10  -5   0 44.5265  2.6656  14
 -10   5   0 42.4045  3.4639   8
 -11  -5   0 19.5066  1.8000  16
 -11  -5   0 15.9733  1.4924   9
 -11  -5   0 21.3714  1.9642  15
 -11   5   0 18.3114  2.8939   8
 -11  -5   0 18.3010  1.7777  10
 -12  -5   0 1.88711 1.10195  10
 -12  -5   0 4.06605 1.26217  15
 -12  -5   0 3.13544 1.38770  16
 -12   5   0 3.04809 1.64738   8
 -12  -5   0 2.31260 0.95589   9
 -13  -5   0 0.26241 1.05292  15
 -13   5   0 0.13962 1.19043   9
 -13   5   0 0.94749 1.02336  16
 -13   5   0 -0.1862  1.3153   8
 -13  -5   0 -0.5039  0.9565  10
 -13  -5   0 -0.3634  0.6883   9
 -13  -5   0 -1.0126  1.1854  16
 -14   5   0 8.25718 1.20955  16
 -14  -5   0 6.44018 1.12213  16
 -14  -5   0 7.65173 1.27498  15
 -14   5   0 4.47219 1.12361   8
 -14   5   0 6.64381 1.20211   9
 -14  -5   0 5.86368 1.04369  10
 -15  -5   0 13.8407  1.2429  16
 -15   5   0 14.8632  1.4376   9
 -15   5   0 13.9460  1.2675  16
 -15  -5   0 13.2664  1.4300  15
 -16   5   0 9.54978 0.98260   9
   0  -6   0 489.492  24.362   1
   0  -6   0 499.592  24.367   1
   0  -6   0 525.077  26.397   3
   0   6   0 517.821  24.419   1
   0  -6   0 502.581  23.021   5
   0   6   0 496.291  24.424   1
   0  -6   0 498.253  26.062   4
   0  -6   0 527.734  25.486   2
   1   6   0 21.2182  1.9058   1
  -1  -6   0 21.4980  1.6685   3
  -1  -6   0 21.5220  1.6584   5
   1  -6   0 20.4317  1.8969   1
   1  -6   0 21.7312  1.7369   2
   1   6   0 21.4842  1.9084   1
   1  -6   0 22.1594  1.8423   4
   1  -6   0 19.7787  1.6306   5
  -1   6   0 20.5829  2.0819   1
  -1  -6   0 17.6800  1.5463   2
  -1   6   0 21.0492  2.0487   1
  -1  -6   0 19.1283  1.6607   3
  -1  -6   0 20.6993  1.8020   1
  -1  -6   0 22.1338  1.9037   1
   1  -6   0 21.8684  1.7714   3
  -1  -6   0 22.8905  1.7399   2
   1  -6   0 19.5038  2.0306   1
  -2   6   0 840.476  41.377   1
   2   6   0 910.660  41.176   1
   2  -6   0 890.927  44.234   4
  -2   6   0 893.575  41.371   1
  -2  -6   0 852.516  41.091   1
   2   6   0 883.608  41.158   1
   2  -6   0 834.677  41.320   1
  -2  -6   0 767.372  43.235   2
   2  -6   0 887.753  43.399   2
   2  -6   0 884.752  41.359   1
  -2  -6   0 804.642  44.812   3
  -2  -6   0 898.561  46.243   3
   2  -6   0 916.188  45.389   3
  -2  -6   0 879.898  43.693   2
  -2  -6   0 926.312  39.938   5
  -2  -6   0 843.321  40.633   6
  -2  -6   0 867.760  41.058   1
  -3  -6   0 3.14116 0.93006   1
   3  -6   0 4.20752 0.98005   4
   3  -6   0 2.26546 1.36195   1
   3  -6   0 4.58158 1.15627   2
  -3  -6   0 3.95127 1.17929   1
  -3   6   0 3.66857 1.49835   1
  -3   6   0 6.03489 1.55825   1
  -3  -6   0 7.17353 1.10881   6
  -3  -6   0 4.14741 1.07079   5
  -3  -6   0 3.35744 0.96813   3
   3   6   0 4.34809 1.26540   1
   3  -6   0 6.39108 1.44005   1
   3  -6   0 7.18226 1.25997   3
  -3  -6   0 4.84729 0.97493   2
   4  -6   0 311.694  16.172   1
  -4  -6   0 335.485  16.927   3
   4  -6   0 333.739  16.592   2
  -4   6   0 305.449  16.158   1
  -4  -6   0 337.601  14.920   5
   4  -6   0 329.811  17.157   3
  -4  -6   0 315.125  16.263   2
   4  -6   0 305.514  16.253   1
  -4  -6   0 316.877  15.225   6
   4  -6   0 315.341  16.678   4
  -5   6   0 85.3230  5.6791   1
  -5  -6   0 91.4264  4.7737   5
   5  -6   0 81.5649  5.5633   1
   5  -6   0 88.5264  5.4302   3
  -5  -6   0 89.2164  4.7843   6
  -5  -6   0 87.1422  4.9210   2
   5  -6   0 94.8115  5.2774   2
   5  -6   0 88.9341  5.0473   4
  -5  -6   0 89.8086  5.1563   3
  -6  -6   0 908.363  40.169   5
  -6  -6   0 897.728  45.908   3
  -6  -6   0 903.240  41.263   6
  -6  -6   0 907.881  44.243   2
   6  -6   0 848.551  46.186   3
   6  -6   0 849.195  44.629   2
  -7  -6   0 5.85060 0.82593  10
  -7  -6   0 4.98680 0.68210   9
  -7  -6   0 7.11780 1.37178   3
  -7  -6   0 5.99523 1.23473   2
  -7  -6   0 5.04873 1.36709   6
  -7  -6   0 6.08696 1.57952   5
  -7  -6   0 6.68805 1.07194  15
  -8  -6   0 13.5707  2.0110   5
  -8  -6   0 8.85240 1.39802  15
  -8  -6   0 10.1062  1.2508  10
  -8  -6   0 14.0638  1.6924   3
  -8  -6   0 13.0163  1.1686   9
  -8  -6   0 7.03329 1.16090  14
  -8  -6   0 8.65879 1.36182  13
  -9  -6   0 23.5608  1.8527  16
  -9  -6   0 19.2248  1.8198  13
  -9   6   0 22.4380  2.6748   8
  -9  -6   0 23.2927  1.6058   9
  -9  -6   0 24.3326  2.4270   6
  -9  -6   0 18.6695  1.5992  14
  -9  -6   0 18.0521  1.9231  15
  -9  -6   0 25.4972  2.2675   3
  -9  -6   0 26.5688  2.1766   2
  -9  -6   0 22.3231  1.6768  10
 -10  -6   0 68.0166  4.4463   2
 -10  -6   0 76.6632  3.9692  13
 -10  -6   0 73.5559  3.5801  10
 -10  -6   0 66.6665  4.0496  16
 -10  -6   0 75.3139  4.7503   6
 -10  -6   0 76.7795  3.7301   9
 -10  -6   0 73.4185  4.3569  15
 -10   6   0 72.1151  4.9427   8
 -10  -6   0 67.6095  3.8244  14
 -11  -6   0 32.6721  3.0035   6
 -11   6   0 37.0175  3.1654   8
 -11  -6   0 32.1445  2.1220  10
 -11  -6   0 32.3806  2.0004   9
 -11  -6   0 34.4256  2.5085  15
 -11  -6   0 27.8949  2.2149  16
 -12  -6   0 32.1320  2.3984  15
 -12  -6   0 31.6791  2.0505  10
 -12   6   0 29.8737  2.1471  16
 -12  -6   0 28.0497  2.1368  16
 -12   6   0 32.7572  2.8872   8
 -12  -6   0 31.3150  1.8770   9
 -13  -6   0 11.7059  1.3256  16
 -13  -6   0 14.2833  1.5730  15
 -13  -6   0 10.5692  0.9324   9
 -13  -6   0 12.0995  1.4362  10
 -13   6   0 13.1342  2.2333   8
 -13   6   0 11.8531  1.5386  16
 -14  -6   0 226.147  12.262  15
 -14  -6   0 219.498  11.769  16
 -14   6   0 223.549  11.776  16
 -14   6   0 256.861  13.096   8
 -14   6   0 235.019  11.121   9
 -14  -6   0 230.947  10.063  10
 -15  -6   0 13.9679  1.4642  15
 -15   6   0 17.7185  1.4718   9
   0   7   0 1.42226 1.14181   1
   0  -7   0 -0.0155  0.3997   6
   0  -7   0 1.32357 0.87521   3
   0  -7   0 -0.1175  0.8794   5
   0  -7   0 1.15990 0.90690   1
   0  -7   0 0.60815 0.84817   2
   0  -7   0 -0.3008  1.0182   1
   1  -7   0 -0.0023  0.8650   3
  -1   7   0 0.15000 1.14883   1
  -1  -7   0 0.49617 0.94771   2
  -1  -7   0 0.26896 0.80886   1
   1  -7   0 -0.0266  0.8401   1
   1  -7   0 -0.2288  0.8707   2
  -1  -7   0 0.26866 0.97985   1
  -1  -7   0 0.99681 0.95305   3
   1  -7   0 0.37633 1.15659   1
   1  -7   0 1.63065 1.04957   4
  -1  -7   0 0.38763 0.89271   5
  -1  -7   0 0.30156 0.51588   6
   1  -7   0 -0.2399  0.8671   5
  -2   7   0 0.48522 1.18704   1
   2  -7   0 0.30540 0.94560   3
  -2  -7   0 1.24861 0.95745   5
  -2  -7   0 0.23650 0.67629   6
   2  -7   0 -0.0423  0.9027   5
  -2  -7   0 1.54638 0.94066   2
   2  -7   0 -1.0337  1.1332   1
  -2  -7   0 0.30112 0.90811   3
   2  -7   0 0.30147 0.97240   2
   2  -7   0 0.20413 0.94068   4
  -3  -7   0 0.17876 0.73414   6
  -3  -7   0 0.48441 0.87764   2
   3  -7   0 0.32704 1.08190   2
  -3  -7   0 0.48269 0.87934   3
  -3  -7   0 0.23481 0.99157   5
   3  -7   0 2.39253 0.99557   4
   3  -7   0 0.57183 1.29362   1
   3  -7   0 0.95623 1.06589   3
  -4  -7   0 -0.2445  1.0166   5
  -4  -7   0 1.19811 0.91175   2
  -4  -7   0 0.41471 0.86518   3
   4  -7   0 0.35714 1.10607   2
   4  -7   0 -0.0743  1.0773   3
   4  -7   0 1.02406 1.46780   1
   4  -7   0 -0.0463  0.8056   4
  -4  -7   0 1.98179 1.05404   6
  -5  -7   0 1.69885 0.93932   2
   5  -7   0 2.45963 1.27808   3
   5  -7   0 2.34004 1.00885   4
  -5  -7   0 3.04765 1.02970   3
   5  -7   0 1.43259 1.26350   2
  -5  -7   0 2.40544 1.03195   6
  -5  -7   0 4.31369 1.30127   5
  -6  -7   0 2.25185 1.05634   3
   6  -7   0 1.74792 1.35482   3
   6  -7   0 1.08566 1.37566   2
  -6  -7   0 3.20676 1.37007   5
  -6  -7   0 2.28773 1.34527   6
  -6  -7   0 2.15631 0.61096   9
  -6  -7   0 2.58233 0.94985  12
  -6  -7   0 1.91124 1.00656   2
  -7  -7   0 1.23251 0.92167  14
  -7  -7   0 0.13056 0.90602  13
  -7  -7   0 0.32212 0.94051  15
  -7  -7   0 0.67663 0.63840   9
  -7  -7   0 1.19335 0.79274  10
  -7  -7   0 0.95167 0.99856   2
  -7  -7   0 0.94819 1.00524   3
  -7  -7   0 1.46153 1.43884   5
  -7  -7   0 -0.3727  1.1198   6
  -8  -7   0 0.88242 1.19077   2
  -8  -7   0 0.94970 1.28370   6
  -8  -7   0 0.78436 0.84593  10
  -8  -7   0 1.24003 0.83006  14
  -8  -7   0 -0.2313  1.4790   5
  -8  -7   0 0.74652 1.26020  15
  -8  -7   0 0.55467 0.99539  13
  -8  -7   0 0.76564 1.19647   3
  -8  -7   0 -0.0105  0.6771   9
  -9  -7   0 0.86714 1.06569   2
  -9  -7   0 0.56211 1.07403   3
  -9  -7   0 0.41153 1.38321   6
  -9  -7   0 2.00324 1.31171  13
  -9  -7   0 0.33876 0.71062   9
  -9  -7   0 0.47896 0.88124  14
  -9  -7   0 0.59189 1.13170  15
  -9  -7   0 1.46197 1.05737  10
 -10  -7   0 4.79600 1.77000   6
 -10  -7   0 8.13685 1.09343   9
 -10  -7   0 5.27147 1.27571  14
 -10  -7   0 10.1166  1.6290  15
 -10   7   0 6.25384 1.67587   8
 -10  -7   0 6.30968 1.20819  10
 -10  -7   0 7.33850 1.27891  13
 -11  -7   0 0.16278 0.72842   9
 -11   7   0 1.59923 1.78523   8
 -11  -7   0 0.39917 0.97633  10
 -11  -7   0 2.03159 1.23840  15
 -11  -7   0 0.97420 0.88401  14
 -12  -7   0 0.92583 0.93979  10
 -12   7   0 0.70533 1.58616   8
 -12  -7   0 1.44861 1.16936  15
 -12  -7   0 -0.4528  0.5363   9
 -13  -7   0 6.21159 1.08049  10
 -13   7   0 6.52310 1.52807   8
 -13  -7   0 9.11303 1.46505  15
 -14  -7   0 0.10049 0.79818  10
 -14   7   0 1.35811 1.02844   9
 -14  -7   0 -0.2115  1.1322  15
 -15  -7   0 7.71366 0.85007  10
 -15  -7   0 10.5467  1.0761  15
 -15   7   0 10.0216  1.1777   9
   0  -8   0 1599.24   74.02   5
   0  -8   0 1578.26   85.96   3
   0  -8   0 1700.75   83.43   2
   1  -8   0 60.2529  3.6531   5
   1  -8   0 71.4963  4.1272   3
  -1  -8   0 60.7586  3.6536   5
  -1  -8   0 65.5878  3.9040   2
  -1  -8   0 65.5879  4.0371   3
   1  -8   0 67.4432  4.0593   2
  -2  -8   0 2.19570 1.03311   2
   2  -8   0 1.33236 1.25965   3
   2  -8   0 2.82153 1.12553   2
   2  -8   0 1.46915 1.00572   5
  -2  -8   0 2.10737 1.01413   3
   2  -8   0 2.22178 1.12405   4
  -2  -8   0 2.13310 0.63340   6
  -2  -8   0 1.12908 1.01461   5
  -3  -8   0 15.6783  1.6083   3
   3  -8   0 13.9888  1.7158   4
  -3  -8   0 13.3548  1.4493   6
  -3  -8   0 14.6360  1.7052   5
   3  -8   0 14.4681  1.8281   2
   3  -8   0 14.4042  1.7719   3
  -3  -8   0 14.6166  1.6620   2
  -4  -8   0 47.5829  3.0484   2
  -4  -8   0 46.5787  2.8726   6
   4  -8   0 48.4817  3.4189   2
   4  -8   0 45.8709  3.1885   4
  -4  -8   0 47.4709  2.9138   5
  -4  -8   0 46.6149  3.0933   3
   4  -8   0 44.1972  3.3740   3
  -5  -8   0 151.723   8.054   3
   5  -8   0 142.695   8.005   4
  -5  -8   0 134.076   6.845   9
  -5  -8   0 132.557   6.316  10
   5  -8   0 152.836   8.265   2
  -5  -8   0 144.246   7.396   6
  -5  -8   0 154.758   7.766   2
   5  -8   0 149.627   8.449   3
  -5  -8   0 129.299   6.859  14
  -5  -8   0 157.025   7.424   5
  -6  -8   0 111.114   5.872   2
  -6  -8   0 100.749   5.259  13
  -6  -8   0 117.400   5.851   5
  -6  -8   0 107.294   4.738  10
   6  -8   0 106.160   6.453   2
  -6  -8   0 97.4305  5.8595  15
  -6  -8   0 101.026   5.154  14
  -6  -8   0 99.7532  5.0760   9
  -6  -8   0 106.606   5.215  12
  -6  -8   0 111.567   6.130   3
   6  -8   0 110.070   6.618   3
  -6  -8   0 111.008   5.801   6
   6  -8   0 94.9556  6.2512   8
  -7  -8   0 2.75205 1.04663  15
  -7  -8   0 4.08863 1.03196  13
  -7  -8   0 2.64231 0.65180   9
  -7  -8   0 1.58299 0.85780  14
   7  -8   0 1.69110 1.32855   8
  -7  -8   0 0.75689 1.48816   5
  -7  -8   0 2.17592 1.06940   3
  -7  -8   0 0.74166 0.83390  10
  -7  -8   0 4.28087 1.11850   2
  -7  -8   0 3.98306 1.62286   6
  -8  -8   0 3.63094 1.27364   3
  -8  -8   0 3.06999 1.36087  15
  -8  -8   0 5.11260 1.77022   5
  -8  -8   0 2.76255 0.97146  10
   8  -8   0 3.09234 1.46196   8
  -8  -8   0 2.56060 0.93945  14
  -8  -8   0 3.90783 1.25047   2
  -8  -8   0 4.34825 1.51386   6
  -8  -8   0 3.37896 0.77359   9
  -8  -8   0 2.76178 1.07517  13
  -9  -8   0 41.2567  2.9802   2
  -9  -8   0 45.7253  2.4619  10
  -9  -8   0 44.6250  3.0172  15
  -9  -8   0 46.8635  3.4549   6
   9  -8   0 41.3978  3.5412   8
  -9  -8   0 46.6316  2.7514  14
  -9  -8   0 44.0679  2.4202   9
  -9  -8   0 44.4898  2.7310  13
 -10  -8   0 161.037   7.443   9
 -10   8   0 154.260   9.415   8
 -10  -8   0 146.021   7.766  13
 -10  -8   0 168.194   7.005  10
 -10  -8   0 167.339   8.630  15
 -10  -8   0 148.124   8.519   6
 -10  -8   0 144.144   7.546  14
  10  -8   0 162.208   9.378   8
 -11   8   0 67.5792  4.5388   8
 -11  -8   0 62.0173  3.1550  10
 -11  -8   0 66.2172  3.9553  15
 -11  -8   0 57.4236  3.4345  14
 -11  -8   0 60.2876  3.0903   9
  11  -8   0 66.0369  4.5036   8
 -12  -8   0 2.96533 1.01161  10
  12  -8   0 3.77982 1.52790   8
 -12  -8   0 5.41779 1.51691  15
 -12   8   0 4.24977 1.65530   8
 -13  -8   0 89.3590  4.2291  10
 -13  -8   0 96.5779  5.2450  15
 -13   8   0 91.9121  5.6694   8
  13  -8   0 91.0595  5.8124   8
 -14   8   0 87.1764  4.9411   8
 -14  -8   0 81.8233  4.6179  15
 -14  -8   0 73.1790  3.6798  10
  14  -8   0 88.0516  5.1296   8
   0  -9   0 0.31466 1.13046   2
   0  -9   0 -0.3061  0.6981   5
   0  -9   0 0.46344 1.11805   3
  -1  -9   0 0.19132 1.02499   3
   1  -9   0 -0.2163  0.9842   2
   1  -9   0 0.88047 1.01151   3
   1  -9   0 2.98340 1.16784   5
  -1  -9   0 -0.2309  1.0555   2
  -1  -9   0 -0.5190  1.0160   5
  -2  -9   0 -0.0499  0.9751   3
   2  -9   0 1.53250 1.09736   5
  -2  -9   0 4.23130 1.27380   5
   2  -9   0 0.89976 1.32079   3
   2  -9   0 -0.7415  1.2687   2
  -2  -9   0 2.47328 1.08886   2
   3  -9   0 1.45512 1.16159   5
  -3  -9   0 1.05874 0.98456   2
  -3  -9   0 1.53681 1.01876   3
   3  -9   0 0.43614 1.17949   2
   3  -9   0 0.73651 1.38803   3
  -3  -9   0 0.40448 0.78319   6
  -3  -9   0 0.73552 1.14980   5
  -4  -9   0 0.62783 0.61983   9
  -4  -9   0 0.48545 0.96629   2
  -4  -9   0 1.05402 0.76235  14
   4  -9   0 0.05819 1.56076   2
   4  -9   0 1.07888 1.03927   8
   4  -9   0 0.16911 1.21194   3
  -4  -9   0 0.94136 1.10987   3
  -4  -9   0 0.94426 0.77059  13
  -4  -9   0 2.65755 0.83207  12
  -4  -9   0 0.41912 0.88004   5
  -4  -9   0 1.53249 0.89281   6
   4  -9   0 0.14223 1.15266   5
  -4  -9   0 1.91185 0.73096  10
  -5  -9   0 0.54826 0.76927  10
  -5  -9   0 -0.6378  1.2924   5
   5  -9   0 1.05776 0.75219   9
  -5  -9   0 0.91740 0.79627  14
  -5  -9   0 0.75646 1.08275   2
  -5  -9   0 0.23975 0.61920   9
   5  -9   0 0.12526 1.07876   8
  -5  -9   0 -0.8975  1.0379   3
  -5  -9   0 0.09626 0.84693  15
   5  -9   0 2.02364 1.48810   2
  -5  -9   0 0.46102 0.91791  12
  -5  -9   0 0.78629 0.85865  13
  -5  -9   0 1.29266 1.00337   6
  -6  -9   0 0.56265 0.96102  15
   6  -9   0 0.20602 1.51313   2
  -6  -9   0 -0.0583  0.9044   2
  -6  -9   0 0.17525 0.60105   9
  -6  -9   0 0.32378 0.84757  14
  -6  -9   0 1.48328 1.02855  12
  -6  -9   0 0.60943 0.91191  13
  -6  -9   0 -0.0443  1.3684   5
  -6  -9   0 -0.0133  0.9143   3
  -6  -9   0 0.86399 1.12933   6
  -6  -9   0 0.25182 0.79646  10
   6  -9   0 0.03735 1.39151   3
   6  -9   0 -1.4200  1.2167   8
  -7  -9   0 12.1004  1.0815   9
  -7  -9   0 12.4234  1.4031  14
  -7  -9   0 13.9220  1.4925  13
  -7  -9   0 8.01734 1.50572   3
  -7  -9   0 14.7833  1.6062  15
  -7  -9   0 6.38493 1.82859   5
  -7  -9   0 12.6791  1.4432  10
  -8  -9   0 0.36382 0.94214  14
  -8  -9   0 0.12310 1.60258   5
  -8  -9   0 0.43126 0.88043  10
  -8  -9   0 0.36132 1.58586   6
  -8  -9   0 0.91900 1.05676  13
  -8  -9   0 -0.0724  0.6499   9
  -8  -9   0 0.29406 0.98973   2
  -8  -9   0 -0.1748  1.0898  15
  -8  -9   0 1.07585 0.99377   3
   8  -9   0 -1.1056  1.3803   8
   9  -9   0 2.27988 1.53199   8
  -9  -9   0 2.06118 0.69235   9
  -9  -9   0 2.92145 1.52273   6
  -9  -9   0 4.28850 1.06254  14
  -9  -9   0 3.35030 1.15174  13
  -9  -9   0 3.50534 1.06893  10
  -9  -9   0 5.81482 1.34045  15
 -10  -9   0 0.63524 0.91366  10
  10  -9   0 3.36518 1.57294   8
 -10  -9   0 0.49443 0.49583   9
 -10  -9   0 1.78110 1.26549  15
 -10  -9   0 0.14058 1.16302  14
 -10  -9   0 -0.1727  1.0566  13
  11  -9   0 6.27192 1.78271   8
 -11  -9   0 3.89704 1.04049  10
 -11  -9   0 7.19252 1.39165  15
 -11   9   0 5.08463 1.60503   8
 -11  -9   0 4.26018 1.02960  14
  12  -9   0 3.92608 1.65774   8
 -12  -9   0 4.32263 0.89218  14
 -12  -9   0 3.67757 0.93356  10
 -12   9   0 3.79454 1.45367   8
 -13  -9   0 8.44568 1.01713  10
  13  -9   0 6.31955 1.40323   8
 -13   9   0 9.51275 1.78620   8
  14  -9   0 1.86282 1.13701   8
 -14   9   0 0.33500 0.92507   8
 -14  -9   0 1.11043 0.78770  15
   0 -10   0 2242.55  110.38   2
   0 -10   0 2144.06  101.68   9
   0 -10   0 2339.57  100.07   5
   0 -10   0 2268.09  114.24   3
   0 -10   0 2049.96   92.79  10
   0 -10   0 2132.33  102.01  13
   0 -10   0 2061.55  120.62   8
   1 -10   0 480.579  20.587   5
  -1 -10   0 405.863  20.679  13
   1 -10   0 482.662  23.438   3
  -1 -10   0 435.453  20.529   9
  -1 -10   0 424.029  18.787  10
  -1 -10   0 455.481  22.449   2
   1 -10   0 399.667  20.685  13
   1 -10   0 424.800  20.567   9
  -1 -10   0 475.764  20.556   5
  -1 -10   0 475.208  23.314   3
  -1 -10   0 402.805  24.346   8
  -1 -10   0 421.174  18.644  11
   1 -10   0 416.476  24.428   8
   1 -10   0 476.385  22.636   2
  -2 -10   0 313.581  15.528  13
  -2 -10   0 355.030  16.951   2
   2 -10   0 349.630  17.771   3
   2 -10   0 317.559  15.454   9
   2 -10   0 351.086  15.647   5
   2 -10   0 295.754  18.327   8
   2 -10   0 355.747  17.224   2
   2 -10   0 304.627  14.135  10
  -2 -10   0 291.696  18.160   8
  -2 -10   0 332.012  14.107  10
  -2 -10   0 315.354  15.363   9
  -2 -10   0 328.823  15.268  14
  -2 -10   0 348.520  17.579   3
  -2 -10   0 352.625  15.620   5
  -3 -10   0 256.209  11.871   9
   3 -10   0 231.492  11.972   9
  -3 -10   0 266.692  13.661   3
   3 -10   0 261.661  13.988   3
  -3 -10   0 246.278  12.030  13
  -3 -10   0 262.253  13.147   2
   3 -10   0 268.184  13.601   2
   3 -10   0 269.060  12.334   5
  -3 -10   0 256.616  10.910  10
  -3 -10   0 254.259  11.831  14
   3 -10   0 239.546  14.208   8
  -3 -10   0 237.611  11.746  12
   3 -10   0 219.046  10.951  10
  -3 -10   0 274.970  12.300   5
  -4 -10   0 7.37427 1.44727   3
  -4 -10   0 6.57743 0.98592   9
  -4 -10   0 8.76852 1.19251  12
  -4 -10   0 7.82350 1.19475  13
  -4 -10   0 6.86162 1.41154   2
   4 -10   0 8.59568 1.68042   5
   4 -10   0 6.32728 1.69671   2
   4 -10   0 6.00125 1.63563   3
  -4 -10   0 9.31108 1.19999  14
  -4 -10   0 8.27448 1.19997  10
  -4 -10   0 6.71564 1.57991   5
   4 -10   0 6.71868 1.09426   9
   4 -10   0 5.68665 1.16952   8
  -5 -10   0 26.7579  2.5565   5
   5 -10   0 27.9039  2.8094   2
  -5 -10   0 26.1583  2.1434   3
  -5 -10   0 22.1947  1.9005  15
   5 -10   0 24.2713  1.8440   9
   5 -10   0 28.3135  2.7455   3
  -5 -10   0 23.4395  1.8421  13
  -5 -10   0 25.5155  1.5786   9
   5 -10   0 27.3792  2.4455   8
  -5 -10   0 26.3663  2.1502   2
  -5 -10   0 26.8616  1.8303  14
   5 -10   0 27.6099  2.5326   5
  -5 -10   0 24.1993  1.8496  12
  -5 -10   0 25.0296  1.7009  10
  -6 -10   0 4.52700 1.38628  12
  -6 -10   0 3.49436 0.97546  14
   6 -10   0 2.74619 1.60906   3
  -6 -10   0 1.89029 1.10962   3
  -6 -10   0 3.82243 1.63365   5
   6 -10   0 7.05340 1.88296   2
  -6 -10   0 3.49137 1.03083  13
   6 -10   0 2.94859 1.49524   5
   6 -10   0 5.54734 0.99748   9
  -6 -10   0 3.18560 0.86435  10
  -6 -10   0 2.61299 1.01929  15
  -6 -10   0 2.35269 1.18342   6
  -6 -10   0 1.46063 1.09301   2
  -6 -10   0 1.59510 0.69748   9
   6 -10   0 2.50894 1.32118   8
  -7 -10   0 26.3733  1.5761   9
  -7 -10   0 24.2988  2.0164   2
   7 -10   0 22.8338  2.6747   8
  -7 -10   0 27.6948  2.1497  15
  -7 -10   0 27.1982  1.9853  13
  -7 -10   0 27.7016  2.6102   6
  -7 -10   0 27.4773  1.8529  10
  -7 -10   0 21.4689  2.0474   3
  -7 -10   0 26.1802  2.6991   5
  -7 -10   0 27.1312  1.9325  14
   8 -10   0 74.4322  5.0253   8
  -8 -10   0 74.9379  3.6883   9
  -8 -10   0 73.9284  4.1549  13
  -8 -10   0 70.2775  4.6718   6
  -8 -10   0 77.7970  3.9956  14
  -8 -10   0 80.1297  4.5216  15
  -8 -10   0 69.0897  4.7944   5
  -8 -10   0 78.2700  3.6175  10
   9 -10   0 24.9088  2.9205   8
  -9 -10   0 20.2888  1.7207  14
  -9 -10   0 19.8220  1.6907  10
  -9 -10   0 18.0038  1.1018   9
  -9 -10   0 14.9602  1.7018  13
 -10 -10   0 304.627  14.627  14
 -10 -10   0 282.582  14.829  13
  10 -10   0 316.841  17.744   8
 -10 -10   0 341.606  16.583  15
 -10 -10   0 315.880  13.451  10
 -11 -10   0 320.966  13.705  10
 -11  10   0 313.866  18.134   8
  11 -10   0 332.970  18.137   8
 -11 -10   0 332.796  16.846  15
 -11 -10   0 295.494  14.853  14
 -12  10   0 174.318   9.933   8
 -12 -10   0 158.764   7.392  10
 -12 -10   0 173.809   9.210  15
  12 -10   0 173.990   9.951   8
 -13 -10   0 -0.3830  0.5585  10
  13 -10   0 0.66306 1.19034   8
  14 -10   0 8.58588 1.31951   8
 -14  10   0 9.07521 1.13273   8
 -14 -10   0 7.34979 1.07260  15
   0 -11   0 0.21177 0.84127  13
   0 -11   0 -0.2678  0.8695   9
   0 -11   0 -1.0927  0.7869   8
   0 -11   0 -0.1560  1.2740   2
   0 -11   0 1.29173 0.82725  10
   0 -11   0 0.75397 1.27339   5
   0 -11   0 2.17153 1.37034   3
  -1 -11   0 0.31306 0.91242  10
   1 -11   0 0.43140 0.85049   9
   1 -11   0 0.49353 0.83647  10
  -1 -11   0 1.50570 0.87817  12
   1 -11   0 -0.4495  0.9123   8
  -1 -11   0 0.28303 1.25886   5
  -1 -11   0 -0.5802  0.6259   8
  -1 -11   0 -0.4106  0.7098   9
   1 -11   0 0.56544 1.28540   5
   1 -11   0 1.37821 1.42786   3
   1 -11   0 0.00579 1.16352   2
  -1 -11   0 0.59130 0.85972  13
  -1 -11   0 0.36022 1.42513   2
  -1 -11   0 1.36761 0.81461  14
  -1 -11   0 0.96230 1.41284   3
   1 -11   0 0.63100 0.86059  13
  -2 -11   0 2.19751 1.24112   2
   2 -11   0 1.51764 0.99197   8
  -2 -11   0 0.90922 1.29707   3
  -2 -11   0 0.96215 0.78240  12
   2 -11   0 1.02354 0.89620  10
  -2 -11   0 2.04353 0.76564   9
   2 -11   0 0.00461 1.50883   2
   2 -11   0 1.14062 1.32762   5
  -2 -11   0 2.09117 0.86347  14
  -2 -11   0 0.55536 0.86912  13
   2 -11   0 0.30344 0.74260   9
   2 -11   0 0.31983 0.88788  13
  -2 -11   0 0.80781 1.32205   5
  -2 -11   0 1.10047 0.90404  10
   2 -11   0 1.33866 1.47104   3
  -3 -11   0 1.67675 0.85573  12
   3 -11   0 0.72418 0.91652  10
  -3 -11   0 0.50533 1.21367   2
   3 -11   0 1.22878 1.31432   3
  -3 -11   0 0.60041 1.34976   5
   3 -11   0 1.26816 1.36738   5
   3 -11   0 -0.4480  1.0701   8
  -3 -11   0 0.20838 0.87070  14
  -3 -11   0 0.42785 0.69498   9
  -3 -11   0 0.49102 0.89220  13
   3 -11   0 0.36343 0.96395   9
  -3 -11   0 1.02326 1.03437   3
   3 -11   0 0.70791 1.35201   2
  -3 -11   0 0.58211 0.88247  10
   4 -11   0 0.00177 1.33843   3
   4 -11   0 0.60434 1.38876   5
  -4 -11   0 2.56351 0.94724  14
  -4 -11   0 2.28409 0.94622  12
   4 -11   0 0.34189 1.42572   2
  -4 -11   0 1.26042 0.92088  13
  -4 -11   0 2.02572 0.86387  10
   4 -11   0 1.66394 0.94530  10
   4 -11   0 -0.1244  1.0287   9
  -4 -11   0 0.12956 1.37062   5
  -4 -11   0 1.15750 0.99567   2
  -4 -11   0 1.51731 0.66694   9
  -4 -11   0 0.52572 1.11189   3
   4 -11   0 -0.9320  1.1891   8
  -5 -11   0 8.25691 1.11140  10
  -5 -11   0 4.88604 1.71271   5
   5 -11   0 8.40440 1.35442   9
   5 -11   0 4.77547 1.44696   8
   5 -11   0 3.65853 1.66419   3
   5 -11   0 5.45914 1.71709   5
  -5 -11   0 10.3292  1.3913  14
  -5 -11   0 8.42074 1.02433   9
   5 -11   0 3.02609 2.06137   2
  -5 -11   0 10.2637  1.3865  13
  -5 -11   0 7.39640 1.26550  15
  -5 -11   0 7.36875 1.40345  12
   6 -11   0 1.06937 1.28581   8
   6 -11   0 1.95539 1.62423   3
  -6 -11   0 2.92495 1.04732  15
  -6 -11   0 0.86173 0.99445  10
   6 -11   0 2.65328 0.97446   9
  -6 -11   0 0.55594 1.58007   5
  -6 -11   0 0.46491 0.93139   2
  -6 -11   0 2.68469 1.16328  12
   6 -11   0 1.72262 1.54827   5
  -6 -11   0 2.79329 1.04147  14
  -6 -11   0 2.99989 1.29121  13
  -7 -11   0 1.08506 1.63599   5
  -7 -11   0 0.92855 1.01333  14
  -7 -11   0 1.72416 1.31750  15
  -7 -11   0 -1.3180  0.8733  10
  -7 -11   0 0.33907 1.04772  13
   7 -11   0 1.15032 1.01804   9
   7 -11   0 0.37502 1.54345   8
  -7 -11   0 -0.8884  0.5703   9
   7 -11   0 0.49951 1.46109   5
  -8 -11   0 1.24890 0.99281  10
  -8 -11   0 1.32897 1.07329  14
  -8 -11   0 1.62014 1.17741  15
  -8 -11   0 1.34333 1.06401  13
   8 -11   0 0.25552 1.40264   8
   9 -11   0 8.54142 1.69252   8
  -9 -11   0 11.5174  1.4236  10
  -9 -11   0 13.9051  1.5248  14
  -9 -11   0 10.6740  1.6921  13
 -10 -11   0 2.66516 1.17819  15
 -10 -11   0 1.22211 0.95334  14
  10 -11   0 2.44482 1.58262   8
 -10 -11   0 1.46490 0.83600  10
  11 -11   0 1.30742 1.26115   8
 -11 -11   0 0.34062 0.77077  10
 -11 -11   0 -0.7138  1.0211  14
 -11  11   0 1.28107 1.70059   8
 -11 -11   0 0.79889 1.06562  15
 -12 -11   0 7.36315 1.19090  14
 -12 -11   0 11.4972  0.9041  10
 -13  11   0 11.4992  1.7171   8
  13 -11   0 9.26768 1.53467   8
 -13 -11   0 14.3998  1.2451  15
   0 -12   0 626.339  26.415  10
   0 -12   0 603.974  32.568   3
   0 -12   0 624.513  28.830   9
   0 -12   0 586.816  34.335   8
   0 -12   0 653.926  29.093  13
   0 -12   0 632.889  28.519  14
   0 -12   0 612.421  31.443   2
   0 -12   0 613.018  28.649   5
   1 -12   0 617.676  31.691   3
   1 -12   0 590.310  25.604  10
  -1 -12   0 602.779  27.911   9
   1 -12   0 612.708  30.598   2
   1 -12   0 620.880  27.876   5
  -1 -12   0 595.484  31.527   3
  -1 -12   0 605.911  27.826   5
  -1 -12   0 584.407  28.142  13
   1 -12   0 588.018  33.280   8
  -1 -12   0 572.908  30.358   2
  -1 -12   0 598.772  27.638  14
  -1 -12   0 594.219  25.572  10
   1 -12   0 601.706  27.964   9
   1 -12   0 613.655  28.179  13
  -2 -12   0 344.885  16.468   5
  -2 -12   0 351.167  16.031  14
   2 -12   0 340.844  18.080   2
  -2 -12   0 348.299  16.094   9
  -2 -12   0 356.421  14.806  10
  -2 -12   0 340.006  16.303  13
   2 -12   0 341.270  19.173   8
   2 -12   0 344.072  18.687   3
   2 -12   0 353.006  16.550   5
  -2 -12   0 335.732  17.724   2
   2 -12   0 352.114  16.352  13
   2 -12   0 334.876  16.193   9
  -2 -12   0 320.896  15.885  12
   2 -12   0 347.365  14.860  10
   3 -12   0 126.414   7.637   2
   3 -12   0 131.051   7.532   8
   3 -12   0 131.055   7.107   5
  -3 -12   0 133.142   6.234   9
  -3 -12   0 129.682   6.459  13
   3 -12   0 132.808   6.448   9
  -3 -12   0 136.095   7.072   5
  -3 -12   0 131.165   5.848  10
  -3 -12   0 127.730   7.434   3
   3 -12   0 124.490   7.861   3
  -3 -12   0 130.166   6.367  14
  -3 -12   0 121.915   6.310  12
   3 -12   0 130.189   6.455  13
   3 -12   0 123.710   5.981  10
  -3 -12   0 130.444   7.181   2
   4 -12   0 298.722  16.361   8
   4 -12   0 270.070  15.602   2
  -4 -12   0 298.895  12.555  10
   4 -12   0 288.395  13.829   9
  -4 -12   0 269.243  14.097   5
  -4 -12   0 310.628  13.666  14
  -4 -12   0 293.147  13.553  12
  -4 -12   0 294.409  13.864  13
  -4 -12   0 306.136  13.607   9
   4 -12   0 289.422  12.685  10
   4 -12   0 268.795  16.033   3
   5 -12   0 746.398  39.720   8
  -5 -12   0 719.836  30.567  10
  -5 -12   0 777.168  32.973  14
   5 -12   0 649.961  33.066   5
  -5 -12   0 724.743  33.531  13
  -5 -12   0 725.436  32.789  12
  -5 -12   0 718.062  33.451   9
   5 -12   0 720.755  33.433   9
  -5 -12   0 652.888  32.976   5
   6 -12   0 37.0133  3.1062   5
  -6 -12   0 27.5419  2.1781  15
  -6 -12   0 24.6060  2.1020  13
  -6 -12   0 30.8339  1.9057  10
  -6 -12   0 29.2079  2.1439  14
  -6 -12   0 36.3407  3.0114   5
  -7 -12   0 0.55278 1.04143  14
   7 -12   0 0.05382 1.42601   8
   7 -12   0 0.21220 1.03536   9
  -7 -12   0 1.14148 1.06411  15
  -7 -12   0 0.74894 1.02469  13
  -7 -12   0 2.48346 0.88261  10
   8 -12   0 336.858  18.654   8
   8 -12   0 325.554  15.726   9
  -8 -12   0 302.148  15.652  13
  -8 -12   0 328.689  17.365  15
  -8 -12   0 339.969  15.460  14
  -8 -12   0 347.225  14.192  10
  -9 -12   0 403.236  21.497  15
  -9 -12   0 422.707  17.553  10
  -9 -12   0 411.185  19.080  14
   9 -12   0 424.508  23.058   8
   9 -12   0 393.083  19.414   9
 -10 -12   0 113.525   4.995  10
  10 -12   0 112.898   6.802   8
 -10 -12   0 113.811   6.241  15
 -10 -12   0 109.066   5.583  14
 -11 -12   0 15.8397  1.1081  10
 -11 -12   0 16.7717  1.5882  15
  11 -12   0 20.8437  2.2780   8
 -11  12   0 19.8311  2.4633   8
 -12 -12   0 413.094  21.947  14
 -12 -12   0 491.580  24.810  15
 -12  12   0 501.638  26.669   8
  12 -12   0 509.320  26.552   8
   0 -13   0 0.95580 1.56031   5
   0 -13   0 0.18975 1.12678  10
   0 -13   0 -1.1653  1.3977   2
   0 -13   0 0.30834 1.01648  13
   0 -13   0 -0.0186  0.9631  14
   0 -13   0 -0.0258  0.9605   9
  -1 -13   0 0.36109 1.48618   5
  -1 -13   0 -0.9234  1.0676  10
   1 -13   0 0.88585 1.53118   5
  -1 -13   0 -0.1003  1.1944  14
   1 -13   0 -1.0660  0.8738   9
   1 -13   0 0.16857 1.03613  13
   1 -13   0 0.40725 1.05150  10
  -1 -13   0 0.03629 0.85731   9
  -1 -13   0 0.57373 1.03016  13
   1 -13   0 -2.2588  1.4876   2
  -1 -13   0 -0.6589  1.4320   2
   1 -13   0 -0.1823  0.8858  14
  -2 -13   0 0.06674 0.75395   9
  -2 -13   0 1.41366 1.51209   5
   2 -13   0 0.93290 1.07147  13
   2 -13   0 1.53757 1.06176  10
  -2 -13   0 0.90252 1.03939  13
  -2 -13   0 1.57988 0.89423  12
  -2 -13   0 1.30242 1.05096  14
  -2 -13   0 -0.3091  1.0238  10
   2 -13   0 1.58848 1.51734   5
  -2 -13   0 0.18038 1.13281   2
   2 -13   0 0.45006 0.86273  14
   2 -13   0 0.26870 0.96617   9
   2 -13   0 -1.1212  0.8305   8
  -3 -13   0 3.60917 1.00822  12
   3 -13   0 2.21692 1.52487   5
   3 -13   0 5.27617 1.12780  10
  -3 -13   0 3.85609 1.10973  14
  -3 -13   0 1.95364 0.78034   9
   3 -13   0 2.90978 1.08640   9
   3 -13   0 0.65734 1.10389   8
  -3 -13   0 2.89533 1.07080  13
   3 -13   0 3.09077 1.12918  13
  -3 -13   0 2.90749 1.11628  10
  -3 -13   0 2.80441 1.63512   5
   4 -13   0 5.81583 1.23943  13
  -4 -13   0 4.35079 1.14090  10
  -4 -13   0 1.44174 1.63783   5
   4 -13   0 4.44745 1.21310   9
   4 -13   0 4.00376 1.17059  10
  -4 -13   0 5.31182 1.15923  14
   4 -13   0 3.68344 1.25105   8
  -4 -13   0 4.86452 1.14355  13
  -4 -13   0 4.88445 1.08489  12
   4 -13   0 3.32851 1.71044   5
  -4 -13   0 3.92787 0.71252   9
  -5 -13   0 10.8422  1.4875  12
  -5 -13   0 11.2105  1.4657  13
  -5 -13   0 13.7633  1.5743  14
  -5 -13   0 10.6054  0.8839   9
  -5 -13   0 11.8302  1.3907  10
   5 -13   0 7.03657 1.29621  10
   5 -13   0 6.87439 1.46121   8
   5 -13   0 6.84130 1.36074   9
   5 -13   0 8.97340 1.41709  13
   6 -13   0 1.98760 1.25378   9
  -6 -13   0 2.02885 0.97175  10
  -6 -13   0 3.76462 1.09015  13
   6 -13   0 0.01063 1.34410   8
  -6 -13   0 3.63222 1.11604  14
   7 -13   0 -1.2872  1.1925   9
  -7 -13   0 0.99573 0.87412  10
  -7 -13   0 1.33525 1.13740  15
   7 -13   0 -1.7500  1.2114   8
  -7 -13   0 1.30753 1.19307  13
  -7 -13   0 1.95042 1.04622  14
  -8 -13   0 10.1507  1.1954  10
   8 -13   0 6.71329 1.35969   9
  -8 -13   0 11.1877  1.4319  14
  -8 -13   0 9.26941 1.31066  13
  -9 -13   0 6.78675 0.92359  10
   9 -13   0 4.72715 1.21371   9
   9 -13   0 4.11990 1.33677   8
  -9 -13   0 4.98985 1.05499  14
  10 -13   0 2.01915 1.03773   8
 -10 -13   0 3.52421 0.61881  10
 -10 -13   0 5.52000 1.07058  14
  10 -13   0 4.20492 1.09025   9
 -11 -13   0 -0.2728  0.7557  14
  11 -13   0 0.80371 0.73082  13
 -11  13   0 -0.3961  1.0835   8
  11 -13   0 -1.1150  0.7939   8
  11 -13   0 0.24589 0.87891   9
   0 -14   0 84.3674  4.7164   9
   0 -14   0 94.5216  4.4753  10
   0 -14   0 102.843   4.980  13
   0 -14   0 97.4143  4.8149  14
   1 -14   0 474.466  20.216  10
  -1 -14   0 477.597  20.173  10
  -1 -14   0 469.504  21.824  14
   1 -14   0 458.968  21.761  14
  -1 -14   0 451.383  21.924   9
   1 -14   0 465.311  21.994   9
   1 -14   0 486.403  22.252  13
  -1 -14   0 481.054  22.223  13
   2 -14   0 43.9588  2.4950  10
   2 -14   0 32.1569  2.1739  14
  -2 -14   0 34.7732  2.3790  13
   2 -14   0 34.5989  2.4550  13
  -2 -14   0 37.2990  2.3911  14
  -3 -14   0 770.968  39.127  12
  -3 -14   0 831.803  40.129   9
   3 -14   0 885.274  40.287   9
  -3 -14   0 883.977  36.913  10
   3 -14   0 839.569  36.523  10
  -3 -14   0 897.595  39.717  14
   3 -14   0 883.409  40.171  13
  -3 -14   0 871.207  40.104  13
   4 -14   0 80.3566  4.6589   8
  -4 -14   0 71.3945  4.1305  12
  -4 -14   0 82.3567  4.2140  14
   4 -14   0 85.4305  4.2529   9
   4 -14   0 78.9262  4.0595  10
   4 -14   0 79.0283  4.3155  13
  -4 -14   0 74.2343  4.1833  13
  -4 -14   0 77.4903  3.7558   9
  -4 -14   0 84.2949  3.8489  10
   5 -14   0 20.5989  1.7782   8
   5 -14   0 16.1484  1.9485  10
   5 -14   0 14.8281  1.7603  13
   5 -14   0 21.1612  1.8813   9
  -5 -14   0 17.9513  1.6985  14
  -5 -14   0 15.9517  1.6199  13
  -6 -14   0 182.635   8.067  10
  -6 -14   0 174.253   8.947  13
   6 -14   0 177.056  10.453   8
   6 -14   0 199.020   9.112  13
  -6 -14   0 191.948   8.881  14
   6 -14   0 184.736   9.002   9
   7 -14   0 180.178  10.024   8
  -7 -14   0 184.590   8.502  14
   7 -14   0 176.498   8.660   9
  -7 -14   0 163.866   8.551  13
  -7 -14   0 178.663   7.693  10
   7 -14   0 177.085   8.684  13
   8 -14   0 12.6144  1.6135   8
  -8 -14   0 11.1589  1.0478  10
   8 -14   0 14.3267  1.5773   9
  -8 -14   0 11.3197  1.3450  14
   8 -14   0 9.07627 1.42034  13
  -9 -14   0 141.389   6.510  14
   9 -14   0 140.693   6.628  13
   9 -14   0 129.802   6.572   9
  -9 -14   0 129.904   5.762  10
   9 -14   0 128.301   7.562   8
  10 -14   0 10.4185  1.0959  13
 -10 -14   0 8.51085 1.10421  15
 -10 -14   0 10.6123  1.0303  14
  11 -14   0 59.6960  3.0569  13
   0 -15   0 0.13712 1.03790  14
   0 -15   0 -0.6789  0.9477  13
   0 -15   0 -0.1133  1.0319  10
   0 -15   0 -0.6719  0.6754   9
  -1 -15   0 0.17909 0.62221   9
  -1 -15   0 0.12202 0.89106  14
   1 -15   0 -0.6848  0.7969   9
  -1 -15   0 1.10281 0.98991  13
   1 -15   0 1.17778 0.80277  14
  -1 -15   0 0.98401 0.98605  10
   1 -15   0 1.04790 0.99731  13
   1 -15   0 -0.4509  1.0504  10
   2 -15   0 -0.8624  1.1747  13
  -2 -15   0 0.03456 0.92347  14
   2 -15   0 -0.3797  0.8643   9
  -2 -15   0 0.02132 0.93562  13
  -2 -15   0 -0.7678  0.9226  10
  -2 -15   0 -1.1527  0.5212   9
   2 -15   0 -0.3679  0.9431  10
  -3 -15   0 0.33964 0.93845  13
   3 -15   0 0.85484 0.97946  13
   3 -15   0 0.20116 0.82790   9
   3 -15   0 0.43206 1.12591  10
  -3 -15   0 0.75518 0.95584  14
  -3 -15   0 0.25863 0.83817  10
   4 -15   0 -0.5108  0.8674   9
   4 -15   0 0.62035 1.21058  13
  -4 -15   0 -0.1592  0.9326  14
  -4 -15   0 -0.6298  0.8705  10
   4 -15   0 0.36246 0.99032  10
  -4 -15   0 0.48799 0.89320  13
  -5 -15   0 0.37591 1.06448  13
  -5 -15   0 0.42246 0.79266  10
   5 -15   0 0.11900 1.12047  10
   5 -15   0 0.45402 0.87994   9
   5 -15   0 1.26902 0.96649  13
  -5 -15   0 1.05397 0.95459  14
   6 -15   0 0.08632 0.87526   9
   6 -15   0 -0.5398  0.8821  13
   6 -15   0 -0.0175  0.9506  10
  -6 -15   0 -0.5877  0.7180  10
  -6 -15   0 0.25661 0.80929  13
  -6 -15   0 0.82167 0.91759  14
   7 -15   0 6.05959 1.05407  13
  -7 -15   0 4.47278 0.73938  10
   7 -15   0 3.06791 0.98118   9
  -7 -15   0 5.83387 1.19460  14
  -8 -15   0 0.96716 0.79879  14
  -8 -15   0 -0.7766  0.4253  10
   8 -15   0 0.29224 0.83137   9
   8 -15   0 -0.0431  0.8175  13
  -9 -15   0 0.71411 0.69839  14
   9 -15   0 0.60405 0.75320   9
   9 -15   0 0.82060 0.69846  13
   0 -16   0 14.6756  1.4546  10
   0 -16   0 12.2877  1.2220  14
   0 -16   0 11.9483  0.9616   9
   0 -16   0 12.7893  1.4229  13
  -1 -16   0 16.1572  1.4367  10
   1 -16   0 14.7220  1.5022  13
   1 -16   0 13.6745  1.3756  14
  -1 -16   0 14.4996  1.3533  14
   1 -16   0 15.1778  1.1883   9
  -1 -16   0 14.6958  1.4643  13
   1 -16   0 16.0072  1.4221  10
  -2 -16   0 137.028   5.919  10
  -2 -16   0 131.961   6.445  14
   2 -16   0 136.961   6.612  13
   2 -16   0 131.979   5.991  10
  -2 -16   0 130.705   6.549  13
   2 -16   0 126.554   6.364   9
  -3 -16   0 44.5045  2.3628  10
   3 -16   0 44.9461  2.6788  13
   3 -16   0 48.2066  2.4971   9
  -3 -16   0 41.9415  2.6548  13
   3 -16   0 45.6009  2.5784  10
  -3 -16   0 43.2710  2.6804  14
  -4 -16   0 6.06916 1.02163  14
   4 -16   0 7.35810 1.16613   9
  -4 -16   0 4.70300 1.10652  13
  -4 -16   0 8.30682 1.04931  10
   4 -16   0 4.83477 1.14118  10
   4 -16   0 5.16539 1.04461  13
  -5 -16   0 97.8469  4.2737  10
   5 -16   0 99.3526  4.9350  13
  -5 -16   0 104.762   4.825  14
   5 -16   0 93.1617  4.7648   9
  -5 -16   0 87.2741  4.7859  13
   5 -16   0 94.8252  4.5599  10
  -6 -16   0 364.802  16.121  14
   6 -16   0 326.071  14.936  10
  -6 -16   0 343.501  14.742  10
   6 -16   0 351.354  16.433  13
   6 -16   0 349.990  16.256   9
  -7 -16   0 51.2849  2.6649  14
   7 -16   0 40.9819  2.7017  13
   7 -16   0 50.3627  2.6003   9
   8 -16   0 131.269   6.598  13
  -8 -16   0 135.277   6.464  14
   8 -16   0 142.070   6.508   9
   0 -17   0 -0.3437  0.7724  10
   0 -17   0 -0.2572  0.7354  13
   0 -17   0 -0.3313  0.6360  14
   1 -17   0 -0.2990  0.7629  13
   1 -17   0 0.47891 0.81576  10
  -1 -17   0 -0.1616  0.7458  13
  -1 -17   0 0.17125 0.67361  14
  -1 -17   0 -0.1267  0.7228  10
   2 -17   0 0.19214 0.79294  13
   2 -17   0 -0.5611  0.4170   9
  -2 -17   0 -0.5141  0.7002  10
  -2 -17   0 0.63507 0.74211  13
   2 -17   0 -0.7361  0.8291  10
  -2 -17   0 -0.0395  0.6820  14
   3 -17   0 -0.5307  0.8617  10
  -3 -17   0 -0.1747  0.7104  14
   3 -17   0 -0.1630  0.9167  13
  -3 -17   0 -0.5262  0.5730  10
  -3 -17   0 -0.1604  0.6773  13
   3 -17   0 -0.5483  0.4213   9
  -4 -17   0 0.60305 0.65384  13
  -4 -17   0 -0.1537  0.5390  10
   4 -17   0 0.15299 0.46109   9
  -4 -17   0 -0.3013  0.6986  14
   4 -17   0 0.86548 0.85142  10
   4 -17   0 0.87099 0.75973  13
   5 -17   0 0.45539 0.70260  10
   5 -17   0 0.22082 0.67410  13
   5 -17   0 -0.8065  0.5051   9
  -5 -17   0 0.29014 0.83664  14
   6 -17   0 0.17296 0.41993   9
   6 -17   0 1.28391 0.78458  10
  -6 -17   0 0.78085 0.64337  14
   6 -17   0 1.02050 0.67123  13
  -7 -17   0 0.04131 0.55866  14
   7 -17   0 0.61919 0.57253  13
   0 -18   0 9.82863 1.02031  13
   0 -18   0 10.5021  0.9846  10
  -1 -18   0 129.770   6.789  14
   1 -18   0 145.915   6.307  10
   1 -18   0 151.614   6.985  13
  -1 -18   0 151.399   6.263  10
  -1 -18   0 143.814   6.945  13
   2 -18   0 136.655   5.525  10
   2 -18   0 125.824   6.078  13
  -2 -18   0 116.412   6.049  13
  -2 -18   0 127.433   5.413  10
  -2 -18   0 119.475   5.923  14
   3 -18   0 63.8365  3.2354  13
  -3 -18   0 62.5162  2.7490  10
   4 -18   0 31.5006  1.8379  13
  -4 -18   0 33.2403  1.7929  14
   0   0  -1 -2.9955  0.1654   1
   0   0   1 -2.7590  0.1652   1
   0   0  -1 -2.8734  0.1323   2
   0   0  -1 -2.8410  0.1716   1
   0   0  -1 -2.9971  0.1061   3
   0   0  -1 -2.9411  0.1551   3
   0   0   1 -2.6131  0.1802   1
   0   0  -1 -2.8551  0.1360   2
   0   0   1 -2.8970  0.1588   3
  -2   0  -1 -9.1213  0.5170   1
  -2   0   1 -8.7466  0.5900   2
  -2   0  -1 -8.4431  0.4765   2
   2   0  -1 -8.5503  0.5803   2
   2   0  -1 -9.0444  0.5821   3
  -2   0  -1 -8.4182  0.5788   1
   2   0  -1 -9.0208  0.7322   1
   2   0  -1 -8.4676  0.7260   1
  -2   0   1 -8.8082  0.7262   1
   2   0   1 -9.1482  0.4394   3
  -2   0   1 -9.2617  0.5618   3
  -2   0  -1 -8.1437  0.4229   3
  -2   0  -1 -8.3144  0.5287   6
  -2   0  -1 -9.2798  0.4352   3
  -2   0   1 -8.9676  0.7377   1
   2   0   1 -9.1760  0.5576   1
  -2   0  -1 -9.3582  0.3958   2
  -4   0   1 192.237  10.286   1
   4   0  -1 198.490  10.329   1
  -4   0  -1 221.672  10.540   2
  -4   0   1 196.283  10.309   1
   4   0   1 178.023  10.861   3
  -4   0  -1 232.528   9.811   6
  -4   0   1 236.151  10.997   3
   4   0   1 188.575  10.175   1
   4   0  -1 213.389  10.980   3
   4   0   1 203.258  10.251   1
  -4   0  -1 226.298  10.906   3
  -4   0  -1 179.216  10.147   1
   4   0   1 189.856  10.503   2
   4   0  -1 197.308  10.566   2
  -4   0   1 219.712   9.756   6
   4   0  -1 202.973  10.344   1
  -4   0   1 216.879  10.610   2
  -5   0   1 94.4187  5.3474   1
  -5   0  -1 97.6239  4.9034   6
  -5   0  -1 105.150   5.241   2
  -5   0   1 101.173   5.327   2
   5   0  -1 96.4656  5.4423   1
  -5   0   1 94.8539  5.3995   1
   5   0   1 101.767   5.390   1
   5   0   1 86.6376  5.1797   2
   5   0   1 80.9723  5.3407   3
   5   0  -1 84.5538  5.4276   3
  -5   0  -1 93.2789  5.2706   1
  -5   0   1 95.9096  5.4525   3
  -5   0   1 95.3109  4.8204   6
  -5   0  -1 98.2778  5.3062   1
  -5   0  -1 101.996   5.403   3
   5   0  -1 96.9643  5.3760   1
   5   0  -1 89.1233  5.2680   2
   5   0   1 104.612   5.377   1
  -5   0  -1 83.9405  5.3041   3
   6   0   1 0.75431 1.18507   1
  -6   0   1 1.28289 1.09685   3
  -6   0  -1 1.47995 1.15663   1
  -6   0  -1 0.88460 1.06060   1
  -6   0  -1 1.24670 0.97890   2
  -6   0   1 0.64170 1.26511   1
   6   0   1 1.82798 1.28443   1
  -6   0   1 1.38814 1.11121   2
  -6   0   1 0.97995 1.20063   1
  -6   0   1 1.58191 0.93852   6
   6   0  -1 1.49211 1.36608   1
   6   0  -1 -0.1569  1.3121   1
  -6   0  -1 1.66260 1.02176   3
   7   0  -1 3366.35  192.90   4
  -7   0   1 3728.60  198.15   3
  -7   0   1 3866.46  176.50   6
  -7   0   1 4136.90  191.59   2
  -7   0  -1 3952.69  197.62   3
  -7   0  -1 3820.54  176.81   6
  -7   0   1 3447.72  177.21   1
  -7   0  -1 4056.70  191.40   2
  -8   0   1 54.6110  4.0530   2
  -8   0  -1 52.5861  3.7507   2
  -8   0   1 61.0602  3.6840   6
  -8   0  -1 60.8822  3.7076   6
  -8   0   1 52.3329  3.9360   3
  -8   0  -1 53.0679  3.8789   3
  -9   0   1 7.00908 1.48731   6
  -9   0   1 4.91386 1.17989   8
  -9   0  -1 6.15126 1.81854   3
  -9   0  -1 5.57336 1.12479   8
  -9   0  -1 6.85059 1.54757   2
  -9   0  -1 6.00838 0.98535   9
  -9   0  -1 6.60396 1.48439   6
  -9   0   1 8.06406 1.76764   3
 -10   0   1 1.37874 1.56100   3
 -10   0   1 2.22901 1.37018   6
 -10   0  -1 1.64705 1.35176   2
 -10   0   1 2.15562 1.56990   2
 -10   0  -1 1.01457 1.42341   3
 -10   0   1 3.21327 1.15945   8
 -10   0   1 2.22463 0.86092   9
 -10   0  -1 2.87859 1.00776   9
 -10   0  -1 6.21444 1.57580   6
 -10   0  -1 3.18312 1.01258  10
 -11   0   1 263.417  12.144   9
 -11   0  -1 244.780  14.207   3
 -11   0  -1 246.028  12.749   6
 -11   0  -1 254.756  14.270   8
 -11   0   1 248.369  12.797   6
 -11   0   1 243.642  13.866   2
 -11   0   1 231.273  14.239   3
 -11   0   1 260.370  14.392   8
 -11   0  -1 267.995  12.090   9
 -11   0  -1 271.505  11.117  10
 -11   0  -1 247.900  13.705   2
 -12   0   1 4.59898 1.38520   8
 -12   0  -1 9.43162 1.53402  16
 -12   0   1 5.68067 1.41021  10
 -12   0  -1 5.51687 1.27417   9
 -12   0  -1 5.94305 1.21000  10
 -12   0  -1 4.56902 1.65704   6
 -12   0   1 6.28218 1.25648   9
 -12   0   1 3.96205 1.60257   6
 -13   0   1 9.60260 1.77578   8
 -13   0   1 11.5991  1.6233   9
 -13   0  -1 8.96477 1.58359  16
 -13   0  -1 10.9913  1.5111   9
 -13   0   1 10.4423  1.3828  10
 -14   0   1 22.7800  1.9812  16
 -14   0  -1 21.1182  1.8316  10
 -14   0   1 21.9778  1.9913   9
 -14   0  -1 23.3341  1.8571   9
 -15   0  -1 9.68257 1.14776  10
 -15   0   1 5.73669 1.23768  10
 -15   0   1 7.53900 1.28316  16
 -15   0   1 7.98362 1.18441   9
 -15   0  -1 6.85150 1.05534   9
 -15   0  -1 8.05617 1.24658  16
 -16   0   1 10.5996  1.3780  10
 -16   0  -1 13.2019  1.3303  10
 -16   0   1 16.1806  1.5137  16
 -16   0  -1 16.5622  1.3457  16
   0   1  -1 0.48934 0.37087   1
  -1   1   1 302.028  16.979   3
  -1  -1  -1 310.141  17.123   3
   1   1  -1 321.026  16.402   2
   1  -1   1 348.864  15.578   1
   1  -1   1 328.252  15.561   1
  -1  -1  -1 321.809  16.536   2
   1   1  -1 338.070  15.564   1
   1   1  -1 313.142  17.002   3
  -1  -1  -1 333.059  15.575   1
  -1   1   1 360.171  15.571   1
   1  -1   1 318.428  16.996   3
  -1  -1  -1 307.487  16.538   7
  -1  -1  -1 305.772  16.869   4
   1   1  -1 342.071  15.566   1
  -1   1   1 343.637  15.550   1
  -1   1   1 332.722  16.407   2
  -1  -1  -1 306.075  15.241   6
  -1  -1  -1 317.071  14.892   5
   1  -1   1 307.024  16.393   2
  -1  -1  -1 319.417  16.527   2
  -1  -1  -1 349.735  15.604   1
  -1  -1  -1 317.720  17.131   3
  -1   1  -1 317.087  17.142   3
  -1   1  -1 297.594  15.171   6
   1  -1  -1 305.187  16.779   4
  -1   1  -1 337.211  15.577   1
  -1   1  -1 308.414  16.482   2
  -1  -1   1 325.149  17.153   3
   1  -1  -1 315.782  17.234   3
   1  -1  -1 315.359  16.989   3
   1   1   1 343.422  15.621   1
  -1  -1   1 332.989  15.568   1
  -1  -1   1 321.902  16.591   2
  -1  -1   1 352.180  15.567   1
   1  -1  -1 359.980  15.562   1
  -1  -1   1 308.822  14.742   5
   1  -1  -1 350.425  15.551   1
   1   1   1 356.751  15.656   1
   1  -1  -1 331.449  16.523   2
  -1   1  -1 351.952  15.572   1
   2  -1   1 8.29763 1.09760   1
  -2  -1  -1 7.97453 0.82022   2
   2  -1   1 8.78964 0.89195   2
  -2  -1  -1 6.54824 0.85995   5
   2   1  -1 6.60674 0.89966   2
  -2   1   1 9.65193 1.15912   1
  -2  -1  -1 9.09999 0.78253   2
  -2   1   1 9.71151 1.01462   2
  -2   1   1 11.3411  1.1872   1
  -2  -1  -1 7.78701 0.74060   7
  -2  -1  -1 6.96205 0.77266   1
  -2   1   1 7.38188 0.92646   3
  -2  -1  -1 6.83742 0.78652   3
   2   1  -1 7.27552 0.91577   3
   2   1  -1 8.60408 1.10932   1
  -2  -1  -1 10.2193  0.9189   1
  -2  -1  -1 5.58075 0.70223   6
   2   1  -1 8.92276 1.12627   1
   2  -1   1 5.88907 0.76311   3
   2  -1   1 9.99544 1.09954   1
  -2  -1   1 6.45161 0.77484   5
  -2  -1   1 7.62122 1.06289   1
  -2   1  -1 6.79861 0.77801   6
   2  -1  -1 10.2708  0.9740   2
  -2   1  -1 9.49789 0.95194   2
   2  -1  -1 7.68796 0.93703   3
  -2   1  -1 7.81711 1.05812   1
   2  -1  -1 8.55582 1.15132   1
   2   1   1 8.45787 0.81760   1
  -2  -1   1 7.45589 0.88863   2
  -2  -1   1 7.97982 0.91996   3
  -2  -1   1 8.76071 1.10233   1
   2  -1  -1 6.46803 0.80455   4
  -2   1  -1 6.18448 0.76235   3
   2  -1  -1 10.5720  1.1739   1
  -2   1  -1 10.9635  1.1290   1
  -3  -1  -1 912.305  43.318   5
   3   1  -1 868.344  47.369   2
  -3   1   1 938.432  49.852   3
  -3  -1  -1 924.211  44.952   6
  -3  -1  -1 868.542  49.362   3
  -3  -1  -1 954.140  45.223   1
  -3   1   1 909.514  44.584   6
  -3  -1  -1 950.776  49.933   3
  -3  -1  -1 939.518  47.606   2
  -3   1   1 1002.36   44.81   1
  -3  -1  -1 953.224  48.184   2
   3  -1   1 997.409  44.754   1
   3   1  -1 1039.37   44.81   1
   3   1  -1 891.233  48.993   3
  -3  -1  -1 979.374  45.043   1
   3   1  -1 974.899  44.752   1
  -3   1   1 965.267  47.967   2
  -3   1   1 1005.39   44.82   1
   3  -1   1 895.594  49.081   3
  -3  -1   1 931.708  44.712   1
  -3   1  -1 923.280  44.699   6
   3  -1  -1 885.714  48.940   4
  -3  -1   1 926.174  48.120   2
   3  -1  -1 940.966  47.990   2
   3  -1  -1 931.846  49.854   3
   3  -1  -1 1051.77   44.84   1
  -3   1  -1 952.671  49.777   3
  -3  -1   1 876.672  42.830   5
   3   1   1 1026.96   44.96   1
   3   1   1 988.184  45.300   1
  -3  -1   1 942.737  49.787   3
   3  -1  -1 1034.74   45.07   1
  -3   1  -1 968.918  48.497   2
  -3   1  -1 966.722  44.727   1
  -3   1  -1 988.106  44.986   1
  -3  -1   1 1020.51   44.79   1
   4   1  -1 9859.44  474.86   2
   4   1  -1 9294.70  492.04   3
   5   1  -1 400.658  23.629   3
  -5  -1  -1 383.368  22.708   2
   5  -1   1 418.433  23.618   3
   5  -1   1 391.205  22.889   4
  -5   1   1 471.693  22.047   1
   5   1  -1 409.808  22.783   2
  -5  -1  -1 487.498  23.596   3
   5  -1   1 474.314  21.970   1
  -5  -1  -1 434.346  21.720   1
   5   1  -1 459.815  21.949   1
  -5   1   1 464.012  23.681   3
  -5   1   1 461.389  21.086   6
   5   1  -1 462.965  21.995   1
  -5  -1  -1 461.254  21.150   6
   5  -1   1 407.023  22.773   2
  -5   1   1 453.128  21.990   1
  -5  -1  -1 402.900  23.509   3
  -5  -1  -1 474.069  22.749   2
   5  -1   1 497.067  22.021   1
  -5   1   1 498.872  22.929   2
  -5  -1  -1 444.747  21.791   1
   5  -1  -1 477.497  22.040   1
  -5   1  -1 463.416  21.931   1
   5  -1  -1 476.542  22.042   1
  -5   1  -1 466.490  21.141   6
   5   1   1 469.727  21.854   1
  -5  -1   1 469.312  23.655   3
  -5  -1   1 446.351  21.880   1
  -5   1  -1 480.143  23.649   3
   5   1   1 456.096  21.782   1
  -5   1  -1 460.224  21.938   1
  -5   1  -1 482.473  22.865   2
  -5  -1   1 478.198  22.837   2
  -5  -1   1 451.419  21.121   6
  -5  -1   1 461.496  21.963   1
   5  -1  -1 453.736  22.865   2
   5  -1  -1 428.370  23.661   3
   5  -1  -1 443.771  23.103   4
  -6  -1  -1 80.4925  5.0961   1
   6   1  -1 90.9377  5.4690   1
   6   1  -1 82.9019  5.3138   1
  -6   1   1 97.8876  5.4052   3
   6  -1   1 85.8489  5.3460   1
  -6   1   1 96.5030  5.2537   2
  -6  -1  -1 91.2695  4.7543   6
  -6  -1  -1 95.7398  5.2912   3
  -6   1   1 88.3502  5.4699   1
  -6   1   1 90.9025  5.4475   1
   6  -1   1 95.0919  5.4525   1
  -6  -1  -1 92.6936  5.0327   2
  -6   1   1 94.2683  4.6891   6
  -6  -1  -1 82.7046  5.1530   1
   6  -1  -1 85.9324  5.1925   2
   6  -1  -1 89.2861  5.4651   1
   6  -1  -1 95.4366  5.5421   1
  -6   1  -1 88.0545  5.3120   1
  -6   1  -1 94.0838  4.7413   6
  -6  -1   1 81.5746  5.2455   1
   6   1   1 86.5004  5.2623   1
  -6  -1   1 94.5685  5.1612   2
   6  -1  -1 83.8348  4.9549   4
   6  -1  -1 87.0772  5.3531   3
  -6   1  -1 95.1248  5.1846   2
  -6  -1   1 100.807   5.369   3
  -6  -1   1 86.8130  4.7199   6
  -6   1  -1 96.0515  5.3125   3
  -6   1  -1 84.2870  5.2960   1
   6   1   1 88.9162  5.2075   1
  -6  -1   1 89.9854  5.3595   1
  -7  -1  -1 1593.33   80.14   3
  -7   1   1 1549.42   72.01   6
  -7   1   1 1390.45   73.16   1
  -7   1   1 1639.82   77.14   2
  -7   1   1 1542.80   79.87   3
  -7  -1  -1 1516.77   72.24   6
  -7  -1  -1 1591.35   78.95   2
  -7   1  -1 1522.04   72.07   6
  -7  -1   1 1575.93   80.67   3
  -7  -1   1 1510.29   77.85   2
  -7  -1   1 1541.16   72.58   6
  -7   1  -1 1540.52   77.03   2
  -7   1  -1 1618.08   81.01   3
  -8   1   1 2315.28  113.16   2
  -8  -1  -1 2277.30  115.42   2
  -8  -1  -1 2400.57  119.28   3
  -8  -1  -1 2096.59  113.02   7
  -8  -1  -1 2239.19  105.13   6
  -8   1   1 2259.69  117.22   3
  -8   1   1 2294.15  106.48   6
  -8  -1   1 2357.25  105.46   6
  -8  -1   1 2218.95  118.44   3
  -8   1  -1 2302.94  106.67   6
  -8   1  -1 2252.05  114.34   2
  -8   1  -1 2263.53  118.78   3
  -8  -1   1 2330.83  114.70   2
  -9  -1  -1 16.0744  1.8858   6
  -9  -1  -1 14.0545  1.9077   3
  -9  -1  -1 13.9296  2.0539   2
  -9  -1  -1 9.67636 1.65626   8
  -9  -1  -1 12.2453  1.3386  10
  -9   1   1 14.1057  2.1309   3
  -9   1   1 13.9192  1.7375   6
  -9   1   1 14.1276  2.1351   2
  -9  -1  -1 12.8704  1.3679   9
  -9   1   1 12.1177  2.0255   8
  -9  -1   1 14.7006  2.0666   3
  -9  -1   1 13.5253  1.3084   9
  -9   1  -1 12.8584  1.3024   9
  -9  -1   1 12.8344  1.7987   6
  -9   1  -1 14.4575  2.0743   3
  -9   1  -1 15.3652  1.9929   8
  -9  -1   1 11.2196  1.8284   8
  -9  -1   1 16.4952  2.0391   2
  -9   1  -1 14.3453  1.7866   6
  -9   1  -1 15.6815  2.0263   2
 -10  -1  -1 209.314   8.597  10
 -10   1   1 193.943  11.205   3
 -10  -1  -1 195.437  10.645   2
 -10   1   1 199.927   9.928   6
 -10  -1  -1 185.330  10.972   8
 -10  -1  -1 206.645  10.050   6
 -10   1   1 193.628   9.364   9
 -10  -1  -1 211.054  11.086   3
 -10  -1  -1 198.843   9.276   9
 -10  -1  -1 175.166  10.286  15
 -10   1   1 183.050  11.125   8
 -10   1   1 206.384  10.942   2
 -10   1  -1 193.315  10.728   2
 -10  -1   1 200.052   9.998   6
 -10  -1   1 210.087  11.299   3
 -10   1  -1 190.357   9.315   9
 -10  -1   1 183.614  11.083   8
 -10   1  -1 190.110   8.584  10
 -10  -1   1 171.945  10.305  15
 -10   1  -1 181.762  11.057   8
 -10  -1   1 197.535   9.358   9
 -10  -1   1 189.305   8.582  10
 -10   1  -1 194.760   9.928   6
 -10  -1   1 190.893  10.790   2
 -10   1  -1 207.505  11.160   3
 -11  -1  -1 249.776  13.457   8
 -11  -1  -1 228.981  12.702  15
 -11  -1  -1 257.301  11.454   9
 -11   1   1 247.180  13.709   8
 -11  -1  -1 224.674  13.434   3
 -11  -1  -1 234.115  12.964   2
 -11   1   1 227.508  13.693   3
 -11  -1  -1 255.551  10.537  10
 -11   1   1 231.122  13.214   2
 -11  -1  -1 245.803  12.225   6
 -11   1   1 248.210  11.520   9
 -11   1   1 234.866  12.124   6
 -11   1  -1 259.074  11.485   9
 -11  -1   1 236.012  12.188   6
 -11  -1   1 224.462  13.051   2
 -11   1  -1 248.458  13.590   8
 -11   1  -1 241.337  10.566  10
 -11   1  -1 223.504  13.488   3
 -11  -1   1 247.296  11.504   9
 -11  -1   1 230.303  13.634   3
 -11  -1   1 226.640  12.689  15
 -11   1  -1 226.413  12.086   6
 -11  -1   1 251.651  10.570  10
 -11   1  -1 236.003  13.129   2
 -11  -1   1 248.618  13.612   8
 -12  -1  -1 9.96515 1.44500   8
 -12  -1  -1 12.2636  1.9960  16
 -12  -1  -1 7.14239 1.91548   6
 -12   1   1 15.5285  2.3261   8
 -12  -1  -1 8.12364 1.39803  15
 -12   1   1 15.6247  1.8882   9
 -12  -1  -1 8.82974 1.45443  10
 -12  -1  -1 11.3619  1.7585   9
 -12  -1   1 12.0109  1.6765  10
 -12   1  -1 12.4656  1.6878  16
 -12  -1   1 12.5014  1.4756   9
 -12  -1   1 6.75843 1.90410   6
 -12  -1   1 12.5939  1.8742   8
 -12   1  -1 12.1567  1.9743   8
 -12   1  -1 11.2867  1.6858   9
 -13   1   1 105.196   5.230   9
 -13  -1  -1 106.193   5.188   9
 -13  -1  -1 101.241   5.718  16
 -13   1   1 106.344   6.135   8
 -13  -1  -1 104.755   4.829  10
 -13   1  -1 98.7439  4.8681  10
 -13  -1   1 99.1939  5.9386   8
 -13   1  -1 102.376   5.704  16
 -13  -1   1 99.5774  5.6148  16
 -13   1  -1 102.917   5.199   9
 -13   1  -1 99.7719  5.9139   8
 -13  -1   1 96.0094  4.9184  10
 -13  -1   1 102.735   5.287   9
 -14  -1  -1 49.2946  3.0554  16
 -14   1   1 47.1525  2.8559   9
 -14   1   1 48.3723  3.0384  16
 -14  -1  -1 47.9428  2.7089   9
 -14  -1  -1 46.6412  2.6413  10
 -14   1  -1 44.8470  2.8119  10
 -14  -1   1 48.7962  3.0460  16
 -14   1  -1 50.2706  2.7781   9
 -14  -1   1 47.5141  2.7675   9
 -14   1  -1 48.2352  3.0243  16
 -14  -1   1 44.7967  2.6779  10
 -15  -1  -1 4.07336 0.98379  10
 -15   1   1 4.65298 0.95246   9
 -15  -1  -1 5.01544 1.35778  16
 -15   1   1 4.24637 1.12122  16
 -15  -1  -1 3.68491 0.75068   9
 -15  -1   1 3.03576 0.93320   9
 -15  -1   1 3.10848 1.17373  10
 -15   1  -1 3.74270 1.30554  16
 -15   1  -1 4.68936 0.89273   9
 -15  -1   1 4.02659 1.10957  16
 -15   1  -1 3.65695 1.11880  10
 -16  -1  -1 41.4558  2.2024  10
 -16   1   1 43.2392  2.5222  16
 -16   1   1 36.2323  2.2980  10
 -16  -1  -1 46.6974  2.6104  16
 -16   1   1 43.7522  2.2689   9
 -16  -1   1 41.1223  2.2748  10
 -16   1  -1 40.7727  2.1351   9
 -16  -1   1 43.5584  2.5158  16
 -16   1  -1 42.7742  2.2683  10
 -16  -1   1 39.0813  2.1216   9
 -16   1  -1 46.0224  2.5330  16
  -1   2   1 43.4007  2.6916   3
  -1  -2  -1 43.9753  2.4968   7
   1   2  -1 48.4809  2.6673   1
   1  -2   1 48.7621  2.7308   1
   1   2  -1 51.0712  2.6805   1
  -1  -2  -1 43.7239  2.3441   5
   1  -2   1 44.4664  2.6197   2
  -1   2   1 48.9820  2.6161   1
  -1   2   1 42.7442  2.5982   2
   1  -2   1 48.1947  2.7064   1
   1   2  -1 43.7202  2.6098   2
  -1  -2  -1 42.4756  2.3548   6
   1  -2   1 43.2345  2.5861   4
  -1  -2  -1 47.0246  2.4189   1
  -1  -2  -1 43.0042  2.4811   2
  -1  -2  -1 44.0975  2.6457   4
   1   2  -1 47.4481  2.7208   3
  -1  -2  -1 46.2660  2.5655   3
  -1   2   1 47.9646  2.6353   1
  -1  -2  -1 43.6742  2.5542   3
  -1  -2  -1 46.2548  2.3867   1
  -1  -2  -1 45.6609  2.4660   2
   1  -2   1 44.8764  2.7170   3
  -1   2  -1 49.6960  2.7152   1
  -1  -2   1 45.7241  2.3289   5
   1  -2  -1 46.3835  2.6677   3
  -1  -2   1 48.3698  2.6482   1
   1   2   1 47.4389  2.4015   1
  -1   2  -1 47.9329  2.7322   1
  -1  -2   1 46.2188  2.6005   2
  -1  -2   1 38.9449  2.6687   3
   1  -2  -1 42.8497  2.6442   4
  -1   2  -1 44.9514  2.6512   2
  -1   2  -1 43.7336  2.7143   3
   1   2   1 49.1812  2.4170   1
  -1  -2   1 51.0737  2.6735   1
  -1  -2   1 48.4205  2.6708   3
   2   2  -1 366.437  19.635   2
   2  -2   1 357.270  19.999   4
   2   2  -1 360.008  20.357   3
   2  -2   1 382.136  20.379   3
  -2  -2  -1 368.649  18.186   6
   2  -2   1 412.419  18.777   1
   2  -2   1 368.732  19.646   2
  -2  -2  -1 408.080  18.517   1
  -2   2   1 370.917  18.105   6
  -2  -2  -1 358.523  19.598   7
  -2  -2  -1 408.990  18.498   1
   2   2  -1 408.609  18.700   1
   2   2  -1 403.357  18.725   1
  -2   2   1 364.510  20.358   3
  -2   2   1 404.712  19.698   2
   2  -2   1 406.465  18.765   1
  -2  -2  -1 382.034  17.701   5
  -2  -2  -1 392.438  20.102   2
  -2   2   1 434.960  18.817   1
  -2   2   1 420.398  18.762   1
  -2  -2  -1 377.631  19.719   2
  -2  -2  -1 383.282  20.608   3
  -2  -2  -1 371.216  20.450   3
  -2  -2   1 401.874  18.678   1
   2  -2  -1 386.993  20.005   4
  -2   2  -1 384.606  19.684   2
  -2  -2   1 387.899  20.352   3
   2  -2  -1 439.678  18.793   1
   2   2   1 414.798  18.529   1
  -2   2  -1 402.024  18.780   1
   2  -2  -1 383.195  20.364   3
  -2  -2   1 384.288  19.626   2
  -2  -2   1 395.073  18.708   1
   2   2   1 416.347  18.640   1
  -2   2  -1 370.164  18.147   6
  -2   2  -1 406.387  18.755   1
  -2  -2   1 352.520  20.329   3
  -2   2  -1 389.187  20.389   3
   2  -2  -1 423.730  18.762   1
   2  -2  -1 402.735  19.665   2
  -2  -2   1 384.976  17.687   5
  -3   2   1 1031.35   54.01   3
   3   2  -1 920.673  53.366   3
   3  -2   1 999.967  51.643   2
  -3  -2  -1 950.746  51.864   2
   3   2  -1 1087.86   48.76   1
  -3   2   1 1059.23   51.90   2
   3  -2   1 1127.00   48.85   1
  -3   2   1 980.543  47.990   6
  -3  -2  -1 1044.30   48.93   1
  -3  -2  -1 1062.92   49.15   1
  -3  -2  -1 1101.29   52.50   2
  -3  -2  -1 1017.47   47.04   5
  -3  -2  -1 935.414  53.949   3
  -3  -2  -1 1007.61   48.78   6
  -3  -2  -1 1062.84   54.32   3
  -3   2   1 1131.38   48.90   1
   3  -2   1 1148.38   48.87   1
   3  -2   1 934.337  52.830   4
  -3  -2  -1 973.959  51.815   7
   3  -2   1 1047.28   54.25   3
   3   2  -1 952.797  51.479   2
   3   2  -1 1084.11   48.78   1
  -3   2   1 1056.37   48.81   1
   3  -2  -1 1054.78   52.61   2
  -3  -2   1 1021.66   47.08   5
  -3   2  -1 1117.04   48.82   1
  -3   2  -1 1040.32   54.63   3
  -3  -2   1 1011.72   48.68   1
   3   2   1 1033.25   49.00   1
  -3  -2   1 1118.39   49.00   1
  -3  -2   1 1045.12   52.70   2
   3  -2  -1 1072.20   48.81   1
  -3  -2   1 895.484  53.324   3
  -3   2  -1 1129.27   48.86   1
   3  -2  -1 1024.59   54.47   3
  -3  -2   1 1026.33   54.74   3
   3   2   1 1109.18   49.32   1
   3  -2  -1 1110.17   48.85   1
  -3   2  -1 1018.84   48.45   6
  -3   2  -1 1057.47   51.85   2
   3  -2  -1 966.084  53.063   4
   4  -2   1 7396.68  328.32   1
  -4   2   1 6925.40  360.87   3
  -4   2   1 7238.39  328.39   1
  -4  -2  -1 6324.18  359.54   3
   4   2  -1 7238.97  328.30   1
   4  -2   1 7829.13  328.75   1
   4  -2   1 6943.88  348.11   2
  -4   2   1 7368.44  328.27   1
   4   2  -1 6169.23  347.27   2
   4   2  -1 6966.02  327.63   1
   4  -2   1 6810.03  360.81   3
  -4   2   1 7378.76  348.46   2
   4   2  -1 6039.57  360.29   3
  -4  -2  -1 6580.88  347.18   2
  -4   2  -1 7376.17  328.38   1
  -4  -2   1 6924.90  327.53   1
   4  -2  -1 6835.05  360.85   3
  -4  -2   1 6918.59  313.57   5
   4  -2  -1 6967.62  328.31   1
  -4   2  -1 7650.66  328.52   1
  -4  -2   1 6860.89  327.98   1
   4  -2  -1 7052.11  348.16   2
   4  -2  -1 7347.95  328.29   1
  -5  -2  -1 148.153   7.695   1
  -5   2   1 146.351   8.044   1
   5  -2   1 136.285   7.975   2
  -5  -2  -1 135.158   7.862   2
  -5  -2  -1 168.248   8.209   3
   5  -2   1 144.417   8.280   3
  -5   2   1 154.450   7.284   6
  -5   2   1 156.214   8.113   2
   5   2  -1 152.171   7.973   1
  -5  -2  -1 149.528   7.768   1
   5  -2   1 149.051   8.046   1
  -5   2   1 154.849   8.106   1
  -5  -2  -1 152.660   7.412   6
  -5   2   1 150.401   8.309   3
  -5  -2  -1 166.717   7.904   2
   5  -2   1 155.039   8.012   1
  -5  -2  -1 160.072   7.334   5
   5   2  -1 153.192   7.979   1
   5  -2   1 129.180   7.715   4
  -5  -2  -1 138.941   8.088   3
  -5  -2  -1 141.001   7.693   7
   5  -2  -1 146.150   7.921   4
   5  -2  -1 141.892   8.288   3
   5   2   1 156.750   7.821   1
  -5  -2   1 163.020   8.292   3
   5  -2  -1 147.356   8.038   2
  -5   2  -1 154.649   8.057   2
  -5   2  -1 151.655   7.976   1
  -5  -2   1 147.746   7.896   1
  -5  -2   1 158.100   7.964   2
  -5  -2   1 149.036   7.895   1
  -5   2  -1 161.517   8.316   3
  -5  -2   1 155.238   7.282   5
  -5   2  -1 154.860   7.369   6
   5  -2  -1 159.688   8.147   1
  -5  -2   1 154.352   7.399   6
  -5   2  -1 144.463   7.998   1
   5  -2  -1 150.717   8.038   1
   5   2   1 149.767   7.885   1
   6   2  -1 97.5731  5.9027   1
  -6   2   1 109.441   5.932   2
  -6  -2  -1 101.694   5.336   6
  -6   2   1 96.9023  6.0321   1
  -6   2   1 97.3975  6.0037   1
  -6  -2  -1 109.121   5.661   2
  -6   2   1 102.029   5.241   6
  -6   2   1 103.681   6.020   3
  -6  -2  -1 91.1924  5.5995   1
   6  -2   1 103.335   6.087   1
  -6  -2  -1 117.563   5.868   1
   6  -2  -1 101.471   6.020   1
  -6   2  -1 103.524   5.828   2
  -6   2  -1 105.405   5.316   6
  -6  -2   1 98.0046  5.3117   6
  -6  -2   1 108.753   5.971   3
  -6  -2   1 97.9858  5.8886   1
   6  -2  -1 96.7974  5.9911   3
   6  -2  -1 103.100   6.131   1
  -6  -2   1 112.068   5.753   2
  -6   2  -1 95.2580  5.9630   1
  -6   2  -1 108.516   6.002   3
   6  -2  -1 98.4028  5.8157   2
   6  -2  -1 92.7114  5.5436   4
  -6   2  -1 100.307   5.989   1
  -6  -2   1 100.649   5.860   1
  -7   2   1 68.1428  4.3643   2
  -7   2   1 58.1930  4.6614   1
  -7  -2  -1 66.4832  3.9903   2
  -7   2   1 69.7367  3.8351   6
  -7  -2  -1 70.6495  3.9235   6
  -7  -2  -1 70.3334  4.2820   3
  -7   2   1 64.8714  4.4115   3
   7  -2  -1 56.1957  4.5938   1
  -7  -2   1 66.7056  3.8870   6
  -7  -2   1 68.0195  4.3157   3
  -7   2  -1 69.0817  4.3626   3
  -7   2  -1 70.2365  4.2758   2
  -7  -2   1 64.3960  4.1175   2
  -7   2  -1 66.6650  3.7877   6
  -8  -2  -1 307.677  15.831   3
  -8  -2  -1 286.268  14.257   6
  -8   2   1 282.978  14.129   6
  -8   2   1 289.865  15.542   2
  -8   2   1 296.052  16.034   3
  -8  -2  -1 295.690  15.228   2
  -8   2  -1 288.893  15.436   2
  -8  -2   1 293.890  14.273   6
  -8   2  -1 285.271  14.176   6
  -8  -2   1 287.608  15.318   2
  -8  -2   1 302.440  15.952   3
  -8   2  -1 306.179  15.996   3
  -9  -2  -1 152.323   8.347  15
  -9  -2  -1 158.733   8.129   6
  -9  -2  -1 158.454   7.461   9
  -9  -2  -1 162.461   8.555   2
  -9   2   1 159.305   8.929   2
  -9   2   1 151.295   9.127   3
  -9  -2  -1 141.171   8.782   8
  -9   2   1 147.338   9.030   8
  -9   2   1 152.403   8.000   6
  -9  -2  -1 168.577   8.986   3
  -9  -2  -1 163.015   6.873  10
  -9   2  -1 156.073   8.059   6
  -9   2  -1 143.977   8.934   8
  -9  -2   1 147.823   8.907   8
  -9   2  -1 148.702   7.517   9
  -9  -2   1 163.743   8.143   6
  -9   2  -1 159.296   8.804   2
  -9  -2   1 150.812   8.311  15
  -9   2  -1 156.968   9.062   3
  -9  -2   1 161.168   9.054   3
  -9  -2   1 156.530   7.517   9
  -9  -2   1 156.051   6.907  10
  -9  -2   1 156.546   8.659   2
 -10   2   1 46.2496  3.9017   3
 -10  -2  -1 50.5277  3.1567   8
 -10   2   1 47.8465  3.8944   2
 -10  -2  -1 51.4845  2.7428   9
 -10  -2  -1 49.2004  2.6786  10
 -10  -2  -1 45.7905  3.0220  15
 -10  -2  -1 47.7518  3.7428   3
 -10  -2  -1 47.7104  3.5454   2
 -10   2   1 47.0218  2.8539   9
 -10   2   1 50.8416  3.6182   8
 -10  -2  -1 52.8217  3.5564   6
 -10  -2   1 44.4713  3.1172  15
 -10  -2   1 48.9724  3.6269   2
 -10   2  -1 48.1668  3.3485   6
 -10   2  -1 49.2470  2.9132   9
 -10   2  -1 52.8611  3.5763   8
 -10  -2   1 53.3073  3.5363   6
 -10   2  -1 45.4061  3.8320   3
 -10  -2   1 51.4942  2.8557   9
 -10  -2   1 48.7967  3.4647   8
 -10  -2   1 45.6374  2.6459  10
 -10  -2   1 47.2217  3.9035   3
 -10   2  -1 46.5927  3.7337   2
 -11  -2  -1 187.116   9.954   6
 -11  -2  -1 203.939   9.128   9
 -11  -2  -1 186.323  10.624   8
 -11  -2  -1 200.471   8.426  10
 -11  -2  -1 211.112   9.911  16
 -11   2   1 210.093  11.097   8
 -11   2   1 162.377  11.028   3
 -11  -2  -1 183.528  10.160  15
 -11  -2  -1 172.987  10.807   3
 -11   2   1 188.934   9.241   9
 -11  -2  -1 173.947  10.395   2
 -11  -2   1 203.329   9.169   9
 -11   2  -1 199.497  10.929   8
 -11  -2   1 169.065  10.500   2
 -11  -2   1 189.339  10.167  15
 -11   2  -1 207.159   9.270   9
 -11   2  -1 163.660  10.920   3
 -11  -2   1 181.891  11.042   3
 -11  -2   1 196.400   8.465  10
 -11  -2   1 201.187  10.859   8
 -11   2  -1 185.695  10.733   2
 -11  -2   1 181.128   9.934   6
 -12  -2  -1 210.230  10.202   9
 -12  -2  -1 212.466   9.423  10
 -12   2   1 211.324  10.335   9
 -12   2   1 231.098  12.339   8
 -12  -2  -1 218.539  11.426  15
 -12  -2   1 207.228  12.034   8
 -12   2  -1 211.258  10.326   9
 -12  -2   1 209.991  10.299   9
 -12   2  -1 236.124  11.074  16
 -12   2  -1 234.903  12.227   8
 -12  -2   1 191.039  11.339  15
 -12   2  -1 201.163   9.488  10
 -12  -2   1 197.703   9.436  10
 -13  -2  -1 13.0700  1.7204  10
 -13   2   1 14.1943  1.8384   9
 -13   2   1 14.6333  2.2239   8
 -13  -2  -1 13.3731  1.6809  15
 -13  -2  -1 12.3053  1.5519   9
 -13  -2  -1 14.1672  1.9778  16
 -13   2  -1 13.9519  1.7539  10
 -13  -2   1 12.1004  1.4602  15
 -13  -2   1 14.0253  1.5837   9
 -13   2  -1 15.3322  1.9387  16
 -13   2  -1 16.4216  1.7064   9
 -13  -2   1 14.8565  1.7157  16
 -13   2  -1 14.0504  1.7652   8
 -13  -2   1 14.3187  1.6458  10
 -14  -2  -1 1.75406 1.15373  16
 -14   2   1 1.27466 1.07417   8
 -14   2   1 1.80945 1.13601  16
 -14   2   1 2.02121 1.08680   9
 -14  -2  -1 2.47011 0.80438   9
 -14  -2   1 1.31573 1.03018  10
 -14   2  -1 2.84738 1.16315  16
 -14   2  -1 3.62659 1.04434   9
 -14  -2   1 0.67897 0.99745   9
 -14  -2   1 2.21552 1.16128  16
 -14   2  -1 2.94142 1.14223  10
 -15   2   1 216.726  10.352   9
 -15  -2  -1 217.832  11.114  16
 -15  -2  -1 215.769   9.471  10
 -15   2   1 211.560  11.103  16
 -15  -2   1 225.788  11.120  16
 -15  -2   1 208.014  10.247   9
 -15   2  -1 236.877  11.154  16
 -15   2  -1 199.908   9.494  10
 -15   2  -1 222.543  10.310   9
 -16  -2  -1 47.3133  2.5334  16
 -16   2   1 41.9702  2.4343  16
 -16   2   1 38.6323  2.1800   9
 -16  -2  -1 39.5984  2.1035  10
 -16   2  -1 37.4071  2.1318  10
 -16   2  -1 38.7186  2.0963   9
 -16  -2   1 42.4526  2.4197  16
 -16   2  -1 45.5355  2.4418  16
 -16  -2   1 34.5415  2.1568  10
   0  -3  -1 4.77927 0.88086   4
   0   3  -1 3.97598 0.97699   1
   0  -3   1 4.81246 0.82956   2
   0  -3   1 3.49920 0.93067   1
   0   3  -1 3.73976 0.77160   2
   0  -3   1 3.44403 0.64020   5
   0  -3  -1 4.63248 0.62206   3
   0  -3  -1 2.92135 0.64551   5
   0  -3  -1 4.13092 0.69721   3
   0  -3  -1 4.67511 0.73845   1
   0  -3   1 5.73690 1.00732   1
   0  -3  -1 4.56845 0.82480   1
   0   3  -1 4.54967 0.83829   3
   0  -3   1 4.71159 0.84208   3
   0  -3  -1 5.34394 0.72819   2
   0   3  -1 4.96457 0.98360   1
   0   3   1 4.50603 0.83916   1
   0  -3  -1 4.34608 0.63318   2
   0   3   1 4.49515 0.76613   1
   1  -3   1 35.5682  2.1117   2
   1   3  -1 33.8023  2.1135   1
  -1  -3  -1 35.9250  1.9972   3
  -1  -3  -1 35.8707  1.9691   1
  -1  -3  -1 33.2166  2.1295   4
   1  -3   1 33.7894  2.2889   1
   1   3  -1 34.2027  2.1444   3
  -1  -3  -1 35.2726  1.9050   2
  -1  -3  -1 33.7562  1.9745   3
  -1  -3  -1 32.9760  1.8102   5
   1  -3   1 37.8110  2.3146   1
   1  -3   1 31.2788  2.0239   4
  -1  -3  -1 36.4498  1.9660   1
   1   3  -1 36.3028  2.2278   1
  -1  -3  -1 29.5708  1.7754   6
  -1   3   1 36.3527  2.2099   1
  -1   3   1 31.8343  2.0370   1
  -1   3   1 30.0362  2.0615   3
   1   3  -1 30.1998  2.0528   2
  -1  -3  -1 32.9295  1.9333   2
   1  -3   1 32.6017  2.1593   3
   1  -3  -1 34.6151  2.0829   3
   1   3   1 35.0214  1.9666   1
  -1  -3   1 32.9291  1.8519   5
  -1  -3   1 30.1870  2.0931   3
  -1   3  -1 34.3374  2.1327   2
  -1   3  -1 35.3000  2.2928   1
  -1  -3   1 34.9159  2.0435   2
   1   3   1 38.1044  1.9944   1
  -1  -3   1 37.4675  2.1395   3
  -1   3  -1 36.3922  2.3215   1
  -1   3  -1 30.6011  2.1463   3
  -1  -3   1 34.4565  2.1024   1
   1  -3  -1 34.3164  2.1488   1
   1  -3  -1 34.9752  2.0256   2
  -1  -3   1 39.0417  2.2536   1
   1  -3  -1 33.4729  2.1104   4
   2   3  -1 5754.50  287.20   2
  -2   3   1 5835.69  287.51   2
  -2   3   1 5852.72  297.82   3
   2   3  -1 5708.67  297.80   3
  -3  -3  -1 3923.08  180.57   1
   3   3  -1 3610.90  199.15   3
  -3  -3  -1 3659.63  198.19   3
  -3  -3  -1 3747.38  178.12   6
  -3   3   1 3906.99  181.16   1
  -3   3   1 3730.66  192.72   2
  -3  -3  -1 3813.70  173.55   5
  -3   3   1 3626.75  199.04   3
   3  -3   1 3718.41  195.07   4
   3  -3   1 4283.00  181.95   1
   3  -3   1 3811.29  199.61   3
  -3   3   1 4066.96  181.85   1
   3   3  -1 4000.67  181.16   1
  -3  -3  -1 3594.03  191.39   2
  -3  -3  -1 3893.95  180.35   1
   3  -3   1 3996.39  181.77   1
  -3   3   1 3606.11  176.97   6
   3   3  -1 3892.08  181.11   1
   3  -3   1 3656.71  192.48   2
  -3   3  -1 3565.24  177.44   6
  -3  -3   1 3819.93  191.97   2
  -3   3  -1 4294.39  182.10   1
  -3   3  -1 3812.45  192.55   2
  -3  -3   1 4042.98  199.41   3
  -3  -3   1 3814.46  180.94   1
  -3   3  -1 3836.50  199.64   3
  -3  -3   1 3812.25  173.19   5
   3  -3  -1 3842.81  199.31   3
  -3   3  -1 3965.30  181.70   1
   3  -3  -1 3818.66  195.85   4
   3  -3  -1 4028.93  181.61   1
   3   3   1 4124.03  180.52   1
   3   3   1 3891.36  180.53   1
   4  -3   1 17.3786  1.9905   1
   4   3  -1 15.6303  1.7145   3
  -4   3   1 17.2649  2.0622   1
  -4  -3  -1 14.6719  1.2977   3
  -4  -3  -1 18.2744  1.4430   3
  -4  -3  -1 16.4157  1.5430   1
   4  -3   1 16.8154  1.6776   3
   4   3  -1 17.5491  1.8192   1
  -4  -3  -1 15.6089  1.3404   2
  -4   3   1 15.8511  1.1844   6
   4  -3   1 15.0870  1.1535   4
  -4  -3  -1 16.1869  1.4572   6
   4   3  -1 18.2102  1.9008   1
   4  -3   1 21.1695  1.7126   2
  -4  -3  -1 14.4428  1.0792   7
  -4   3   1 17.1319  1.5488   2
  -4  -3  -1 15.6888  1.4273   1
  -4  -3  -1 16.8803  1.3636   2
  -4  -3  -1 17.3754  1.3596   5
  -4  -3   1 17.2057  1.3289   5
  -4  -3   1 17.7318  1.4899   2
   4   3   1 16.2854  1.6770   1
  -4   3  -1 15.8373  1.6744   3
   4  -3  -1 16.6178  1.4426   4
  -4   3  -1 16.0900  1.2452   6
   4   3   1 18.0655  1.6747   1
  -4  -3   1 19.0086  1.7142   3
  -4  -3   1 18.4317  1.7534   1
  -4   3  -1 16.8694  1.9323   1
  -4   3  -1 23.1531  2.1534   1
   5  -3   1 194.337  10.041   1
  -5  -3  -1 196.858   9.070   5
  -5   3   1 190.471  10.002   1
   5  -3   1 182.639  10.006   2
  -5  -3  -1 166.758   9.577   7
  -5  -3  -1 204.873  10.200   3
   5   3  -1 196.492   9.845   1
   5  -3   1 204.407  10.051   1
  -5   3   1 186.857   9.063   6
  -5  -3  -1 180.534   9.491   1
  -5   3   1 191.657  10.383   3
   5   3  -1 183.499   9.861   1
   5  -3   1 188.784  10.366   3
  -5  -3  -1 196.152   9.256   6
  -5   3   1 199.545  10.123   1
  -5   3   1 202.887  10.147   2
  -5  -3  -1 167.177  10.076   3
   5  -3   1 168.034   9.764   4
  -5  -3  -1 183.210   9.590   1
  -5  -3  -1 165.203   9.786   2
  -5  -3  -1 201.584   9.820   2
  -5   3  -1 204.933  10.400   3
   5   3   1 176.470   9.636   1
   5  -3  -1 190.283  10.378   3
  -5  -3   1 207.143  10.326   3
   5  -3  -1 199.549  10.038   1
  -5   3  -1 193.638   9.131   6
  -5  -3   1 189.922   9.229   6
  -5   3  -1 197.343  10.079   2
  -5   3  -1 197.011   9.992   1
  -5  -3   1 207.689   9.926   2
  -5  -3   1 189.606   9.741   1
  -5  -3   1 198.790   9.050   5
   5   3   1 191.898   9.599   1
   5  -3  -1 186.618   9.946   4
  -5   3  -1 186.763  10.008   1
  -6   3   1 21.3115  1.5836   6
  -6   3   1 21.1388  2.4857   1
   6  -3   1 20.6097  2.2132   1
  -6  -3  -1 20.5115  2.0229   5
  -6   3   1 21.3421  2.1500   3
  -6  -3  -1 23.0102  1.8434   2
  -6  -3  -1 20.8671  1.9097   3
  -6   3   1 21.9145  2.2166   2
  -6   3   1 21.2721  2.5759   1
  -6  -3  -1 23.9520  1.8924   6
  -6   3  -1 23.5577  1.8003   6
  -6  -3   1 20.8369  1.9527   5
  -6   3  -1 24.9598  2.1823   2
  -6   3  -1 21.4417  2.5189   1
   6  -3  -1 20.9277  2.1157   3
  -6  -3   1 25.3181  1.8954   6
  -6   3  -1 22.8404  2.1513   3
  -6  -3   1 20.2868  1.9799   3
   6  -3  -1 22.1648  2.5288   1
   6  -3  -1 18.9583  1.6324   4
  -6  -3   1 19.1389  2.1720   1
  -6  -3   1 23.6854  2.0656   2
  -6   3  -1 20.5623  2.1504   1
  -7   3   1 4306.06  215.88   2
  -7  -3  -1 4183.86  223.08   3
  -7   3   1 4234.47  199.22   6
  -7  -3  -1 4450.66  215.40   2
  -7  -3  -1 4193.47  200.88   6
  -7   3   1 4410.09  224.34   3
  -7  -3   1 4286.36  215.77   2
  -7   3  -1 4285.05  199.82   6
  -7  -3   1 4305.98  200.67   6
  -7  -3   1 4381.54  224.21   3
   7  -3  -1 4059.58  201.03   1
  -7   3  -1 4274.78  224.18   3
  -7   3  -1 4566.95  216.06   2
  -8  -3  -1 207.666  10.370   6
  -8   3   1 201.336  11.346   2
  -8  -3  -1 213.827  11.412   3
  -8   3   1 195.861  10.159   6
  -8   3   1 204.196  11.674   3
  -8  -3  -1 206.319  10.931   2
  -8  -3   1 203.370  11.085   2
  -8   3  -1 209.963  11.685   3
  -8   3  -1 210.852  11.292   2
  -8   3  -1 206.506  10.259   6
  -8  -3   1 216.652  10.414   6
  -8  -3   1 209.284  11.561   3
  -9   3   1 69.1528  4.8210   8
  -9  -3  -1 78.3981  4.6112   2
  -9  -3  -1 73.4217  4.2559  15
  -9  -3  -1 81.9092  4.5763   6
  -9  -3  -1 77.5605  3.8016   9
  -9  -3  -1 75.3724  3.5522  10
  -9  -3  -1 72.2205  4.3596   8
  -9  -3  -1 77.8480  4.8226   3
  -9  -3  -1 66.7206  3.7940  14
  -9   3   1 73.3753  5.1217   3
  -9   3   1 73.6029  5.0527   2
  -9  -3   1 71.3614  4.5931   8
  -9  -3   1 77.2301  3.7909   9
  -9  -3   1 73.6962  4.2586  15
  -9  -3   1 77.6189  4.8031   2
  -9   3  -1 73.3853  4.3953   6
  -9   3  -1 70.4915  3.8799   9
  -9   3  -1 68.4261  4.6895   8
  -9  -3   1 77.9063  4.5182   6
  -9  -3   1 73.7223  4.9879   3
  -9   3  -1 79.2954  4.9897   2
  -9  -3   1 70.4022  3.5618  10
  -9   3  -1 74.7931  5.0626   3
 -10   3   1 143.274   8.896   8
 -10  -3  -1 148.411   8.096   6
 -10  -3  -1 146.513   8.376   2
 -10  -3  -1 143.039   8.447   8
 -10  -3  -1 159.598   7.930  16
 -10  -3  -1 150.631   8.755   3
 -10  -3  -1 155.834   7.308   9
 -10  -3  -1 154.404   6.757  10
 -10  -3  -1 152.178   8.182  15
 -10  -3   1 151.713   8.185  15
 -10   3  -1 151.101   8.828   2
 -10  -3   1 158.674   7.330   9
 -10  -3   1 156.535   8.143   6
 -10  -3   1 152.110   6.773  10
 -10   3  -1 154.624   7.469   9
 -10  -3   1 153.557   8.915   3
 -10   3  -1 143.760   9.020   3
 -10  -3   1 150.123   8.586   2
 -10  -3   1 147.819   8.676   8
 -10   3  -1 143.321   8.800   8
 -11   3   1 770.408  40.926   8
 -11  -3  -1 790.456  34.251   9
 -11  -3  -1 683.015  38.582   3
 -11  -3  -1 673.241  37.165   2
 -11  -3  -1 773.905  31.358  10
 -11  -3  -1 722.566  34.882   6
 -11  -3  -1 778.573  36.752  16
 -11  -3  -1 736.251  38.110  15
 -11   3  -1 699.193  37.675   2
 -11  -3   1 738.173  31.373  10
 -11  -3   1 740.654  34.947   6
 -11   3  -1 672.945  38.912   3
 -11  -3   1 800.265  34.310   9
 -11  -3   1 729.346  38.116  15
 -11   3  -1 753.610  34.365   9
 -11  -3   1 746.984  40.693   8
 -11  -3   1 706.911  37.418   2
 -11   3  -1 766.487  40.860   8
 -11  -3   1 694.736  38.796   3
 -12  -3  -1 92.4788  4.7141   9
 -12   3   1 95.2155  4.9938   9
 -12   3   1 101.147   6.042   8
 -12  -3  -1 88.9020  5.3716  15
 -12  -3  -1 79.6520  5.5683   6
 -12  -3  -1 93.4536  5.2070  16
 -12  -3  -1 92.2269  4.4795  10
 -12   3  -1 90.3197  5.1438  16
 -12  -3   1 88.2325  5.3328   8
 -12   3  -1 104.445   4.964   9
 -12  -3   1 86.3282  4.5439  10
 -12  -3   1 94.0969  4.7912   9
 -12  -3   1 85.3028  5.2848  15
 -12  -3   1 93.5616  5.2910  16
 -12   3  -1 101.228   5.814   8
 -13   3   1 154.245   7.828   9
 -13  -3  -1 149.921   8.575  15
 -13  -3  -1 162.839   8.336  16
 -13  -3  -1 165.005   7.599   9
 -13  -3  -1 156.642   7.098  10
 -13   3   1 164.306   9.248   8
 -13  -3   1 155.717   8.311  16
 -13   3  -1 164.849   9.109   8
 -13  -3   1 151.750   7.149  10
 -13   3  -1 159.344   8.303  16
 -13  -3   1 147.248   8.519  15
 -13   3  -1 159.531   7.785   9
 -13  -3   1 159.905   7.708   9
 -14  -3  -1 20.6865  1.8441  15
 -14  -3  -1 19.6515  1.3950   9
 -14   3   1 21.0989  1.9206   9
 -14   3   1 21.6091  1.8381  16
 -14  -3  -1 21.7995  1.8377  16
 -14   3   1 20.1953  2.1546   8
 -14  -3   1 17.9800  1.8216  15
 -14   3  -1 21.3504  1.7805   9
 -14  -3   1 21.8254  1.8266  16
 -14  -3   1 20.3376  1.7001  10
 -14   3  -1 19.6804  1.6031   8
 -14   3  -1 22.1693  1.8079  16
 -14  -3   1 20.0385  1.6598   9
 -15   3   1 3.65370 1.04556  16
 -15   3   1 3.75778 1.03168   9
 -15  -3  -1 3.29840 1.22052  16
 -15  -3  -1 1.76325 0.92369  10
 -15   3  -1 3.17828 0.88629   9
 -15  -3   1 3.18319 1.01581  16
 -15   3  -1 3.34866 1.02736  16
 -16  -3  -1 1.94116 0.76363  16
 -16   3   1 1.51761 0.91507  16
 -16  -3  -1 0.47474 0.71641  10
 -16   3   1 1.10143 0.64298   9
 -16   3  -1 2.30561 0.67035   9
 -16  -3   1 1.60950 0.86377  16
 -16  -3   1 -0.4387  0.7688  10
   0  -4  -1 1900.03   86.86   1
   0  -4  -1 1838.05   86.43   1
   0   4  -1 1729.98   95.45   3
   0  -4  -1 1704.82   91.69   2
   0   4  -1 1670.72   91.89   2
   0  -4  -1 1827.30   95.43   3
   0   4  -1 2070.93   87.56   1
   0  -4  -1 1827.68   83.40   5
   0  -4   1 1813.94   83.24   5
   0  -4   1 1866.68   87.27   1
   0  -4   1 1911.51   95.93   3
   0   4  -1 1927.98   87.03   1
   0   4   1 1998.81   87.02   1
   0  -4   1 1843.61   92.59   2
   0  -4   1 1928.24   87.18   1
   0  -4  -1 1633.70   94.95   3
   0   4   1 1870.21   86.52   1
   0  -4  -1 1863.13   94.61   4
   0  -4  -1 1932.16   92.15   2
   0  -4  -1 1581.90   84.45   6
   1   4  -1 27.0768  1.9574   3
   1   4  -1 30.3045  2.1277   1
  -1  -4  -1 25.9645  1.7329   2
  -1  -4  -1 28.7995  1.8051   3
   1  -4   1 28.5790  1.9139   4
  -1  -4  -1 28.4743  1.7568   5
   1  -4   1 30.8300  2.0703   1
  -1  -4  -1 26.3118  1.5994   6
   1   4  -1 32.2220  2.1675   1
   1  -4   1 31.6218  1.9841   2
  -1  -4  -1 27.1146  1.8271   3
  -1  -4  -1 30.5591  1.8054   2
  -1   4   1 27.7081  1.9758   3
  -1  -4  -1 30.1912  1.8301   1
  -1   4   1 31.1483  2.0654   1
   1  -4   1 32.5744  2.2368   1
  -1  -4  -1 27.2023  1.8809   4
   1  -4   1 31.7177  2.0263   3
   1   4  -1 25.1095  1.8802   2
  -1  -4  -1 27.6086  1.8026   1
   1  -4  -1 28.4736  1.8789   4
  -1  -4   1 25.7455  1.8807   3
  -1  -4   1 30.2775  2.1088   1
  -1   4  -1 30.3007  2.0738   1
  -1  -4   1 29.5299  2.0409   1
  -1   4  -1 29.1630  1.9967   2
  -1   4  -1 27.7716  1.9986   3
   1  -4  -1 30.0193  1.9029   3
   1   4   1 30.4726  1.9029   1
  -1  -4   1 29.2260  1.9424   3
   1   4   1 29.4536  1.8428   1
  -1  -4   1 29.7437  1.8892   2
  -1   4  -1 31.6618  2.2564   1
  -1  -4   1 27.9960  1.7376   5
  -2  -4  -1 4.87751 0.78222   1
  -2  -4  -1 4.38307 0.75562   3
  -2  -4  -1 4.23442 0.72489   2
   2   4  -1 3.97787 0.87804   3
  -2   4   1 5.63185 1.01214   3
  -2  -4  -1 5.04538 0.76712   3
   2  -4   1 4.24845 0.76273   4
  -2   4   1 6.24427 1.21583   1
  -2  -4  -1 5.25970 0.75185   6
  -2   4   1 4.80560 1.20377   1
  -2  -4  -1 4.20926 0.73509   1
   2   4  -1 3.97489 1.10431   1
   2  -4   1 7.27022 1.29135   1
  -2  -4  -1 4.10599 0.87713   5
   2  -4   1 7.02648 1.15961   3
  -2  -4  -1 5.30033 0.83049   2
   2   4  -1 4.18836 1.07078   1
   2  -4   1 4.61743 0.99141   2
   2  -4   1 3.97336 1.25439   1
  -2   4   1 3.91455 0.94188   2
  -2  -4   1 4.27348 0.85017   2
  -2  -4   1 4.49103 1.05614   1
   2   4   1 3.99888 0.77894   1
   2  -4  -1 7.95838 1.19652   4
   2  -4  -1 5.96843 1.01662   3
  -2   4  -1 4.51414 1.02732   2
   2  -4  -1 4.99635 0.93981   2
   2  -4  -1 3.70561 1.14436   1
  -2   4  -1 6.68132 1.14342   3
  -2  -4   1 5.44927 0.95681   3
   2   4   1 5.33247 0.82980   1
   2  -4  -1 5.36420 1.10369   1
  -2  -4   1 3.95941 0.85042   5
  -2   4  -1 4.37785 1.27139   1
  -2   4  -1 7.62481 1.39329   1
   3   4  -1 416.852  24.933   3
  -3   4   1 453.582  24.973   3
  -3  -4  -1 497.709  25.175   3
  -3   4   1 497.628  23.131   1
  -3  -4  -1 482.361  22.713   1
  -3   4   1 468.228  24.160   2
   3  -4   1 514.404  23.238   1
  -3  -4  -1 452.154  23.918   2
  -3  -4  -1 480.656  24.341   2
  -3  -4  -1 467.465  22.276   6
  -3   4   1 488.786  23.201   1
   3   4  -1 469.979  22.970   1
   3  -4   1 461.543  24.413   4
  -3  -4  -1 488.001  21.725   5
   3   4  -1 495.850  23.061   1
  -3  -4  -1 488.648  22.766   1
   3  -4   1 500.396  23.201   1
   3  -4   1 481.578  25.012   3
   3  -4   1 509.096  24.171   2
  -3  -4  -1 429.717  24.747   3
   3  -4  -1 486.873  24.514   4
   3   4   1 519.831  22.800   1
  -3  -4   1 468.095  22.921   1
  -3  -4   1 494.217  21.712   5
  -3  -4   1 482.668  24.013   2
   3  -4  -1 491.742  23.161   1
  -3  -4   1 420.972  24.018   2
  -3  -4   1 500.087  24.929   3
   3  -4  -1 486.290  24.117   2
  -3   4  -1 461.677  24.996   3
  -3   4  -1 502.087  23.263   1
  -3  -4   1 476.663  22.974   1
   3   4   1 497.833  22.805   1
  -3   4  -1 491.061  24.200   2
   3  -4  -1 498.725  23.119   1
  -3   4  -1 497.938  23.181   1
  -3   4  -1 422.826  22.134   6
   3  -4  -1 512.198  25.009   3
   4  -4   1 219.948  12.008   3
  -4  -4  -1 219.663  11.759   3
  -4  -4  -1 201.498  11.337   2
  -4  -4  -1 235.936  11.340   2
   4  -4   1 222.213  11.617   2
   4   4  -1 214.078  11.289   1
  -4  -4  -1 231.656  10.429   5
   4  -4   1 211.402  11.513   4
  -4   4   1 223.207  11.638   2
  -4   4   1 233.936  11.476   1
   4  -4   1 233.736  11.446   1
  -4  -4  -1 220.107  10.925   1
  -4   4   1 217.309  11.992   3
  -4  -4  -1 229.519  10.692   6
  -4  -4  -1 214.201  10.982   1
  -4   4   1 226.413  11.470   1
   4   4  -1 233.491  11.276   1
   4  -4   1 233.201  11.521   1
  -4  -4  -1 203.747  11.702   3
  -4   4   1 194.122  10.401   6
  -4  -4   1 234.238  10.439   5
  -4   4  -1 208.357  10.508   6
  -4   4  -1 223.856  12.020   3
  -4  -4   1 218.422  11.216   1
   4  -4  -1 230.534  12.005   3
  -4  -4   1 225.837  11.166   1
   4   4   1 207.163  11.023   1
   4  -4  -1 229.847  11.656   4
   4   4   1 238.194  11.038   1
   4  -4  -1 228.640  11.576   2
  -4  -4   1 232.043  11.930   3
  -4  -4   1 233.141  11.452   2
  -4   4  -1 225.589  11.673   2
  -4   4  -1 230.988  11.413   1
  -4  -4   1 225.562  10.681   6
   4  -4  -1 223.394  11.417   1
   4  -4  -1 242.869  11.471   1
  -4   4  -1 225.828  11.536   1
  -5  -4  -1 385.486  21.224   2
  -5   4   1 416.382  20.928   1
  -5  -4  -1 409.713  20.377   1
   5  -4   1 427.734  22.284   3
  -5  -4  -1 433.504  21.217   2
   5  -4   1 432.156  20.866   1
   5   4  -1 400.304  20.671   1
  -5   4   1 414.026  22.267   3
  -5  -4  -1 392.183  20.250   1
  -5  -4  -1 451.019  19.390   5
  -5  -4  -1 372.192  21.933   3
  -5  -4  -1 425.897  19.863   6
  -5   4   1 386.139  19.586   6
   5  -4   1 428.052  21.522   2
   5  -4   1 429.986  20.924   1
  -5  -4  -1 441.593  22.029   3
  -5   4   1 433.859  20.897   1
  -5   4   1 425.988  21.594   2
  -5   4  -1 399.792  19.690   6
  -5  -4   1 393.875  20.461   1
  -5  -4   1 442.258  22.167   3
  -5   4  -1 447.105  21.600   2
  -5  -4   1 458.080  19.377   5
   5  -4  -1 418.899  21.669   4
   5  -4  -1 423.220  22.262   3
   5  -4  -1 435.068  21.524   2
  -5   4  -1 436.859  20.874   1
  -5   4  -1 421.876  20.951   1
   5   4   1 421.396  20.365   1
  -5  -4   1 427.049  20.655   1
   5  -4  -1 456.894  20.936   1
  -5  -4   1 435.034  21.345   2
  -5   4  -1 440.437  22.298   3
  -5  -4   1 418.674  19.852   6
   5  -4  -1 421.468  20.900   1
  -6  -4  -1 815.689  40.393   2
  -6   4   1 794.978  39.061   1
  -6  -4  -1 839.854  36.709   5
  -6   4   1 821.112  40.829   2
  -6  -4  -1 830.656  41.924   3
  -6   4   1 811.408  42.190   3
  -6  -4  -1 830.129  37.672   6
   6  -4   1 787.451  39.023   1
  -6  -4   1 846.276  36.693   5
  -6   4  -1 818.965  42.182   3
  -6  -4   1 803.355  37.657   6
  -6  -4   1 835.235  42.061   3
   6  -4  -1 817.383  39.092   1
   6  -4  -1 780.075  41.166   4
  -6   4  -1 814.295  40.761   2
   6  -4  -1 822.120  42.199   3
   6  -4  -1 802.924  40.719   2
  -6  -4   1 819.603  40.513   2
  -6   4  -1 775.113  37.487   6
  -6   4  -1 738.990  39.020   1
  -7  -4  -1 394.759  18.477   6
  -7  -4  -1 398.463  19.657   2
  -7   4   1 383.487  20.129   2
  -7  -4  -1 392.193  20.414   3
  -7   4   1 386.529  20.729   3
  -7  -4  -1 382.264  18.049   5
  -7  -4   1 398.593  18.504   6
  -7   4  -1 361.070  18.268   6
  -7   4  -1 381.532  20.694   3
  -7   4  -1 384.678  20.062   2
  -7  -4   1 394.084  19.797   2
  -7  -4   1 388.163  20.577   3
  -8  -4  -1 1636.97   81.04   2
  -8  -4  -1 1657.24   84.40   3
  -8  -4  -1 1645.03   68.78  10
  -8  -4  -1 1430.76   88.94   8
  -8  -4  -1 1531.18   75.06   9
  -8  -4  -1 1581.44   83.78  15
  -8  -4  -1 1686.52   74.57   6
  -8  -4   1 1760.25   74.63   6
  -8  -4   1 1695.78   80.30   2
  -8  -4   1 1588.22   83.60  15
  -8  -4   1 1566.34   75.14   9
  -8   4  -1 1689.05   80.64   2
  -8  -4   1 1450.01   89.25   8
  -8   4  -1 1652.16   83.44   3
  -8  -4   1 1626.94   83.26   3
  -9  -4  -1 188.005  10.430   2
  -9  -4  -1 193.578  10.066  16
  -9  -4  -1 189.162  10.863   3
  -9  -4  -1 212.259   8.593  10
  -9  -4  -1 198.175   9.525  13
  -9  -4  -1 204.228   9.319   9
  -9  -4  -1 198.678  10.502  15
  -9  -4  -1 214.077  10.192   6
  -9   4   1 183.225  11.337   8
  -9  -4  -1 180.697   9.238  14
  -9  -4   1 198.421  11.076   8
  -9  -4   1 193.474  11.086   3
  -9   4  -1 185.930  11.273   8
  -9  -4   1 213.831  10.147   6
  -9   4  -1 203.946  11.056   2
  -9  -4   1 189.613   8.598  10
  -9   4  -1 189.536  11.238   3
  -9  -4   1 196.517  10.663   2
  -9  -4   1 202.998   9.375   9
  -9  -4   1 191.584  10.463  15
 -10  -4  -1 7.10662 1.23008  16
 -10   4   1 4.17852 1.50260   8
 -10  -4  -1 4.04561 1.93549   6
 -10  -4  -1 4.49576 0.91171   9
 -10  -4  -1 5.58354 0.92482  10
 -10  -4  -1 4.37088 1.58666   2
 -10  -4  -1 3.56658 1.46727   3
 -10  -4  -1 4.62665 1.12629  14
 -10  -4  -1 6.80599 1.42182  15
 -10  -4   1 7.32931 1.43819  15
 -10  -4   1 4.77699 1.00174  10
 -10  -4   1 5.06453 0.99296   8
 -10   4  -1 3.38271 1.74127   3
 -10  -4   1 4.21582 1.72305   3
 -10  -4   1 5.94739 1.71346   6
 -10   4  -1 4.28187 1.84337   2
 -10  -4   1 3.57133 1.64581   2
 -10   4  -1 5.21337 1.04285   9
 -10  -4   1 5.10849 1.09127   9
 -10   4  -1 7.62030 1.56831   8
 -11  -4  -1 428.228  21.348   6
 -11   4   1 440.922  24.600   8
 -11  -4  -1 455.282  18.803  10
 -11  -4  -1 451.780  22.892  15
 -11  -4  -1 374.555  22.360   2
 -11  -4  -1 472.759  20.484   9
 -11  -4  -1 463.274  22.100  16
 -11  -4   1 372.488  22.571   2
 -11  -4   1 447.096  22.038  16
 -11  -4   1 445.654  22.891  15
 -11  -4   1 461.803  20.544   9
 -11  -4   1 439.083  18.823  10
 -11   4  -1 441.955  20.667   9
 -11  -4   1 422.428  21.315   6
 -11   4  -1 446.811  24.547   8
 -11  -4   1 436.074  24.227   8
 -12   4   1 446.951  25.652   8
 -12  -4  -1 460.585  19.619  10
 -12  -4  -1 468.073  23.026  16
 -12  -4  -1 456.166  21.338   9
 -12  -4  -1 446.566  23.864  15
 -12  -4   1 480.400  21.444   9
 -12   4  -1 452.511  21.553   9
 -12   4  -1 457.253  22.979  16
 -12  -4   1 456.465  23.005  16
 -12  -4   1 459.906  19.670  10
 -12   4  -1 439.004  25.523   8
 -12  -4   1 463.193  23.884  15
 -13   4   1 47.0795  3.0125   9
 -13  -4  -1 49.3677  2.6369  10
 -13  -4  -1 44.8694  3.0124  15
 -13  -4  -1 47.4955  2.5394   9
 -13  -4  -1 45.5616  2.9781  16
 -13   4   1 53.2854  3.6518   8
 -13   4  -1 49.7328  2.9641   9
 -13  -4   1 41.6237  2.7036  10
 -13  -4   1 47.0270  2.7194   9
 -13   4  -1 42.7926  2.9232  16
 -13  -4   1 41.4092  3.1284  15
 -13   4  -1 55.6357  3.3670   8
 -13  -4   1 43.8437  2.9569  16
 -14   4   1 24.6275  2.0895  16
 -14  -4  -1 19.9442  1.2908   9
 -14  -4  -1 25.0951  2.0731  16
 -14  -4  -1 25.6709  1.6435  10
 -14   4   1 28.1788  2.2894   8
 -14   4   1 25.0951  2.0458   9
 -14  -4  -1 22.6379  1.8675  15
 -14  -4   1 24.1467  1.8625  10
 -14   4  -1 24.7303  1.9174   9
 -14   4  -1 24.6977  1.8995   8
 -14  -4   1 22.0844  1.6608   9
 -14  -4   1 21.4803  1.8471  15
 -14   4  -1 24.9420  1.8724  16
 -14  -4   1 23.4256  1.8658  16
 -15   4   1 128.898   7.547   8
 -15  -4  -1 123.356   7.238  15
 -15   4   1 141.599   7.079  16
 -15  -4  -1 133.938   6.005  10
 -15   4   1 141.607   6.628   9
 -15  -4  -1 134.306   7.026  16
 -15   4  -1 136.842   6.592   9
 -15   4  -1 144.676   7.084  16
 -15  -4   1 131.561   7.011  16
 -16  -4  -1 116.244   5.278  10
 -16   4   1 125.812   5.835   9
 -16   4  -1 121.877   5.782   9
   0  -5   1 1.70722 0.97573   1
   0  -5  -1 2.83202 0.82003   3
   0  -5  -1 0.77864 0.96698   1
   0   5  -1 1.34093 1.07118   1
   0  -5   1 1.68903 0.84517   3
   0   5  -1 0.78468 0.80344   2
   0  -5  -1 1.85582 0.76878   1
   0  -5  -1 2.29349 0.73069   2
   0  -5  -1 1.53366 0.37506   6
   0   5   1 1.26993 1.02125   1
   0  -5  -1 0.90482 0.57580   5
   0  -5   1 0.98653 0.76514   5
   0  -5   1 1.35256 1.04824   1
   0   5   1 2.94147 0.91946   1
   0  -5  -1 1.36881 0.70892   3
   0   5  -1 1.93103 0.83591   3
   0   5  -1 1.44361 1.06239   1
   0  -5  -1 0.64969 0.77880   2
   0  -5   1 1.55103 0.84775   2
   1   5  -1 204.089   9.983   1
  -1  -5  -1 205.080  10.462   4
   1   5  -1 168.794  10.146   2
  -1  -5  -1 179.713  10.046   2
   1  -5   1 201.745  10.217   2
  -1   5   1 170.453  10.479   3
   1  -5   1 207.019  10.402   4
   1  -5   1 202.799  10.013   1
   1  -5   1 204.687  10.023   1
   1   5  -1 201.616   9.984   1
   1  -5   1 200.055  10.577   3
  -1  -5  -1 204.496   9.728   1
  -1   5   1 203.649   9.950   1
  -1  -5  -1 203.988   9.216   5
  -1  -5  -1 186.213   9.262   6
  -1   5   1 201.181   9.904   1
  -1  -5  -1 192.389  10.422   3
   1   5  -1 174.893  10.528   3
  -1  -5  -1 210.163  10.429   3
  -1  -5  -1 209.445  10.073   2
  -1  -5  -1 190.799   9.708   1
  -1  -5   1 202.465   9.943   1
   1  -5  -1 170.454  10.105   2
  -1   5  -1 202.419  10.053   1
  -1  -5   1 207.205  10.540   3
  -1   5  -1 202.918  10.021   1
   1   5   1 210.394   9.778   1
   1  -5  -1 205.394   9.923   1
   1   5   1 200.881   9.760   1
  -1  -5   1 204.538   9.212   5
   1  -5  -1 208.220  10.449   4
   1  -5  -1 203.163  10.499   3
  -1  -5   1 205.697  10.162   2
   1  -5  -1 194.451   9.858   1
  -1   5  -1 182.400  10.199   2
   1  -5  -1 211.480  10.158   2
  -1   5  -1 178.757  10.558   3
   1  -5  -1 199.331   9.187   5
   2  -5   1 2639.20  121.89   1
  -2  -5  -1 2552.86  117.14   5
   2  -5   1 2649.68  130.37   2
  -2  -5  -1 2746.67  133.88   3
  -2  -5  -1 2371.14  128.85   2
  -2  -5  -1 2654.22  129.03   2
  -2   5   1 2254.04  132.90   3
   2  -5   1 2707.53  121.74   1
   2  -5   1 2717.84  135.23   3
  -2   5   1 2184.40  127.97   2
   2   5  -1 2628.34  121.90   1
  -2  -5  -1 2483.74  133.52   3
  -2  -5  -1 2696.79  121.69   1
  -2   5   1 2612.71  121.62   1
  -2  -5  -1 2559.43  121.66   1
  -2  -5  -1 2544.80  119.87   6
  -2   5   1 2607.49  121.58   1
   2  -5   1 2544.41  132.08   4
   2   5  -1 2771.87  122.32   1
   2   5   1 2734.95  121.73   1
   2  -5  -1 2532.22  121.43   1
  -2  -5   1 2735.17  117.33   5
  -2   5  -1 2438.10  129.44   2
  -2   5  -1 2654.69  121.91   1
   2  -5  -1 2568.68  121.84   1
   2  -5  -1 2590.89  132.74   4
  -2  -5   1 2642.87  121.86   1
  -2  -5   1 2709.04  134.71   3
   2  -5  -1 2548.13  130.15   2
  -2  -5   1 2196.36  128.32   2
  -2   5  -1 2445.85  134.34   3
  -2   5  -1 2646.86  120.95   1
  -2  -5   1 2665.92  129.85   2
   2  -5  -1 2641.69  134.78   3
  -2  -5   1 2648.86  122.06   1
   2   5   1 2635.71  121.75   1
  -3  -5  -1 292.586  14.553   1
  -3  -5  -1 294.167  14.500   1
  -3  -5  -1 275.987  15.666   3
   3  -5   1 298.623  15.539   4
   3  -5   1 314.835  15.100   1
   3  -5   1 312.720  15.044   1
  -3   5   1 275.910  15.908   3
   3   5  -1 306.764  14.901   1
  -3   5   1 265.233  15.399   2
   3   5  -1 314.118  14.848   1
  -3   5   1 313.823  14.993   1
  -3  -5  -1 292.139  14.155   6
  -3   5   1 293.827  15.042   1
  -3  -5  -1 299.101  15.127   2
  -3  -5  -1 270.897  15.151   2
  -3  -5  -1 316.377  15.730   3
   3  -5   1 314.879  15.438   2
  -3  -5  -1 308.263  13.852   5
   3  -5   1 320.044  15.997   3
  -3  -5   1 252.480  15.254   2
   3  -5  -1 297.843  15.386   2
   3  -5  -1 296.985  14.988   1
  -3  -5   1 315.242  15.284   2
  -3   5  -1 312.894  15.065   1
  -3   5  -1 318.456  15.176   1
  -3   5  -1 304.651  15.989   3
   3   5   1 307.653  14.580   1
   3  -5  -1 315.953  14.980   1
  -3   5  -1 294.563  15.467   2
  -3  -5   1 319.426  15.880   3
  -3  -5   1 305.107  14.763   1
   3   5   1 296.017  14.576   1
   3  -5  -1 316.387  15.645   4
   3  -5  -1 314.504  15.943   3
  -3  -5   1 294.454  14.814   1
  -3  -5   1 313.398  13.862   5
  -4  -5  -1 141.073   6.930   2
  -4   5   1 132.919   7.378   1
   4   5  -1 128.532   7.210   1
  -4   5   1 126.755   7.299   2
  -4   5   1 122.361   7.444   3
  -4  -5  -1 118.893   7.112   3
  -4  -5  -1 129.890   6.770   1
   4  -5   1 141.650   7.489   3
  -4  -5  -1 140.841   7.206   3
  -4  -5  -1 130.380   6.601   6
  -4  -5  -1 129.849   6.958   2
   4  -5   1 131.576   7.450   1
   4   5  -1 128.415   7.140   1
  -4  -5  -1 138.952   6.538   5
   4  -5   1 133.838   7.353   1
  -4   5   1 138.003   7.555   1
   4  -5   1 127.311   7.062   4
  -4  -5  -1 134.685   6.878   1
   4  -5   1 130.224   7.253   2
  -4   5  -1 129.547   7.322   2
  -4  -5   1 140.441   7.362   3
  -4  -5   1 129.770   7.108   1
  -4  -5   1 135.820   7.052   2
   4  -5  -1 138.972   7.263   2
  -4  -5   1 135.141   6.657   6
   4  -5  -1 133.738   7.462   3
  -4  -5   1 140.768   6.521   5
  -4  -5   1 129.262   7.043   1
  -4   5  -1 131.910   7.325   1
   4  -5  -1 134.914   7.206   4
   4   5   1 131.251   6.909   1
  -4   5  -1 133.159   7.514   3
  -4   5  -1 130.389   7.504   1
   4  -5  -1 131.101   7.408   1
   4  -5  -1 135.194   7.337   1
   4   5   1 134.447   6.866   1
   5  -5   1 38.9852  2.9220   3
  -5   5   1 35.7706  3.2632   1
  -5  -5  -1 40.9387  2.4370   2
   5  -5   1 36.2205  2.8584   2
  -5  -5  -1 41.1118  2.5495   6
   5  -5   1 36.1982  3.1652   1
  -5  -5  -1 42.5159  2.5696   3
   5  -5   1 37.7836  3.3290   1
   5  -5  -1 38.3266  3.1606   1
  -5  -5   1 42.4576  2.6752   2
   5  -5  -1 36.8579  3.3033   1
   5  -5  -1 39.3243  2.8616   2
  -5   5  -1 38.1166  2.9297   3
  -5   5  -1 33.7022  3.2996   1
  -5   5  -1 39.8422  3.2691   1
  -5  -5   1 41.0886  2.8117   3
  -5  -5   1 40.9300  2.5447   6
   5  -5  -1 38.3533  2.6063   4
  -5   5  -1 37.5762  2.9541   2
   5  -5  -1 38.4994  2.8943   3
  -6  -5  -1 388.326  19.248   2
  -6  -5  -1 378.220  19.987   3
  -6  -5  -1 391.200  17.703   5
  -6  -5  -1 393.807  18.139   6
  -6  -5   1 400.623  20.183   3
   6  -5  -1 374.451  20.324   3
  -6   5  -1 376.575  19.747   2
  -6  -5   1 382.208  18.136   6
  -6  -5   1 394.219  17.685   5
   6  -5  -1 354.715  19.637   4
  -6  -5   1 389.714  19.411   2
  -6   5  -1 361.904  20.284   3
   6  -5  -1 367.770  19.639   2
  -7  -5  -1 183.119   9.977   3
  -7  -5  -1 179.094   9.057   5
  -7  -5  -1 184.301   9.198   6
  -7  -5  -1 182.470   9.566   2
  -7  -5   1 179.598  10.155   3
  -7   5  -1 175.734  10.358   3
  -7  -5   1 189.467   9.249   6
  -7  -5   1 182.407   9.042   5
  -7   5  -1 179.397  10.137   2
  -7  -5   1 188.459   9.757   2
  -8  -5  -1 90.0337  4.3091   9
  -8  -5  -1 85.6719  4.9365  15
  -8  -5  -1 87.1460  4.5307  13
  -8  -5  -1 91.1770  5.0372   2
  -8  -5  -1 76.0457  4.6690  16
  -8  -5  -1 95.3987  5.3499   3
  -8  -5  -1 92.7724  5.0824   6
  -8  -5  -1 82.8693  4.3394  14
  -8  -5  -1 88.1001  4.0238  10
  -8  -5   1 94.9660  5.4910   3
  -8  -5   1 88.6304  4.4040   9
  -8  -5   1 76.2085  5.1174   8
  -8  -5   1 83.6142  4.9365  15
  -8  -5   1 86.6555  4.0969  10
  -8  -5   1 96.4840  5.3234   2
  -8   5  -1 89.5307  5.7645   3
  -8  -5   1 81.2271  4.4624  13
  -8  -5   1 96.8062  5.1488   6
  -9  -5  -1 15.2426  1.5401  16
  -9  -5  -1 16.2683  1.6112  14
  -9  -5  -1 22.2183  2.0069   3
  -9  -5  -1 21.0408  2.0006   2
  -9  -5  -1 18.1425  1.3839   9
  -9  -5  -1 17.8932  1.4857  10
  -9  -5  -1 17.2926  1.9167  15
  -9  -5  -1 17.0065  1.7341  13
  -9  -5  -1 18.7588  2.4059   6
  -9  -5   1 16.8477  1.7087   8
  -9  -5   1 19.8033  2.2092   6
  -9  -5   1 17.7015  1.4924   9
  -9  -5   1 20.8907  2.3297   3
  -9  -5   1 19.8126  2.1985   2
  -9   5  -1 15.0164  2.3450   8
  -9  -5   1 17.1037  1.4875  10
  -9  -5   1 16.7823  1.7188  15
  -9  -5   1 15.7922  1.5948  13
 -10  -5  -1 846.175  38.829   6
 -10  -5  -1 841.810  38.128   9
 -10   5   1 781.630  45.626   8
 -10  -5  -1 841.189  42.529  15
 -10  -5  -1 734.725  41.215   2
 -10  -5  -1 827.364  40.909  16
 -10  -5  -1 853.001  34.912  10
 -10  -5  -1 803.089  37.687  14
 -10  -5   1 856.847  38.199   9
 -10  -5   1 832.420  34.954  10
 -10  -5   1 814.081  40.890  16
 -10  -5   1 870.740  42.553  15
 -10  -5   1 805.380  45.293   8
 -10  -5   1 860.356  38.841   6
 -10  -5   1 793.658  43.040   3
 -10  -5   1 788.174  41.454   2
 -10   5  -1 822.343  45.605   8
 -11  -5  -1 157.442   8.182  16
 -11  -5  -1 137.730   7.406  14
 -11  -5  -1 162.186   7.419   9
 -11  -5  -1 160.936   8.529  15
 -11  -5  -1 149.182   8.538   6
 -11  -5  -1 162.803   6.931  10
 -11   5   1 156.308   9.245   8
 -11  -5   1 156.528   8.475  15
 -11  -5   1 160.550   7.536   9
 -11  -5   1 158.936   6.966  10
 -11  -5   1 147.952   8.099  16
 -11   5  -1 155.999   9.190   8
 -11  -5   1 138.533   8.372   6
 -12   5   1 7.00706 1.60590   8
 -12  -5  -1 7.84473 1.38403  15
 -12  -5  -1 6.27231 0.92254   9
 -12  -5  -1 8.65183 1.19022  10
 -12  -5  -1 7.24871 1.32549  16
 -12  -5   1 6.31267 1.12341   9
 -12   5  -1 8.33070 1.23662   9
 -12  -5   1 8.26913 1.31078  16
 -12  -5   1 8.62305 1.67035  15
 -12   5  -1 7.58086 1.27222  16
 -12  -5   1 6.88445 1.28898  10
 -12   5  -1 8.88505 1.48277   8
 -13  -5  -1 26.0072  2.2010  15
 -13   5   1 23.1935  2.7103   8
 -13  -5  -1 21.8044  1.3652   9
 -13   5   1 23.4538  2.0580  16
 -13  -5  -1 21.6476  1.8560  16
 -13  -5  -1 21.8803  1.8498  10
 -13   5  -1 23.3074  1.8450  16
 -13  -5   1 23.8697  1.8698  16
 -13   5  -1 25.4171  2.5722   8
 -13   5  -1 22.3687  1.8454   9
 -13  -5   1 22.3258  1.7448  10
 -13  -5   1 22.0870  2.1898  15
 -13  -5   1 22.0940  1.6564   9
 -14   5   1 65.1977  3.6555   9
 -14  -5  -1 63.4476  3.9147  15
 -14  -5  -1 66.4389  3.7886  16
 -14   5   1 70.9051  4.2220   8
 -14  -5  -1 66.3264  3.1848  10
 -14   5   1 63.8577  3.7127  16
 -14  -5   1 66.2543  3.2616  10
 -14   5  -1 63.3169  3.7571  16
 -14  -5   1 63.0603  3.6783  16
 -14   5  -1 68.5515  3.6003   9
 -14  -5   1 65.5660  3.9338  15
 -14  -5   1 60.4272  3.2425   9
 -14   5  -1 67.4757  4.0564   8
 -15   5   1 78.8927  4.3896   8
 -15  -5  -1 75.0723  3.5063  10
 -15   5   1 77.0606  4.1581  16
 -15   5   1 80.8175  3.9600   9
 -15   5  -1 72.8642  4.0736  16
 -15   5  -1 81.9373  3.8922   9
 -15  -5   1 69.7088  4.0538  16
 -15  -5   1 70.8786  4.2602  15
 -16   5  -1 56.3915  2.8208   9
   0  -6  -1 99.7064  5.4909   6
   0  -6   1 115.048   6.362   1
   0   6   1 115.808   6.198   1
   0  -6   1 124.657   6.322   2
   0  -6  -1 106.510   6.389   3
   0  -6   1 125.851   6.545   3
   0   6  -1 122.903   6.459   1
   0  -6   1 120.622   6.405   1
   0  -6  -1 110.400   6.128   1
   0  -6  -1 124.563   6.205   2
   0  -6  -1 100.130   6.147   2
   0   6   1 115.088   6.243   1
   0  -6   1 122.717   5.740   5
   0  -6  -1 121.863   6.522   4
   0  -6  -1 127.379   5.759   5
   0  -6  -1 124.059   6.415   3
   0   6  -1 120.343   6.460   1
   0  -6  -1 115.163   6.180   1
  -1  -6  -1 341.588  15.109   5
  -1   6   1 326.295  16.097   1
  -1  -6  -1 343.952  17.149   4
   1  -6   1 343.448  16.747   2
  -1  -6  -1 322.349  15.922   1
  -1  -6  -1 299.659  16.560   2
   1   6  -1 320.288  16.163   1
  -1  -6  -1 306.779  15.262   6
  -1  -6  -1 329.815  17.163   3
   1  -6   1 344.680  17.353   3
   1  -6   1 323.929  16.225   1
   1   6  -1 333.665  16.207   1
   1  -6   1 332.609  16.258   1
   1  -6   1 334.249  15.102   5
  -1  -6  -1 338.517  16.571   2
  -1  -6  -1 322.055  15.907   1
  -1  -6  -1 301.705  17.161   3
  -1   6   1 330.521  16.160   1
   1   6   1 331.461  15.953   1
  -1  -6   1 329.600  16.141   1
   1   6   1 324.891  15.957   1
  -1   6  -1 294.930  16.743   2
  -1   6  -1 342.298  16.307   1
   1  -6  -1 340.888  16.683   2
   1  -6  -1 321.297  16.068   1
  -1  -6   1 346.733  17.306   3
   1  -6  -1 337.779  17.265   3
  -1   6  -1 290.752  17.309   3
   1  -6  -1 338.251  15.109   5
  -1  -6   1 342.241  15.105   5
   1  -6  -1 337.199  17.090   4
  -1  -6   1 336.386  16.671   2
  -1   6  -1 333.807  16.334   1
   1  -6  -1 322.456  16.090   1
   2  -6   1 364.605  18.473   4
  -2  -6  -1 323.457  17.945   2
   2  -6   1 385.312  18.235   2
  -2  -6  -1 370.579  18.616   3
  -2   6   1 353.243  17.509   1
   2   6  -1 360.214  17.525   1
  -2   6   1 354.924  17.627   1
   2   6  -1 353.682  17.532   1
  -2  -6  -1 362.406  17.943   2
  -2  -6  -1 349.152  16.664   6
  -2  -6  -1 345.481  17.223   1
   2  -6   1 369.728  17.680   1
   2  -6   1 360.255  17.682   1
  -2  -6  -1 334.450  17.155   1
  -2  -6  -1 330.699  18.588   3
  -2  -6  -1 370.748  16.396   5
   2  -6   1 362.281  18.844   3
   2  -6  -1 383.112  18.157   2
   2   6   1 349.990  17.254   1
   2  -6  -1 373.968  18.788   3
  -2  -6   1 334.528  17.427   1
  -2  -6   1 383.196  18.090   2
  -2  -6   1 371.770  18.762   3
   2   6   1 358.060  17.262   1
  -2   6  -1 319.584  18.812   3
   2  -6  -1 376.691  18.547   4
  -2  -6   1 364.086  17.452   1
  -2   6  -1 357.315  17.734   1
  -2  -6   1 372.192  16.387   5
   2  -6  -1 363.014  17.591   1
   2  -6  -1 348.251  17.494   1
  -2   6  -1 326.297  18.206   2
   3  -6   1 593.521  30.362   4
  -3  -6  -1 572.719  27.565   6
  -3  -6  -1 543.995  29.633   2
  -3   6   1 588.483  28.817   1
   3  -6   1 626.929  29.968   2
   3  -6   1 599.965  28.781   1
   3   6  -1 589.358  28.591   1
   3  -6   1 593.674  28.816   1
  -3  -6  -1 547.326  30.683   3
  -3  -6  -1 595.798  30.274   2
  -3  -6  -1 564.149  28.218   1
  -3   6   1 583.342  28.664   1
   3  -6   1 633.989  31.045   3
  -3  -6  -1 570.171  28.170   1
  -3  -6  -1 633.642  26.971   5
  -3  -6  -1 598.244  31.467   3
  -3   6  -1 574.246  31.011   3
   3  -6  -1 626.315  30.980   3
  -3  -6   1 585.845  28.443   1
  -3  -6   1 642.946  30.911   3
   3  -6  -1 610.870  30.452   4
   3  -6  -1 570.149  28.626   1
  -3   6  -1 568.620  29.975   2
  -3   6  -1 596.055  28.871   1
  -3  -6   1 606.641  29.760   2
  -3  -6   1 576.810  28.521   1
   3   6   1 579.328  28.249   1
  -3  -6   1 624.352  26.949   5
   3  -6  -1 635.922  29.927   2
  -3   6  -1 595.949  28.785   1
   3  -6  -1 598.413  28.742   1
   4  -6   1 55.7347  3.4757   4
   4  -6   1 53.0251  4.1078   1
   4  -6   1 56.3531  3.7121   2
  -4  -6  -1 61.2528  3.3579   5
  -4  -6  -1 58.0328  3.2760   6
   4  -6   1 55.3082  3.7955   3
  -4  -6  -1 60.3047  3.3235   2
   4  -6   1 51.7692  3.9850   1
  -4  -6  -1 59.0757  3.4735   3
  -4   6   1 56.3028  4.0560   1
  -4  -6   1 62.4591  3.6422   3
  -4   6  -1 53.2966  4.0636   1
  -4  -6   1 56.2894  3.5001   2
  -4  -6   1 57.1305  3.3614   6
   4  -6  -1 57.5296  3.7125   2
  -4  -6   1 62.7399  3.3554   5
   4  -6  -1 61.8435  3.7972   3
  -4   6  -1 53.8149  3.8085   3
   4  -6  -1 59.0723  3.6424   4
  -4   6  -1 51.3995  3.7493   2
   4  -6  -1 52.8846  4.0483   1
  -5  -6  -1 258.216  13.372   2
  -5  -6  -1 269.207  13.911   3
   5  -6   1 261.168  14.304   3
  -5  -6  -1 258.154  12.662   6
  -5  -6  -1 266.052  12.425   5
   5  -6   1 248.023  13.789   2
  -5  -6   1 278.850  13.571   2
  -5  -6   1 277.716  12.434   5
  -5  -6   1 260.663  12.690   6
   5  -6  -1 238.452  13.663   1
  -5   6  -1 241.653  13.681   1
   5  -6  -1 274.134  13.863   2
   5  -6  -1 273.245  14.282   3
  -5  -6   1 279.583  14.130   3
   5  -6  -1 254.587  13.819   4
  -6  -6  -1 681.576  32.023   6
  -6  -6  -1 674.326  35.489   3
  -6  -6  -1 666.512  34.194   2
  -6  -6  -1 712.024  31.242   5
  -6  -6   1 709.448  31.216   5
  -6  -6   1 689.389  32.063   6
  -6  -6   1 714.164  35.724   3
   6  -6  -1 670.775  35.894   3
   6  -6  -1 664.125  34.694   2
  -6  -6   1 665.250  34.360   2
  -7  -6  -1 1.64510 1.18511   6
  -7  -6  -1 2.05241 0.67774  10
  -7  -6  -1 1.48934 0.95944  13
  -7  -6  -1 2.22141 0.57840   9
  -7  -6  -1 1.53176 0.91377   2
  -7  -6  -1 1.19264 1.13320  15
  -7  -6  -1 1.30663 1.04456   3
  -7  -6  -1 1.90429 1.42545   5
  -7  -6  -1 2.60177 0.78917  14
  -7  -6   1 0.71202 0.68074   8
  -7  -6   1 1.65528 1.21868   6
  -7  -6   1 1.24943 0.76214   9
  -7  -6   1 1.69124 1.38640   5
  -7  -6   1 1.48664 1.18220   2
  -7  -6   1 1.24216 1.24717   3
  -7  -6   1 0.67798 0.71574  10
  -8  -6  -1 2.49161 0.85404  14
  -8  -6  -1 2.52238 0.82839  16
  -8  -6  -1 3.59614 1.40607   6
  -8  -6  -1 3.56100 1.06467  15
  -8  -6  -1 1.88933 1.10714   2
  -8  -6  -1 3.50573 0.78509  10
  -8  -6  -1 2.53280 1.57586   5
  -8  -6  -1 1.85752 1.02088   3
  -8  -6  -1 3.19484 0.65084   9
  -8  -6  -1 1.69810 1.27941  13
  -8  -6   1 1.86145 1.27985  15
  -8  -6   1 2.74467 1.40437   6
  -8  -6   1 2.62500 1.33025   2
  -8  -6   1 2.55515 0.84005   8
  -8  -6   1 1.58864 0.76979  10
  -8  -6   1 2.80061 1.41159   3
  -8  -6   1 2.62284 0.96138  13
  -8  -6   1 1.71205 0.96741  14
  -8  -6   1 2.52995 0.82461   9
  -9  -6  -1 201.929  11.024  16
  -9  -6  -1 218.159  11.521  15
  -9  -6  -1 226.486  11.106   6
  -9  -6  -1 226.501  10.173   9
  -9  -6  -1 205.663  10.170  14
  -9  -6  -1 214.105  10.436  13
  -9  -6  -1 228.564   9.397  10
  -9  -6  -1 210.352  11.763   3
  -9  -6  -1 222.240  11.349   2
  -9  -6   1 219.414   9.437  10
  -9  -6   1 212.617  10.389  13
  -9  -6   1 205.980  11.982   8
  -9  -6   1 201.598  10.139  14
  -9  -6   1 220.655  11.593   2
  -9  -6   1 233.714  11.152   6
  -9  -6   1 222.432  11.541  15
  -9  -6   1 224.537  10.266   9
  -9  -6   1 214.061  12.044   3
  -9   6  -1 193.059  12.403   8
 -10  -6  -1 110.150   5.563  14
 -10  -6  -1 112.759   5.720  13
 -10   6   1 106.800   6.961   8
 -10  -6  -1 121.594   5.105  10
 -10  -6  -1 112.429   6.467   6
 -10  -6  -1 101.481   6.206   2
 -10  -6  -1 111.685   6.001  16
 -10  -6  -1 94.6485  6.3917   3
 -10  -6  -1 117.702   5.411   9
 -10  -6  -1 115.698   6.277  15
 -10   6  -1 116.207   6.890   8
 -10  -6   1 104.536   6.477   2
 -10  -6   1 106.845   6.777   3
 -10  -6   1 112.764   6.467   6
 -10  -6   1 99.8856  5.8946  16
 -10  -6   1 119.659   5.537   9
 -10  -6   1 118.593   6.301  15
 -11  -6  -1 67.4976  3.3021   9
 -11  -6  -1 61.1256  3.4471  14
 -11  -6  -1 68.7187  3.2601  10
 -11  -6  -1 68.8056  4.0227  15
 -11  -6  -1 58.5444  4.3436   6
 -11   6   1 65.3157  4.6220   8
 -11  -6  -1 62.4427  3.7418  16
 -11  -6   1 58.5639  4.3751   6
 -11   6  -1 61.2338  3.7003  16
 -11  -6   1 67.7563  3.4704   9
 -11  -6   1 61.3364  3.8043  16
 -11  -6   1 70.4464  3.3826  10
 -11   6  -1 60.9494  4.4849   8
 -11  -6   1 70.2944  4.0425  15
 -12  -6  -1 13.5589  1.1020   9
 -12  -6  -1 14.7471  1.7182  16
 -12   6   1 17.3851  2.4731   8
 -12  -6  -1 15.9921  1.6148  10
 -12  -6  -1 17.0326  1.7672  15
 -12   6  -1 14.1862  1.4914  16
 -12  -6   1 15.1356  1.6777  10
 -12  -6   1 14.9106  1.4202   9
 -12  -6   1 14.7404  1.6743  16
 -12   6  -1 20.1307  2.5236   8
 -12  -6   1 15.7729  1.7744  15
 -13   6   1 16.5882  2.2160   8
 -13  -6  -1 17.6763  1.9186  15
 -13  -6  -1 13.6341  1.4090  10
 -13  -6  -1 15.2278  1.6338  16
 -13   6   1 13.2822  1.6293  16
 -13   6  -1 17.5861  2.2027   8
 -13  -6   1 13.0117  1.5746  10
 -13  -6   1 12.7779  1.2137   9
 -13   6  -1 14.3679  1.7803   9
 -13  -6   1 13.4411  1.5679  16
 -13   6  -1 14.3556  1.5725  16
 -13  -6   1 15.4412  1.8866  15
 -14   6   1 14.9925  1.5073  16
 -14   6   1 16.4919  1.9279   8
 -14  -6  -1 12.7594  1.2313  10
 -14  -6  -1 11.8066  1.2907  16
 -14   6   1 13.2892  1.6728   9
 -14   6  -1 12.3244  1.2772  16
 -14   6  -1 13.5078  1.6146   9
 -14  -6   1 13.0642  1.3984  10
 -14   6  -1 16.4415  1.7544   8
 -14  -6   1 14.8158  1.6904  15
 -15  -6  -1 115.738   5.144  10
 -15  -6  -1 111.761   6.329  15
 -15   6   1 122.767   6.668   8
 -15   6   1 114.621   5.786   9
 -15  -6   1 118.067   6.374  15
 -15   6  -1 124.028   5.763   9
   0  -7   1 11.8351  1.5969   5
   0  -7  -1 11.5264  1.6049   5
   0  -7  -1 17.0031  1.9330   4
   0  -7  -1 16.1324  1.7026   3
   0  -7  -1 15.5846  1.8670   1
   0  -7   1 14.5180  1.7432   3
   0  -7   1 13.4299  2.0506   1
   0  -7  -1 12.6780  1.8056   1
   0  -7   1 12.9984  1.8928   1
   0  -7  -1 15.5915  1.6827   2
   0   7  -1 12.7025  2.0742   1
   0  -7   1 15.8435  1.8925   2
  -1  -7  -1 769.139  34.638   5
  -1  -7  -1 717.994  36.355   1
   1  -7   1 792.396  38.429   2
  -1  -7  -1 773.556  38.499   2
  -1  -7  -1 686.353  35.289   6
   1  -7   1 743.531  36.713   1
   1  -7   1 766.769  34.636   5
   1  -7   1 751.302  36.719   1
   1  -7   1 802.455  39.831   3
  -1  -7  -1 801.701  40.282   3
  -1  -7  -1 718.958  36.351   1
  -1  -7   1 767.115  36.627   1
  -1  -7   1 794.093  34.650   5
   1  -7  -1 796.244  38.351   2
   1  -7  -1 749.700  39.696   3
   1  -7  -1 787.910  34.661   5
  -1  -7   1 788.638  39.770   3
   1  -7  -1 788.128  39.248   4
   1  -7  -1 735.413  36.552   1
  -1   7  -1 761.686  36.765   1
  -1  -7   1 818.023  38.370   2
  -2  -7  -1 105.609   5.799   6
  -2  -7  -1 120.961   6.566   3
  -2  -7  -1 112.452   6.287   2
   2  -7   1 103.663   6.751   1
   2  -7   1 121.150   6.825   3
   2  -7   1 113.916   6.580   2
  -2  -7  -1 116.602   5.949   5
   2  -7  -1 121.539   5.973   5
  -2  -7   1 115.345   5.879   5
  -2  -7   1 107.905   6.504   1
   2  -7  -1 116.941   6.715   3
  -2  -7   1 125.059   6.465   2
  -2  -7   1 122.676   6.702   3
   2  -7  -1 115.128   6.694   4
   2  -7  -1 119.400   6.539   2
   2  -7  -1 103.988   6.631   1
  -3  -7  -1 229.217  12.270   3
  -3  -7  -1 237.077  11.818   2
   3  -7   1 231.849  12.199   2
   3  -7   1 208.458  12.087   1
  -3  -7  -1 222.185  11.065   6
  -3  -7  -1 235.948  10.962   5
   3  -7   1 231.568  12.593   3
  -3  -7   1 242.492  12.465   3
   3  -7  -1 238.511  12.141   2
  -3   7  -1 221.818  12.125   1
   3  -7  -1 241.221  12.549   3
  -3  -7   1 244.008  10.973   5
   3  -7  -1 235.511  12.336   4
   3  -7  -1 212.044  12.020   1
  -3  -7   1 223.514  11.096   6
  -3  -7   1 245.985  11.982   2
   4  -7   1 53.9849  3.6857   2
   4  -7   1 54.0390  3.7445   3
  -4  -7  -1 54.1473  3.2193   2
  -4  -7  -1 56.6747  3.3710   3
   4  -7   1 48.8421  4.1255   1
  -4  -7  -1 55.2275  3.3020   5
  -4  -7  -1 51.7287  3.1564   6
  -4  -7   1 53.8271  3.2104   6
   4  -7  -1 55.5804  3.5361   4
  -4  -7   1 57.0205  3.3009   5
  -4  -7   1 56.0408  3.5893   3
   4  -7  -1 55.2816  3.6940   3
   4  -7  -1 56.3006  3.6476   2
  -4  -7   1 59.9443  3.4668   2
  -5  -7  -1 278.058  12.898   5
   5  -7   1 267.479  14.823   3
  -5  -7  -1 267.657  13.102   6
  -5  -7  -1 273.406  13.828   2
   5  -7   1 261.894  14.324   2
  -5  -7  -1 278.009  14.371   3
   5  -7  -1 272.725  14.324   2
  -5  -7   1 271.906  13.149   6
  -5  -7   1 273.000  14.003   2
  -5  -7   1 277.044  12.873   5
   5  -7  -1 260.437  14.734   3
   5  -7  -1 260.863  14.312   4
  -5  -7   1 285.727  14.592   3
  -6  -7  -1 235.912  11.828  14
  -6  -7  -1 258.467  13.019   2
  -6  -7  -1 252.999  11.811  12
  -6  -7  -1 237.248  11.859   9
  -6  -7  -1 264.063  12.238   5
  -6  -7  -1 235.537  10.896  10
  -6  -7  -1 270.201  12.516   6
  -6  -7  -1 254.892  13.528   3
  -6  -7   1 267.191  13.792   3
  -6  -7   1 266.791  12.524   6
  -6  -7   1 239.810  11.916   9
  -6  -7   1 270.599  13.256   2
   6  -7  -1 248.140  13.594   2
   6  -7  -1 246.328  13.990   3
  -6  -7   1 268.712  12.233   5
  -7  -7  -1 4.50413 1.11032   2
  -7  -7  -1 3.65501 1.10216   3
  -7  -7  -1 3.49429 1.10917  12
  -7  -7  -1 4.41353 0.88306  14
  -7  -7  -1 4.43573 1.33901   6
  -7  -7  -1 5.37792 0.84089  10
  -7  -7  -1 4.02131 0.66066   9
  -7  -7  -1 3.50245 1.02716  13
  -7  -7  -1 3.58018 1.20608   5
  -7  -7  -1 4.22766 1.03984  15
  -7  -7   1 4.11385 1.23363  15
  -7  -7   1 3.66899 1.36519   6
  -7  -7   1 3.93266 0.95344  13
  -7  -7   1 6.35556 1.61413   5
  -7  -7   1 4.16643 1.47141   2
   7  -7  -1 2.70323 1.01443   8
  -7  -7   1 3.49597 0.87286  10
  -7  -7   1 2.73125 1.28958   3
  -7  -7   1 4.01619 0.71566   9
  -7  -7   1 4.08639 0.86317  14
  -8  -7  -1 2.42695 0.89957  14
  -8  -7  -1 1.86150 1.05969  15
  -8  -7  -1 2.95706 1.64187   6
  -8  -7  -1 2.69536 1.08493  13
  -8  -7  -1 1.53269 0.58593   9
  -8  -7  -1 2.53909 1.61860   5
  -8  -7  -1 2.78779 1.09022   3
  -8  -7  -1 1.33822 0.98983   2
  -8  -7  -1 2.15903 0.77087  10
  -8  -7   1 1.93922 0.99359  14
  -8  -7   1 2.95942 1.11310  15
   8  -7  -1 1.92927 1.13582   8
  -8  -7   1 1.43179 0.81097   9
  -8  -7   1 2.22743 1.59581   5
  -8  -7   1 3.54758 1.44787   6
  -8  -7   1 1.49392 0.95509  13
  -8  -7   1 2.60665 1.28630   2
  -8  -7   1 2.44582 1.48345   3
  -8  -7   1 2.25082 0.79888  10
  -9  -7  -1 44.4385  2.3186  10
  -9  -7  -1 45.7720  2.7368  13
  -9  -7  -1 45.1446  2.3240   9
  -9  -7  -1 44.4097  2.5500  14
  -9  -7  -1 45.2932  2.9252  15
  -9  -7  -1 42.5992  3.3148   6
  -9  -7   1 41.0796  2.4929  14
  -9  -7   1 41.7891  3.2855   3
  -9  -7   1 42.1863  2.4590  10
  -9  -7   1 43.3120  3.3227   6
   9  -7  -1 39.0153  3.2277   8
  -9  -7   1 46.3662  2.9610  15
  -9  -7   1 42.7908  3.1794   2
  -9   7  -1 35.1426  3.2390   8
  -9  -7   1 46.8819  2.5093   9
  -9  -7   1 42.2412  2.7524  13
 -10  -7  -1 274.517  12.767  13
 -10  -7  -1 266.062  12.411   9
 -10  -7  -1 256.833  13.447   6
 -10  -7  -1 257.470  12.484  14
 -10  -7  -1 272.250  14.102  15
 -10  -7  -1 273.547  11.486  10
 -10  -7   1 256.890  13.464   6
 -10   7  -1 248.999  15.171   8
 -10  -7   1 251.034  12.422  14
 -10  -7   1 267.034  12.519   9
 -10  -7   1 281.198  14.177  15
 -10  -7   1 273.249  11.558  10
 -11   7   1 30.3285  3.0814   8
 -11  -7  -1 27.0154  1.6113   9
 -11  -7  -1 30.7192  1.8829  10
 -11  -7  -1 30.1241  2.3505  15
 -11  -7  -1 28.3907  1.9611  14
 -11   7  -1 23.0594  3.1660   8
 -11  -7   1 28.5241  2.0372  10
 -11  -7   1 28.3228  1.9372   9
 -11  -7   1 30.5571  2.3782  15
 -12  -7  -1 1.84995 1.17603  15
 -12  -7  -1 0.96351 0.86247  10
 -12  -7  -1 0.61023 1.00458  14
 -12   7   1 2.34982 1.45705   8
 -12   7  -1 1.78073 1.52426   8
 -12  -7   1 0.32349 0.98670  10
 -12  -7   1 0.11835 0.71031   9
 -12  -7   1 0.97363 1.19454  15
 -13  -7  -1 118.455   5.340  10
 -13  -7  -1 123.803   6.612  15
 -13   7   1 129.794   7.255   8
 -13   7  -1 124.083   7.129   8
 -13  -7   1 121.185   6.611  15
 -13  -7   1 125.579   5.424  10
 -13   7  -1 112.425   6.031   9
 -13  -7   1 100.711   5.571   9
  13  -7  -1 116.458   7.242   8
 -14   7   1 13.2187  1.8740   8
 -14  -7  -1 12.8623  1.3571  15
 -14   7  -1 12.3841  1.5341   8
 -14   7  -1 10.2368  1.4735   9
 -14  -7   1 9.17462 1.35460  15
  14  -7  -1 12.2780  2.0099   8
 -14  -7   1 8.60987 1.18006  10
 -15   7   1 86.2740  4.4479   9
 -15  -7  -1 91.5467  4.9223  15
 -15   7   1 96.2211  5.1012   8
 -15  -7  -1 83.4226  3.8807  10
 -15   7  -1 90.9327  4.4560   9
 -15  -7   1 83.9503  4.8767  15
  15  -7  -1 95.5371  5.4296   8
   0  -8   1 685.286  31.459   5
   0  -8   1 725.855  36.139   3
   0  -8  -1 693.714  35.686   4
   0  -8  -1 683.420  34.731   2
   0  -8  -1 702.076  35.995   3
   0  -8   1 673.615  34.822   2
   0  -8  -1 694.095  31.483   5
   1  -8   1 91.5002  5.5036   3
  -1  -8  -1 90.2084  5.1196   2
   1  -8   1 96.9761  5.3771   2
   1  -8   1 94.2115  4.8910   5
  -1  -8  -1 91.0124  5.2976   3
  -1  -8  -1 92.3249  4.8676   5
   1  -8  -1 89.3318  5.2579   2
   1  -8  -1 91.4855  4.8739   5
  -1  -8   1 94.0222  5.4957   3
  -1  -8   1 96.0486  4.8897   5
  -1  -8   1 92.3686  5.2418   2
   1  -8  -1 95.7161  5.4005   3
   1  -8  -1 91.7493  5.5340   4
  -2  -8  -1 240.002  12.836   3
   2  -8   1 249.736  12.715   2
   2  -8   1 243.258  11.484   5
  -2  -8  -1 239.874  12.373   2
  -2  -8  -1 234.635  11.442   5
   2  -8   1 242.878  13.131   3
  -2  -8   1 239.054  12.538   2
   2  -8  -1 248.022  12.971   4
  -2  -8   1 222.065  11.490   6
  -2  -8   1 245.715  13.035   3
  -2  -8   1 243.893  11.454   5
   2  -8  -1 243.105  11.477   5
   2  -8  -1 240.491  12.636   2
   2  -8  -1 251.927  13.049   3
  -3  -8  -1 23.9972  1.7224   2
  -3  -8  -1 21.9579  1.8218   3
   3  -8   1 20.8549  2.1582   2
  -3  -8  -1 19.9773  1.5602   6
   3  -8   1 23.4214  2.1934   3
  -3  -8  -1 22.7052  1.9688   5
  -3  -8   1 24.0493  1.8768   2
  -3  -8   1 22.6795  1.9693   5
   3  -8  -1 20.2213  1.7356   5
  -3  -8   1 21.7471  2.0325   3
   3  -8  -1 21.6799  2.0596   4
   3  -8  -1 20.0833  2.2585   2
   3  -8  -1 22.0884  2.0494   3
  -3  -8   1 18.9544  1.6362   6
   4  -8   1 596.726  30.208   2
   4  -8   1 601.161  31.252   3
  -4  -8  -1 575.411  27.723   6
  -4  -8  -1 606.746  30.810   3
  -4  -8  -1 577.854  29.663   2
  -4  -8  -1 587.971  27.144   5
   4  -8  -1 581.450  30.608   4
   4  -8  -1 601.375  30.149   2
  -4  -8   1 589.936  30.996   3
  -4  -8   1 563.232  27.757   6
   4  -8  -1 616.996  31.200   3
  -4  -8   1 611.275  27.156   5
  -4  -8   1 602.854  29.876   2
   5  -8   1 41.6793  3.2395   2
  -5  -8  -1 35.6819  1.9989   9
  -5  -8  -1 37.4701  2.2020  14
  -5  -8  -1 37.3562  2.0217  10
  -5  -8  -1 41.2247  2.5383   2
   5  -8   1 39.9842  3.1898   3
  -5  -8  -1 38.7519  2.7192   6
  -5  -8  -1 42.0590  2.8867   5
  -5  -8  -1 36.7192  2.2553  12
  -5  -8  -1 38.2906  2.6026   3
  -5  -8   1 35.3359  2.1103   9
  -5  -8   1 43.9334  2.8825   5
  -5  -8   1 36.2933  2.1956  14
   5  -8  -1 42.1364  3.1428   2
  -5  -8   1 39.7084  2.8061   6
  -5  -8   1 34.3432  2.3835   8
   5  -8  -1 41.3012  3.1290   3
  -5  -8   1 41.4698  2.8796   2
  -5  -8   1 43.3694  2.9383   3
   5  -8  -1 39.5648  2.8330   4
  -6  -8  -1 15.6907  1.4849  12
   6  -8   1 14.7237  1.8068   8
  -6  -8  -1 15.4692  1.3730  14
  -6  -8  -1 14.0446  1.2794  10
  -6  -8  -1 14.7925  1.4630  13
  -6  -8  -1 17.8291  1.9977   6
  -6  -8  -1 14.8779  1.0516   9
  -6  -8  -1 20.6457  2.1823   5
  -6  -8  -1 17.2798  1.6491   3
  -6  -8  -1 17.9280  1.5404   2
  -6  -8  -1 12.1854  1.4632  15
  -6  -8   1 19.1019  1.9059   6
  -6  -8   1 13.9392  1.3706  13
  -6  -8   1 13.7175  1.1965   8
  -6  -8   1 15.0085  1.5175  12
  -6  -8   1 14.1615  1.3286  14
  -6  -8   1 19.8912  2.0996   5
   6  -8  -1 18.3896  2.2553   2
  -6  -8   1 16.6248  1.3041   9
   6  -8  -1 13.8320  1.9852   8
   6  -8  -1 16.4109  2.1339   3
  -6  -8   1 13.4516  1.3677  10
  -6  -8   1 20.3304  2.0223   2
  -6  -8   1 12.7679  1.5008  15
  -7  -8  -1 161.428   8.582  15
  -7  -8  -1 165.685   8.278   5
  -7  -8  -1 157.994   7.763  13
  -7  -8  -1 158.693   7.489   9
  -7  -8  -1 162.717   6.966  10
  -7  -8  -1 169.552   8.357   6
   7  -8   1 145.896   9.215   8
  -7  -8  -1 161.194   7.601  14
  -7  -8  -1 163.965   7.656  12
  -7  -8  -1 147.764   8.330   2
  -7  -8   1 159.504   8.214   5
  -7  -8   1 162.638   8.600  15
   7  -8  -1 152.323   9.252   8
  -7  -8   1 155.287   7.584  14
  -7  -8   1 162.160   8.643   2
  -7  -8   1 147.237   7.705  13
  -7  -8   1 172.819   8.422   6
  -7  -8   1 162.219   7.583   9
  -7  -8   1 153.789   7.009  10
  -7  -8   1 152.080   8.989   3
  -8  -8  -1 37.6949  1.9808   9
  -8  -8  -1 37.0458  2.4211  14
  -8  -8  -1 31.6689  2.4422   2
  -8  -8  -1 31.1938  2.4773   3
  -8  -8  -1 42.9051  2.7825  15
  -8  -8  -1 39.6955  2.0488  10
  -8  -8  -1 35.0878  3.1312   5
  -8  -8  -1 37.4484  2.4328  13
  -8  -8  -1 40.9832  3.1870   6
  -8  -8   1 35.0520  3.0747   5
  -8  -8   1 39.2571  2.1845   9
  -8  -8   1 30.2015  2.8245   3
  -8  -8   1 36.4258  2.3249  13
  -8  -8   1 40.7966  3.0487   6
  -8  -8   1 41.3002  2.8005  15
   8  -8  -1 33.9380  2.8799   8
  -8  -8   1 31.8865  2.7250   2
  -8  -8   1 38.6229  2.2577  14
  -8  -8   1 37.3517  2.1879  10
  -9  -8  -1 7.98335 1.33376  13
  -9  -8  -1 5.06743 1.68624   6
  -9  -8  -1 8.67911 1.53972  15
  -9  -8  -1 9.22569 1.33523  10
  -9  -8  -1 7.29217 0.87668   9
  -9  -8  -1 9.18001 1.32957  14
  -9  -8   1 7.10745 1.26602  14
  -9  -8   1 9.94950 1.60873  15
  -9  -8   1 7.62657 1.12730  10
   9  -8  -1 5.15577 1.54591   8
  -9  -8   1 4.42284 1.61965   6
  -9  -8   1 4.06837 1.49457   2
  -9  -8   1 7.30037 1.19030  13
  -9  -8   1 8.04637 1.19819   9
 -10  -8  -1 165.595   8.649  15
 -10  -8  -1 154.141   7.364   9
 -10  -8  -1 152.228   7.601  14
 -10  -8  -1 154.767   7.794  13
 -10  -8  -1 165.626   6.977  10
 -10  -8  -1 147.590   8.529   6
 -10  -8   1 158.993   7.536   9
 -10  -8   1 169.077   7.076  10
  10  -8  -1 162.474   9.388   8
 -10  -8   1 147.564   8.546   6
 -10   8  -1 152.309   9.396   8
 -10  -8   1 147.358   7.558  14
 -10  -8   1 162.449   8.655  15
 -11  -8  -1 74.4090  4.3460  15
 -11   8   1 70.4067  4.9678   8
 -11  -8  -1 67.0185  3.7373  14
 -11  -8  -1 74.3278  3.4279  10
 -11  -8   1 74.0616  4.4522  15
 -11   8  -1 71.3649  4.8679   8
  11  -8  -1 73.1713  4.8800   8
 -11  -8   1 72.3327  3.5565  10
 -11  -8   1 71.0866  3.5931   9
 -11  -8   1 64.6067  3.6793  14
 -12  -8  -1 24.6803  1.6855  10
 -12  -8  -1 24.9164  2.1001  15
 -12  -8  -1 22.5232  1.7166  14
 -12   8   1 25.4338  2.9985   8
 -12   8  -1 26.6433  2.6548   8
  12  -8  -1 28.9170  2.7421   8
 -12  -8   1 25.3349  2.1337  15
 -12  -8   1 26.2740  1.7952  10
 -12  -8   1 23.0250  1.4177   9
 -13   8   1 2.53365 1.26322   8
 -13  -8  -1 0.21035 0.78616  10
 -13  -8   1 -0.0604  0.8299  10
 -13   8  -1 0.68557 1.09865   8
  13  -8  -1 3.40135 1.57271   8
 -14   8   1 42.2771  2.8384   8
 -14  -8  -1 45.3795  2.6540  15
  14  -8   1 35.7876  2.9457   8
 -14  -8   1 39.2830  2.5089  15
 -14   8  -1 39.6426  2.6719   8
 -14  -8   1 35.6546  2.0231  10
 -14   8  -1 37.9771  2.3903   9
  14  -8  -1 38.7557  2.8882   8
   0  -9  -1 0.42866 1.01362   3
   0  -9   1 0.78046 1.04364   5
   0  -9   1 0.95006 1.02890   3
   0  -9  -1 1.25033 1.06771   5
   0  -9  -1 1.00476 1.04656   2
   0  -9   1 0.42678 1.01801   2
  -1  -9  -1 4.34795 1.23336   3
   1  -9   1 6.16240 1.30240   5
   1  -9   1 3.79110 1.25259   3
  -1  -9  -1 2.96888 1.14714   5
  -1  -9  -1 3.35897 1.07943   2
   1  -9   1 7.76267 1.44797   2
  -1  -9   1 2.72538 1.14212   5
   1  -9  -1 3.73973 1.11025   2
  -1  -9   1 4.55439 1.34318   3
  -1  -9   1 3.68245 1.31743   2
   1  -9  -1 6.69518 1.29781   5
   1  -9  -1 3.17907 1.24607   3
  -2  -9  -1 26.0078  2.0641   3
  -2  -9  -1 27.4670  2.2606   5
  -2  -9  -1 27.3502  2.0528   2
   2  -9   1 27.3214  2.4158   3
   2  -9   1 26.8909  2.4227   2
   2  -9   1 25.4426  2.2329   5
   2  -9  -1 27.1170  2.2461   5
   2  -9  -1 28.2741  2.5179   4
   2  -9  -1 28.6287  2.4297   3
  -2  -9   1 29.8583  2.3603   2
  -2  -9   1 26.1608  2.3437   3
   2  -9  -1 28.0381  2.4463   2
  -2  -9   1 26.7538  2.2283   5
   3  -9   1 211.152  11.996   3
  -3  -9  -1 226.264  10.523   5
  -3  -9  -1 212.389  11.577   3
  -3  -9  -1 207.879   9.318  11
   3  -9   1 221.736  11.661   2
  -3  -9  -1 225.743  11.195   2
   3  -9   1 216.446  10.526   5
  -3  -9   1 223.965  10.502   5
   3  -9  -1 211.310  11.895   3
  -3  -9   1 204.875  10.124  14
   3  -9  -1 226.077  10.558   5
   3  -9  -1 214.526  11.591   2
  -3  -9   1 201.049  10.483   6
  -3  -9   1 221.954  11.830   3
  -3  -9   1 215.801  11.358   2
   3  -9  -1 218.742  11.865   4
   4  -9   1 100.171   6.179   8
  -4  -9  -1 100.302   5.152  13
  -4  -9  -1 97.9642  4.9324   9
   4  -9   1 106.449   6.269   2
  -4  -9  -1 108.889   5.642   5
  -4  -9  -1 99.2866  5.6144   2
   4  -9   1 100.951   6.364   3
  -4  -9  -1 106.596   4.633  10
  -4  -9  -1 105.449   5.465   6
  -4  -9  -1 101.208   5.046  12
  -4  -9  -1 99.9407  5.0930  14
  -4  -9  -1 107.959   5.863   3
   4  -9  -1 104.380   6.178   4
  -4  -9   1 107.039   5.570   6
  -4  -9   1 103.599   4.691  10
   4  -9  -1 94.8347  6.1472   8
  -4  -9   1 103.233   5.067  14
  -4  -9   1 110.023   5.905   2
  -4  -9   1 104.004   6.106   3
  -4  -9   1 108.997   5.619   5
  -4  -9   1 100.671   5.039   9
  -4  -9   1 90.8940  5.8391   8
   4  -9  -1 110.665   6.233   2
   4  -9  -1 105.546   5.634   5
   4  -9  -1 109.156   6.392   3
  -5  -9  -1 6.91852 0.88234  10
  -5  -9  -1 7.42418 1.67019   5
  -5  -9  -1 6.46051 1.05216  13
   5  -9   1 7.35075 1.76187   3
  -5  -9  -1 6.11072 1.13541   3
  -5  -9  -1 7.01349 1.13930   2
  -5  -9  -1 8.22255 1.34900   6
  -5  -9  -1 5.74082 1.07140  12
   5  -9   1 6.04589 1.24067   8
  -5  -9  -1 6.00825 1.02215  15
  -5  -9  -1 6.16112 0.81177   9
   5  -9   1 8.24816 1.83649   2
  -5  -9  -1 5.74202 0.96268  14
   5  -9  -1 8.47967 1.75850   3
   5  -9  -1 7.41759 1.66321   4
  -5  -9   1 7.40832 1.62431   5
   5  -9  -1 6.60905 0.95980   9
  -5  -9   1 6.18416 1.10992  13
  -5  -9   1 6.43680 1.36211   2
  -5  -9   1 6.25540 1.41797   3
  -5  -9   1 7.16474 1.24302  15
  -5  -9   1 5.66826 0.77616   9
  -5  -9   1 5.01782 0.93913  14
  -5  -9   1 5.97920 0.93776  10
   5  -9  -1 7.10091 1.18539   8
  -5  -9   1 7.06055 1.06728  12
  -5  -9   1 5.69879 0.82701   8
   5  -9  -1 7.81576 1.78783   2
  -5  -9   1 7.75750 1.42720   6
  -6  -9  -1 7.97785 1.19728  10
  -6  -9  -1 9.98830 1.21886   2
  -6  -9  -1 9.72238 0.87428   9
  -6  -9  -1 6.76528 1.19574  12
   6  -9   1 12.1158  2.0278   8
  -6  -9  -1 9.94325 1.85961   5
  -6  -9  -1 12.7397  1.6337   6
  -6  -9  -1 5.65085 1.04887  14
  -6  -9  -1 8.01783 1.37472  15
  -6  -9  -1 9.23780 1.23934   3
  -6  -9  -1 8.14507 1.34315  13
  -6  -9   1 8.80438 1.02311   9
  -6  -9   1 8.99201 1.59318   3
  -6  -9   1 6.25609 1.19926  12
   6  -9  -1 12.9425  2.2947   3
  -6  -9   1 7.89741 1.76803   5
  -6  -9   1 8.60876 1.28833  10
  -6  -9   1 10.3487  1.7363   2
  -6  -9   1 7.61075 1.21262  14
   6  -9  -1 14.0791  2.1761   2
   6  -9  -1 7.79695 1.32405   8
  -6  -9   1 7.25450 1.33399  15
  -6  -9   1 13.5807  1.7240   6
   6  -9  -1 9.96432 1.31680   9
   7  -9   1 468.122  27.863   8
  -7  -9  -1 511.082  23.472  13
  -7  -9  -1 524.861  23.057  14
  -7  -9  -1 504.092  25.974  15
  -7  -9  -1 495.700  23.167   9
  -7  -9  -1 523.538  21.242  10
  -7  -9  -1 506.821  23.367   5
  -7  -9  -1 437.708  24.981   2
  -7  -9  -1 496.676  23.844   6
  -7  -9  -1 519.088  22.996  12
  -7  -9   1 517.117  23.941   6
  -7  -9   1 513.906  23.037  14
  -7  -9   1 504.754  23.213   9
   7  -9  -1 481.922  27.836   8
  -7  -9   1 490.017  25.329   2
  -7  -9   1 493.262  23.307   5
  -7  -9   1 460.322  26.244   3
  -7  -9   1 491.223  23.441  13
  -7  -9   1 514.552  21.300  10
  -7  -9   1 515.051  25.981  15
   8  -9   1 28.1970  2.8589   8
  -8  -9  -1 26.0040  1.9689  14
  -8  -9  -1 29.6465  2.9112   5
  -8  -9  -1 25.5269  1.9634   3
  -8  -9  -1 25.6687  2.0919  13
  -8  -9  -1 27.4073  2.2296  15
  -8  -9  -1 28.0836  1.5466   9
  -8  -9  -1 29.5601  1.8281  10
  -8  -9  -1 29.8807  2.8335   6
  -8  -9  -1 28.1230  1.9365   2
  -8  -9   1 24.4365  2.1478  13
  -8  -9   1 27.0618  1.9492  14
  -8  -9   1 26.1949  1.9017  10
  -8  -9   1 31.0278  2.6849   6
  -8  -9   1 29.2744  1.7880   9
  -8  -9   1 29.6186  2.8673   5
  -8  -9   1 31.0113  2.4796   2
  -8  -9   1 27.9498  2.2808  15
  -8  -9   1 27.3165  2.4087   3
   8  -9  -1 27.0674  2.7665   8
   9  -9   1 99.6661  6.8984   8
  -9  -9  -1 117.004   6.325  15
  -9  -9  -1 113.685   5.722  13
  -9  -9  -1 105.082   6.385   6
  -9  -9  -1 114.803   5.071  10
  -9  -9  -1 116.584   5.579  14
  -9  -9   1 111.667   5.559  14
  -9  -9   1 119.565   5.159  10
  -9  -9   1 109.759   6.448   6
   9  -9  -1 103.201   6.856   8
  -9  -9   1 115.012   5.426   9
  -9  -9   1 101.944   5.617  13
  -9  -9   1 117.058   6.418  15
 -10  -9  -1 6.84301 1.42941  15
  10  -9   1 5.92404 1.62010   8
 -10  -9  -1 5.92117 1.35224  14
 -10  -9  -1 4.90864 1.03704  10
 -10  -9  -1 6.42554 1.27256  13
 -10   9  -1 7.99391 1.70504   8
 -10  -9   1 8.01095 1.71536  15
 -10  -9   1 6.00046 1.23613  10
 -10  -9   1 5.26418 1.09368  14
 -10  -9   1 5.33278 0.79831   9
  10  -9  -1 6.80356 1.58872   8
 -11  -9  -1 94.5827  4.2712  10
  11  -9   1 95.4945  5.9683   8
 -11   9   1 87.3165  6.0189   8
 -11  -9  -1 92.4141  4.6994  14
 -11  -9  -1 95.4181  5.3793  15
 -11  -9   1 91.2458  4.4214   9
 -11  -9   1 88.6540  4.6982  14
 -11  -9   1 95.0194  5.4778  15
 -11   9  -1 90.5708  5.9534   8
 -11  -9   1 95.8652  4.3668  10
  11  -9  -1 92.9407  5.9182   8
 -12  -9  -1 131.532   6.815  14
 -12   9   1 136.967   8.511   8
 -12  -9  -1 146.100   7.749  15
  12  -9   1 143.029   8.444   8
 -12  -9  -1 139.798   6.219  10
  12  -9  -1 147.316   8.411   8
 -12   9  -1 142.730   8.369   8
 -12  -9   1 140.133   6.278  10
 -12  -9   1 143.266   7.752  15
 -13   9   1 105.634   6.327   8
  13  -9   1 107.154   6.377   8
 -13  -9  -1 109.968   5.878  15
 -13  -9  -1 96.0693  4.5973  10
 -13   9  -1 108.946   6.299   8
  13  -9  -1 106.398   6.315   8
 -13  -9   1 108.723   5.882  15
 -13  -9   1 95.7607  4.6909  10
 -14   9   1 14.3704  1.6242   8
 -14  -9  -1 16.0103  1.4030  15
  14  -9   1 13.2899  1.7066   8
 -14  -9   1 14.0090  1.2664  15
  14  -9  -1 15.4353  1.6318   8
 -14   9  -1 10.8857  1.1743   9
 -14   9  -1 11.4672  1.4388   8
 -14  -9   1 9.86012 0.89528  10
   0 -10  -1 47.5177  3.1373   8
   0 -10  -1 55.0730  3.5493   3
   0 -10  -1 52.4527  2.8854  13
   0 -10   1 50.0127  2.8370   9
   0 -10  -1 48.0053  2.5629  10
   0 -10  -1 49.4894  2.7422   9
   0 -10   1 57.3852  3.5861   2
   0 -10   1 55.0831  3.7499   3
   0 -10  -1 54.9253  3.4780   2
   0 -10  -1 54.5305  3.4136   5
   0 -10   1 51.8772  2.8553  13
   0 -10   1 50.2537  3.3496   8
   0 -10   1 57.6092  3.4223   5
  -1 -10  -1 27.5250  2.1167   2
   1 -10   1 27.8072  2.2851   5
   1 -10   1 25.1964  2.0922   8
  -1 -10  -1 21.7282  1.5695  14
  -1 -10  -1 20.5395  1.6677  13
  -1 -10  -1 22.1207  1.4981  11
   1 -10   1 28.1483  2.3768   2
   1 -10   1 26.4671  2.3476   3
  -1 -10  -1 26.5559  2.2832   5
  -1 -10  -1 26.8325  2.1121   3
  -1 -10  -1 23.7081  1.4816   9
  -1 -10  -1 24.6916  1.5636  10
   1 -10   1 20.7121  1.6385  13
   1 -10   1 22.9603  1.7247   9
   1 -10  -1 18.3732  1.8385   8
   1 -10  -1 19.6711  1.6369  10
  -1 -10   1 27.3131  2.2276   2
   1 -10  -1 23.0096  1.6730  13
  -1 -10   1 22.6419  1.6247  13
  -1 -10   1 20.2597  1.5563  10
  -1 -10   1 25.2549  2.2329   5
   1 -10  -1 26.8317  2.3052   3
  -1 -10   1 20.5058  1.9250   8
   1 -10  -1 25.3326  2.3209   2
  -1 -10   1 21.6396  1.6318   9
  -1 -10   1 27.5559  2.2655   3
   1 -10  -1 21.5459  1.6127   9
   2 -10   1 15.7809  2.0136   3
   2 -10   1 16.9942  2.0895   2
   2 -10   1 13.6889  1.5111   9
   2 -10   1 15.5863  1.9379   8
  -2 -10  -1 16.2431  1.3159  10
  -2 -10  -1 16.8554  1.2211   9
  -2 -10  -1 14.9417  1.3114  12
  -2 -10  -1 17.7296  1.9934   5
  -2 -10  -1 15.4576  1.3472  14
   2 -10   1 18.4586  2.0013   5
  -2 -10  -1 18.1150  1.7895   2
  -2 -10  -1 15.7839  1.4328  13
  -2 -10  -1 16.7645  1.6534   3
  -2 -10  -1 17.0360  1.3256  11
  -2 -10   1 13.9898  1.3577  13
   2 -10  -1 14.8827  1.4208   9
   2 -10  -1 18.9544  2.1806   2
  -2 -10   1 16.7338  1.9592   3
  -2 -10   1 17.4530  1.9705   5
   2 -10  -1 15.3370  1.3578  10
  -2 -10   1 15.7110  1.4634   9
  -2 -10   1 14.3159  1.5277   8
  -2 -10   1 14.1366  1.3186  10
   2 -10  -1 19.0819  2.1012   3
   2 -10  -1 14.6643  1.6430   8
  -2 -10   1 17.8565  1.9771   2
   2 -10  -1 17.5562  1.9818   5
   3 -10   1 352.746  20.502   8
  -3 -10  -1 399.794  17.367   5
  -3 -10  -1 368.585  17.088   9
  -3 -10  -1 385.302  19.354   3
  -3 -10  -1 373.228  18.640   2
  -3 -10  -1 367.868  17.323  13
   3 -10   1 379.365  19.867   3
   3 -10   1 378.325  19.238   2
   3 -10   1 391.016  17.404   5
  -3 -10  -1 350.269  16.918  12
  -3 -10  -1 361.091  16.997  14
   3 -10   1 334.726  17.228   9
  -3 -10  -1 374.266  15.685  10
  -3 -10  -1 380.318  15.644  11
  -3 -10   1 359.599  17.009  14
  -3 -10   1 398.103  18.900   2
   3 -10  -1 332.096  17.201   9
   3 -10  -1 325.767  15.741  10
   3 -10  -1 394.844  19.764   3
   3 -10  -1 394.162  17.401   5
  -3 -10   1 333.605  16.878  12
   3 -10  -1 353.858  20.444   8
  -3 -10   1 357.767  17.155   9
  -3 -10   1 322.327  20.287   8
  -3 -10   1 402.687  19.633   3
  -3 -10   1 359.739  15.726  10
  -3 -10   1 350.986  17.289  13
  -3 -10   1 395.281  17.335   5
   3 -10  -1 377.916  19.124   2
  -4 -10  -1 85.3601  4.3714  14
  -4 -10  -1 95.8427  5.1022   5
  -4 -10  -1 89.2861  4.4766  13
  -4 -10  -1 85.7254  4.3641  12
  -4 -10  -1 86.3216  4.2088   9
   4 -10   1 93.2983  5.7376   3
  -4 -10  -1 90.1670  3.9811  10
  -4 -10  -1 92.5083  5.0763   3
   4 -10   1 77.0555  4.4179   9
   4 -10   1 91.9672  5.7245   2
  -4 -10  -1 91.8987  4.9031   2
   4 -10   1 83.5665  5.4331   8
   4 -10   1 94.4382  5.1267   5
   4 -10  -1 83.6017  4.4628   9
  -4 -10   1 89.0556  5.1500   2
   4 -10  -1 93.4184  5.0897   5
   4 -10  -1 92.4098  5.5221   2
  -4 -10   1 97.5145  5.0800   5
  -4 -10   1 82.1080  4.3372  12
   4 -10  -1 85.4284  5.3104   8
   4 -10  -1 86.3145  5.5412   3
  -4 -10   1 86.0264  4.0187  10
  -4 -10   1 92.5696  5.3641   3
  -4 -10   1 86.1057  4.3262   9
  -4 -10   1 78.6311  4.8756   8
  -4 -10   1 83.1530  4.4151  13
  -4 -10   1 87.1312  4.3953  14
   4 -10  -1 75.4467  4.0297  10
  -4 -10   1 75.0298  4.8082  15
   5 -10   1 477.694  21.645   5
  -5 -10  -1 487.824  21.575   5
  -5 -10  -1 417.024  23.854  15
  -5 -10  -1 469.817  21.234  14
  -5 -10  -1 444.688  23.091   2
   5 -10   1 455.857  23.937   2
   5 -10   1 395.808  21.511   9
  -5 -10  -1 462.098  21.157  12
  -5 -10  -1 440.516  21.360   9
   5 -10   1 438.641  25.642   8
  -5 -10  -1 458.397  21.615  13
  -5 -10  -1 481.366  19.582  10
   5 -10   1 464.256  24.740   3
   5 -10  -1 438.771  21.521   9
   5 -10  -1 446.928  25.604   8
  -5 -10   1 464.981  21.235  14
   5 -10  -1 482.479  21.624   5
  -5 -10   1 450.356  21.144  12
  -5 -10   1 472.601  19.628  10
  -5 -10   1 495.072  23.431   2
  -5 -10   1 473.646  21.404   9
   5 -10  -1 483.827  23.951   2
  -5 -10   1 495.959  24.350   3
  -5 -10   1 483.152  21.540   5
  -5 -10   1 423.780  23.876  15
  -5 -10   1 441.965  21.580  13
   5 -10  -1 458.122  24.619   3
  -6 -10  -1 32.6078  2.1141  13
  -6 -10  -1 24.5226  1.9863   2
  -6 -10  -1 28.3388  2.7763   5
  -6 -10  -1 32.3074  2.0311  14
  -6 -10  -1 33.4165  2.1304  12
   6 -10   1 31.4926  2.7855   8
  -6 -10  -1 31.5572  1.8404  10
  -6 -10  -1 24.5562  2.0464   3
  -6 -10  -1 28.1130  1.6185   9
  -6 -10  -1 30.0324  2.1743  15
  -6 -10   1 27.6789  2.4867   2
   6 -10  -1 27.6435  2.0378   9
   6 -10  -1 25.0735  2.8497   3
  -6 -10   1 34.4541  2.0429  14
   6 -10  -1 28.5984  2.6990   5
   6 -10  -1 26.7861  2.9851   2
  -6 -10   1 30.0699  2.6481   6
   6 -10  -1 28.4036  2.6350   8
  -6 -10   1 32.4276  2.3842  15
  -6 -10   1 27.5340  2.4772   3
  -6 -10   1 29.0276  2.7342   5
  -6 -10   1 30.0807  1.9284  10
  -6 -10   1 29.6966  1.8343   9
  -6 -10   1 29.0534  2.0075  13
  -7 -10  -1 332.521  15.178  13
  -7 -10  -1 325.286  16.736  15
  -7 -10  -1 332.166  14.860  12
  -7 -10  -1 332.110  13.655  10
   7 -10   1 320.148  18.014   8
  -7 -10  -1 335.614  14.875  14
  -7 -10  -1 297.216  15.345   5
  -7 -10  -1 318.615  14.748   9
   7 -10  -1 314.323  15.123   9
  -7 -10   1 302.438  15.099  13
  -7 -10   1 285.708  16.354   2
  -7 -10   1 324.798  14.862  14
  -7 -10   1 316.332  16.741  15
   7 -10  -1 311.490  17.939   8
  -7 -10   1 327.386  13.714  10
  -7 -10   1 321.360  14.873   9
  -7 -10   1 296.708  15.314   5
  -8 -10  -1 46.6535  2.9057  15
  -8 -10  -1 34.3519  3.3453   5
  -8 -10  -1 42.6497  2.2778  10
  -8 -10  -1 42.5033  2.7178  14
   8 -10   1 41.7606  3.4752   8
  -8 -10  -1 36.4345  2.6193  13
  -8 -10  -1 40.3438  3.1929   6
  -8 -10   1 39.9643  2.3606  10
  -8 -10   1 31.6818  3.2218   5
  -8 -10   1 35.8814  2.5126  13
   8 -10  -1 45.8462  3.5619   8
  -8 -10   1 45.9035  2.9321  15
  -8 -10   1 42.2014  2.5316  14
  -8 -10   1 42.3871  3.2197   6
  -8 -10   1 43.7606  2.3189   9
  -9 -10  -1 194.693  10.041  13
  -9 -10  -1 208.381   9.877  14
  -9 -10  -1 215.824   9.025  10
   9 -10   1 194.150  12.025   8
  -9 -10  -1 216.922  11.214  15
  -9 -10   1 208.853   9.115  10
   9 -10  -1 210.857  12.000   8
  -9 -10   1 209.904  11.162  15
  -9 -10   1 205.076   9.853  14
  -9 -10   1 204.722   9.746   9
 -10 -10  -1 38.5486  2.1955  10
 -10 -10  -1 38.7162  2.6248  14
  10 -10   1 41.2980  3.7072   8
 -10 -10  -1 35.3256  2.5419  13
 -10 -10  -1 46.7174  2.9272  15
 -10 -10   1 47.2281  2.9359  15
 -10 -10   1 36.2260  2.0558   9
 -10 -10   1 37.5229  2.4380  14
 -10  10  -1 41.6081  3.6059   8
 -10 -10   1 42.3741  2.3538  10
  10 -10  -1 45.1491  3.5874   8
 -11 -10  -1 62.9115  3.5360  14
  11 -10   1 69.6427  4.6212   8
 -11 -10  -1 62.7762  3.1685  10
 -11 -10  -1 71.5605  4.0869  15
 -11 -10   1 70.4874  4.0976  15
  11 -10  -1 66.9365  4.5332   8
 -11 -10   1 60.4015  3.5526  14
 -11  10  -1 69.0106  4.6729   8
 -11 -10   1 70.3802  3.2628  10
  12 -10   1 2.94643 1.37033   8
 -12  10   1 2.44663 1.36024   8
 -12 -10  -1 0.29292 0.66610  10
 -12 -10  -1 0.01185 0.75797  14
 -12  10  -1 2.32878 1.28408   8
 -12 -10   1 0.72016 0.80991  10
  12 -10  -1 0.90969 1.37005   8
 -12 -10   1 1.67945 1.06782  15
 -13 -10  -1 38.3772  2.5119  15
 -13  10   1 40.3696  3.0672   8
  13 -10   1 40.1834  2.9043   8
 -13  10  -1 41.2671  2.8850   8
  13 -10  -1 39.4661  2.9446   8
 -13 -10   1 36.9898  2.5047  15
 -14 -10  -1 24.8042  1.6197  15
 -14 -10   1 23.1759  1.6799  15
   0 -11  -1 29.2102  2.5026   3
   0 -11   1 27.7918  1.8443   9
   0 -11   1 23.0420  1.8531  10
   0 -11  -1 23.9068  2.2895   2
   0 -11   1 26.4757  2.4054   2
   0 -11   1 28.7350  2.6346   3
   0 -11  -1 23.4022  1.6438  10
   0 -11  -1 24.4747  1.6851   8
   0 -11   1 21.6718  2.0745   5
   0 -11  -1 26.9070  1.7796   9
   0 -11   1 28.6657  2.0563   8
   0 -11  -1 23.0096  2.3935   5
   0 -11  -1 23.3372  1.7536  11
   1 -11   1 487.698  24.072   2
   1 -11   1 477.808  21.826   5
  -1 -11  -1 461.784  19.921  10
   1 -11   1 459.591  25.926   8
  -1 -11  -1 463.201  21.544  14
  -1 -11  -1 456.582  21.736   9
   1 -11   1 471.833  21.970  13
  -1 -11  -1 475.932  24.595   3
  -1 -11  -1 485.020  21.823   5
   1 -11   1 490.053  24.911   3
   1 -11   1 447.853  19.971  10
  -1 -11  -1 478.132  21.975  13
   1 -11   1 454.753  21.832   9
  -1 -11  -1 449.531  21.438  12
  -1 -11  -1 464.362  23.703   2
  -1 -11  -1 476.536  19.802  11
  -1 -11   1 467.870  21.953  13
   1 -11  -1 495.882  21.838   5
   1 -11  -1 467.880  19.955  10
  -1 -11   1 488.045  24.821   3
  -1 -11   1 471.759  21.786   5
   1 -11  -1 443.489  25.819   8
   1 -11  -1 420.660  21.403  12
   1 -11  -1 477.944  24.718   3
  -1 -11   1 494.083  23.944   2
   1 -11  -1 465.898  23.879   2
  -1 -11   1 471.062  19.959  10
   1 -11  -1 434.893  19.745  11
   1 -11  -1 444.307  21.777   9
   1 -11  -1 488.917  21.983  13
  -1 -11   1 448.609  25.843   8
  -1 -11   1 463.468  21.791   9
   2 -11   1 293.347  16.866   8
  -2 -11  -1 295.326  16.019   3
   2 -11   1 318.017  16.030   2
  -2 -11  -1 305.581  12.951  10
  -2 -11  -1 313.927  14.492   5
  -2 -11  -1 297.581  14.291  13
   2 -11   1 275.604  12.988  10
   2 -11   1 313.938  14.531   5
  -2 -11  -1 301.176  14.065   9
   2 -11   1 304.149  16.507   3
  -2 -11  -1 285.533  13.957  12
  -2 -11  -1 300.297  14.027  14
   2 -11   1 294.659  14.222   9
  -2 -11  -1 315.151  15.501   2
  -2 -11   1 311.143  14.472   5
   2 -11  -1 313.895  15.870   2
  -2 -11   1 279.770  16.672   8
   2 -11  -1 316.528  14.534   5
  -2 -11   1 318.553  15.717   2
  -2 -11   1 286.938  14.261  13
   2 -11  -1 310.717  16.344   3
  -2 -11   1 299.084  12.985  10
   2 -11  -1 300.481  14.322  13
  -2 -11   1 307.360  14.055  14
   2 -11  -1 284.602  13.003  10
  -2 -11   1 303.035  14.131   9
   2 -11  -1 296.651  14.172   9
   2 -11  -1 285.351  16.772   8
  -2 -11   1 300.653  16.275   3
   3 -11   1 74.3324  4.0738  10
   3 -11   1 90.0898  5.0849   5
   3 -11   1 93.1011  5.6694   3
   3 -11   1 82.6278  4.4456   9
  -3 -11  -1 92.2580  5.0715   5
   3 -11   1 88.8854  5.5428   2
  -3 -11  -1 80.4440  4.4133  13
  -3 -11  -1 82.3230  4.3271  14
  -3 -11  -1 91.5465  4.8981   2
   3 -11   1 86.8731  5.2964   8
  -3 -11  -1 75.1199  4.2736  12
  -3 -11  -1 88.0651  5.0532   3
  -3 -11  -1 80.6025  3.9402  10
  -3 -11  -1 86.3193  4.1563   9
  -3 -11   1 94.3737  5.2473   2
   3 -11  -1 90.2725  5.5088   2
   3 -11  -1 84.0843  5.1639   8
  -3 -11   1 90.1259  4.2952   9
  -3 -11   1 91.2918  5.0267   5
  -3 -11   1 75.4988  4.3574  13
   3 -11  -1 80.2027  4.0541  10
   3 -11  -1 94.1116  5.6044   3
   3 -11  -1 90.7085  5.0695   5
  -3 -11   1 88.7313  5.3439   3
  -3 -11   1 81.1936  4.3410  14
  -3 -11   1 87.5257  4.0486  10
  -3 -11   1 73.7786  4.2287  12
   3 -11  -1 84.0403  4.3968   9
   4 -11   1 469.681  21.231   5
  -4 -11  -1 465.716  19.151  10
  -4 -11  -1 452.203  21.148  13
  -4 -11  -1 437.260  20.835   9
   4 -11   1 438.604  25.036   8
   4 -11   1 459.835  23.466   2
  -4 -11  -1 454.791  20.776  14
  -4 -11  -1 437.538  23.453   3
   4 -11   1 425.718  21.082   9
   4 -11   1 446.608  24.216   3
  -4 -11  -1 469.587  21.135   5
  -4 -11  -1 442.677  20.675  12
  -4 -11   1 467.458  21.111   5
   4 -11  -1 434.938  24.038   3
  -4 -11   1 444.705  23.772   3
  -4 -11   1 431.789  20.644  12
   4 -11  -1 418.713  19.260  10
   4 -11  -1 431.723  24.984   8
  -4 -11   1 464.437  22.950   2
  -4 -11   1 443.529  20.922   9
  -4 -11   1 463.408  19.207  10
   4 -11  -1 462.065  23.352   2
   4 -11  -1 469.426  21.207   5
  -4 -11   1 434.186  21.109  13
  -4 -11   1 460.770  20.790  14
   4 -11  -1 443.741  21.055   9
  -5 -11  -1 713.021  30.668  14
  -5 -11  -1 711.515  28.758  10
  -5 -11  -1 682.906  30.815   5
   5 -11   1 667.807  30.889   5
  -5 -11  -1 706.793  30.543  12
   5 -11   1 593.967  35.232   3
   5 -11   1 633.940  34.198   2
  -5 -11  -1 610.708  34.424   3
  -5 -11  -1 626.716  34.441  15
  -5 -11  -1 664.485  31.066   9
  -5 -11  -1 696.546  31.221  13
   5 -11   1 640.823  31.100   9
   5 -11   1 670.410  37.020   8
   5 -11  -1 652.728  35.256   3
  -5 -11   1 654.625  34.826   3
  -5 -11   1 648.054  34.460  15
   5 -11  -1 669.907  30.864   5
   5 -11  -1 627.156  28.425  10
  -5 -11   1 666.910  30.501  12
  -5 -11   1 670.691  30.769   5
  -5 -11   1 695.509  31.221   9
   5 -11  -1 668.639  31.081   9
  -5 -11   1 711.338  28.352  10
  -5 -11   1 643.307  33.546   2
  -5 -11   1 661.417  31.169  13
   5 -11  -1 678.253  36.951   8
  -5 -11   1 710.312  30.672  14
   5 -11  -1 659.622  34.135   2
  -6 -11  -1 119.036   6.947   5
  -6 -11  -1 125.294   6.973  15
   6 -11   1 113.161   6.984   5
  -6 -11  -1 124.410   6.375  13
  -6 -11  -1 129.019   5.961   9
   6 -11   1 145.597   7.721   8
  -6 -11  -1 131.775   6.297  12
   6 -11   1 124.806   6.392   9
  -6 -11  -1 129.954   5.689  10
  -6 -11  -1 135.764   6.295  14
  -6 -11   1 130.295   6.143   9
   6 -11  -1 111.979   7.780   3
   6 -11  -1 135.726   7.621   8
   6 -11  -1 114.938   6.953   5
  -6 -11   1 123.072   6.323  13
  -6 -11   1 129.410   7.058  15
  -6 -11   1 118.905   6.919   5
  -6 -11   1 113.836   7.012   2
   6 -11  -1 122.517   7.860   2
   6 -11  -1 133.053   6.381   9
  -6 -11   1 136.164   6.293  14
  -6 -11   1 131.320   5.766  10
  -7 -11  -1 27.4747  1.7749  10
   7 -11   1 24.4506  2.7271   5
   7 -11   1 34.5667  2.8894   8
  -7 -11  -1 28.0727  2.0424  14
  -7 -11  -1 29.1360  2.1901  15
  -7 -11  -1 25.6260  2.0740  13
  -7 -11  -1 24.4403  2.7755   5
   7 -11  -1 21.8063  2.6503   5
  -7 -11   1 27.8315  2.0268  14
  -7 -11   1 23.7473  1.9546  13
  -7 -11   1 28.7385  1.7395   9
  -7 -11   1 21.4318  2.9321   5
  -7 -11   1 28.3054  2.2133  15
   7 -11  -1 31.9905  2.8861   8
  -7 -11   1 25.3840  1.8780  10
   7 -11  -1 30.4357  2.1254   9
   8 -11   1 56.3379  4.2339   8
  -8 -11  -1 50.0573  3.4160  15
  -8 -11  -1 54.2546  2.7209  10
  -8 -11  -1 54.2706  3.1491  13
  -8 -11  -1 53.4643  3.0998  14
  -8 -11   1 53.8215  2.8971  10
  -8 -11   1 53.8567  2.7565   9
  -8 -11   1 48.6191  3.1368  13
  -8 -11   1 54.4847  3.0740  14
  -8 -11   1 52.8752  3.4463  15
   8 -11  -1 58.3768  3.9005   8
   8 -11  -1 53.4028  3.1635   9
   9 -11   1 411.742  22.760   8
  -9 -11  -1 422.720  18.770  14
  -9 -11  -1 395.654  19.078  13
  -9 -11  -1 407.984  17.217  10
  -9 -11  -1 407.316  21.132  15
  -9 -11   1 413.974  18.751  14
  -9 -11   1 402.770  17.288  10
  -9 -11   1 426.136  21.189  15
   9 -11  -1 387.895  19.053   9
  -9 -11   1 358.026  18.655   9
   9 -11  -1 402.280  22.663   8
 -10 -11  -1 12.9387  1.5738  13
 -10 -11  -1 17.5677  1.2787  10
 -10 -11  -1 20.5138  2.0362  15
 -10 -11  -1 17.1130  1.5823  14
 -10 -11   1 20.6010  2.0936  15
 -10 -11   1 18.3265  1.5812  10
 -11 -11  -1 27.8143  2.1372  15
 -11 -11  -1 21.6197  1.6672  14
  11 -11   1 23.3743  2.7472   8
 -11 -11  -1 22.8520  1.3599  10
 -11 -11   1 21.0095  1.5437  10
  11 -11  -1 22.5842  2.5240   8
 -11  11  -1 22.9599  2.6853   8
 -11 -11   1 21.2287  1.6033  14
 -11 -11   1 23.4987  2.1637  15
 -12  11   1 121.121   7.126   8
 -12 -11  -1 116.341   6.477  15
  12 -11   1 121.437   7.086   8
 -12  11  -1 119.462   7.060   8
  12 -11  -1 126.761   7.006   8
 -12 -11   1 108.213   5.183  10
 -12 -11   1 116.658   6.482  15
 -13 -11  -1 154.289   8.056  15
 -13  11   1 153.367   8.661   8
  13 -11   1 145.926   8.627   8
 -13  11  -1 159.536   8.626   8
 -13 -11   1 146.742   8.033  15
  13 -11  -1 146.622   8.549   8
   0 -12   1 0.65527 0.92155  13
   0 -12   1 -0.3207  0.8895   8
   0 -12   1 1.34979 1.44648   5
   0 -12  -1 0.35119 0.78543  12
   0 -12   1 1.08318 1.55983   2
   0 -12   1 0.23990 1.07513  10
   0 -12   1 2.79726 1.58239   3
   0 -12  -1 1.44138 1.40512   5
   0 -12   1 1.56029 0.93255   9
   0 -12  -1 1.15555 1.30530   2
   0 -12  -1 0.84628 0.98905  10
   0 -12  -1 -0.4381  0.9288  13
   0 -12  -1 0.81499 0.83533   9
   0 -12  -1 0.32251 0.85311  14
   0 -12  -1 -0.2724  1.2121   3
  -1 -12  -1 51.5741  2.9783  13
  -1 -12  -1 51.1290  3.5450   3
   1 -12   1 50.1889  3.9142   3
  -1 -12  -1 51.9627  3.4752   2
   1 -12   1 52.1169  3.6026   5
  -1 -12  -1 54.2389  3.6311   5
  -1 -12  -1 54.2246  2.7109  10
   1 -12   1 47.8862  3.3845   8
   1 -12   1 51.4368  2.9364   9
  -1 -12  -1 51.1214  2.8027  12
  -1 -12  -1 50.7651  2.8554  14
  -1 -12  -1 51.9673  2.7446   9
   1 -12   1 51.0409  3.0598  13
   1 -12   1 49.9258  3.7235   2
   1 -12   1 48.1193  2.7606  10
   1 -12  -1 47.2109  3.0138   8
   1 -12  -1 51.1564  2.8208   9
   1 -12  -1 53.1258  2.9904  13
  -1 -12   1 50.1206  2.8378   9
   1 -12  -1 54.0322  3.6296   5
  -1 -12   1 52.1627  3.5863   5
  -1 -12   1 52.2775  2.8148  10
   1 -12  -1 50.6706  2.7949  14
  -1 -12   1 48.0421  3.6307   2
  -1 -12   1 52.5440  3.7923   3
  -1 -12   1 47.0707  3.1298   8
   1 -12  -1 52.5029  2.7895  10
   1 -12  -1 49.9491  3.6798   3
  -1 -12   1 51.5422  2.9284  13
   1 -12  -1 47.7840  3.6013   2
  -1 -12   1 55.4445  2.9338  14
   2 -12   1 2.56122 1.51570   5
  -2 -12  -1 3.22025 1.21764   3
   2 -12   1 3.04899 1.75750   3
  -2 -12  -1 3.06244 0.78536   9
  -2 -12  -1 3.36641 1.24585   2
  -2 -12  -1 1.82226 0.91612  12
   2 -12   1 1.94584 0.99885  10
   2 -12   1 3.75831 1.59312   2
  -2 -12  -1 2.47325 0.94708  14
  -2 -12  -1 2.39917 1.01149  13
  -2 -12  -1 1.50606 0.92954  10
   2 -12   1 1.76236 0.99852  13
   2 -12   1 2.54969 1.11938   8
  -2 -12  -1 2.88820 1.18303   5
   2 -12   1 2.72768 1.07697   9
   2 -12  -1 1.68945 0.83015   8
  -2 -12   1 1.58151 0.93069  13
  -2 -12   1 2.93863 1.41060   2
   2 -12  -1 4.13574 1.57387   3
   2 -12  -1 2.79421 0.92420   9
  -2 -12   1 2.60725 0.80114   9
  -2 -12   1 2.42552 1.01090  14
   2 -12  -1 2.38118 1.61235   2
   2 -12  -1 2.36128 0.97242  10
   2 -12  -1 2.30969 1.49586   5
   2 -12  -1 1.78659 1.01832  13
  -2 -12   1 2.34197 0.89856  10
  -2 -12   1 4.28979 1.59085   5
   2 -12  -1 1.13188 0.76027  14
  -2 -12   1 4.89084 1.51752   3
  -3 -12  -1 20.1175  1.8014   3
  -3 -12  -1 16.5372  1.7142   2
   3 -12   1 18.5305  2.6676   3
   3 -12   1 18.0334  1.6610   9
   3 -12   1 16.5846  2.3804   8
  -3 -12  -1 16.3351  1.6337  10
   3 -12   1 18.1583  1.7587  10
   3 -12   1 18.8325  2.3352   5
   3 -12   1 20.2263  1.7438  13
  -3 -12  -1 19.6045  1.6200  12
  -3 -12  -1 20.3984  1.6708  14
  -3 -12  -1 16.6505  1.2988   9
  -3 -12  -1 19.9476  2.3430   5
  -3 -12  -1 19.8361  1.7257  13
   3 -12   1 16.8679  2.7088   2
   3 -12  -1 19.9194  2.4226   3
   3 -12  -1 18.6830  1.7328   9
  -3 -12   1 18.5135  1.6378  13
  -3 -12   1 20.6520  1.7305  10
   3 -12  -1 18.9685  1.6978  10
  -3 -12   1 20.3032  2.3492   5
  -3 -12   1 20.3675  1.5753   9
  -3 -12   1 18.7801  1.7106  12
  -3 -12   1 18.4292  2.0756   2
   3 -12  -1 19.4349  1.7686  13
   3 -12  -1 17.7643  1.8641   8
   3 -12  -1 19.8724  2.5423   2
   3 -12  -1 20.5040  2.3604   5
  -3 -12   1 18.3293  2.2220   3
  -3 -12   1 18.1714  1.7076  14
  -4 -12  -1 20.0659  1.6972  10
  -4 -12  -1 20.4809  1.3064   9
   4 -12   1 22.4534  2.5274   8
  -4 -12  -1 17.8677  1.7180   2
  -4 -12  -1 22.4909  1.8381  13
   4 -12   1 21.7727  2.4940   5
   4 -12   1 24.6023  1.8482   9
   4 -12   1 18.2047  2.5250   3
  -4 -12  -1 21.4501  2.4984   5
   4 -12   1 20.6798  2.6629   2
  -4 -12  -1 22.4287  1.9934  12
  -4 -12  -1 24.5143  1.8249  14
  -4 -12  -1 19.5237  1.7773   3
  -4 -12   1 19.4285  1.7825  10
  -4 -12   1 23.7716  1.6134   9
   4 -12  -1 24.7874  2.2512   8
   4 -12  -1 24.3545  1.9547   9
  -4 -12   1 19.5547  2.4358   5
  -4 -12   1 20.5140  1.7426  13
  -4 -12   1 21.6784  1.8355  14
   4 -12  -1 20.9098  2.7842   2
  -4 -12   1 17.6565  2.0352   2
   4 -12  -1 20.3250  2.4319   3
  -4 -12   1 19.7039  1.6867  12
   4 -12  -1 20.4765  2.4730   5
   4 -12  -1 22.7203  1.8487  10
  -5 -12  -1 218.045  11.823   5
   5 -12   1 209.243  13.146   2
   5 -12   1 249.316  13.633   8
   5 -12   1 220.223  11.926   5
  -5 -12  -1 255.360  11.310  14
  -5 -12  -1 245.955  10.329  10
  -5 -12  -1 246.437  11.478  13
   5 -12   1 244.212  11.502   9
  -5 -12  -1 230.370  11.050   9
  -5 -12  -1 249.529  11.242  12
   5 -12  -1 252.759  11.437   9
  -5 -12   1 252.528  11.219   9
   5 -12  -1 233.487  10.495  10
   5 -12  -1 230.617  13.494   8
  -5 -12   1 221.604  11.833   5
  -5 -12   1 237.569  11.427  13
  -5 -12   1 229.091  11.194  12
  -5 -12   1 254.651  11.308  14
  -5 -12   1 240.604  10.390  10
   5 -12  -1 225.249  11.933   5
  -6 -12  -1 20.3135  1.8738  15
   6 -12   1 17.8799  2.0308   9
  -6 -12  -1 17.2940  1.5006  10
  -6 -12  -1 15.6813  2.3578   5
   6 -12   1 15.3281  2.3523   5
   6 -12   1 17.2323  2.5982   8
  -6 -12  -1 20.6694  1.7515  14
  -6 -12  -1 18.6884  1.7985  12
  -6 -12  -1 19.4344  1.7602  13
  -6 -12   1 18.7568  1.8421  13
  -6 -12   1 15.4058  1.3372   9
   6 -12  -1 19.0438  1.9442   9
   6 -12  -1 14.4333  2.2736   5
  -6 -12   1 21.5106  1.7433  14
   6 -12  -1 12.0673  2.4167   8
  -6 -12   1 14.2976  2.2779   5
  -6 -12   1 17.4889  1.6257  10
  -6 -12   1 20.1986  1.7252  15
   7 -12   1 3.16984 1.08875   9
  -7 -12  -1 4.59679 1.18544  13
  -7 -12  -1 2.59706 0.88956  10
   7 -12   1 3.48013 1.61030   8
  -7 -12  -1 4.56414 1.13946  15
  -7 -12  -1 3.83254 1.12771  14
   7 -12  -1 3.11557 1.36417   8
  -7 -12   1 2.91001 1.03995  13
  -7 -12   1 2.92132 1.00486  10
  -7 -12   1 1.96468 0.64762   9
  -7 -12   1 4.77556 1.17197  15
   7 -12  -1 3.35774 1.29818   9
  -7 -12   1 4.87754 1.32410  14
   8 -12   1 9.08119 1.71033   8
  -8 -12  -1 13.6876  1.8218  14
  -8 -12  -1 11.9400  1.2870  10
  -8 -12  -1 13.7124  1.5869  13
  -8 -12  -1 15.2202  1.6404  15
   8 -12  -1 11.2601  1.5677   9
  -8 -12   1 14.2508  1.5646  10
  -8 -12   1 14.9398  1.5848  14
  -8 -12   1 15.9062  1.6854  15
   9 -12   1 60.0991  4.2674   8
  -9 -12  -1 61.0369  2.9399  10
  -9 -12  -1 55.9030  3.4936  13
  -9 -12  -1 63.7014  3.4052  14
  -9 -12  -1 62.3484  3.7538  15
  -9 -12   1 65.8645  3.4829  14
  -9 -12   1 63.3666  3.0536  10
   9 -12  -1 59.7761  4.1956   8
   9 -12  -1 58.0706  3.4504   9
  -9 -12   1 68.1355  3.9149  15
  10 -12   1 0.02007 1.38666   8
 -10 -12  -1 0.68461 0.62911  10
 -10 -12  -1 0.36311 1.03916  13
 -10 -12  -1 1.63643 0.91659  14
 -10 -12   1 1.16549 0.86899  14
  10 -12  -1 -0.3424  1.1070   9
  10 -12  -1 -0.2347  1.1772   8
 -10 -12   1 1.76466 1.29631  15
 -10 -12   1 0.50076 0.80479  10
 -11 -12  -1 79.9985  4.4079  15
  11 -12   1 80.4687  4.8427   8
 -11 -12  -1 72.4333  3.8335  14
 -11 -12   1 78.7142  4.4200  15
 -11  12  -1 75.3972  5.0706   8
 -11 -12   1 71.1485  3.4462  10
  11 -12  -1 74.0287  4.0261   9
  11 -12  -1 79.4806  4.6719   8
 -11 -12   1 71.7722  3.7947  14
 -12  12   1 15.0526  1.9455   8
  12 -12   1 17.3394  1.7991   8
 -12 -12  -1 14.2039  1.1236  14
  12 -12  -1 12.9833  1.2668   9
 -12 -12   1 14.2891  0.8713  10
  12 -12  -1 14.8345  1.5551   8
 -12  12  -1 20.1509  2.1309   8
   0 -13  -1 67.7655  4.4430   5
   0 -13   1 69.2907  4.6048   2
   0 -13  -1 79.2906  3.5490   9
   0 -13  -1 71.7672  3.4365  10
   0 -13   1 68.0201  3.5199  10
   0 -13   1 56.8445  3.5930  14
   0 -13  -1 57.6989  3.5346  14
  -1 -13  -1 784.392  37.169  12
   1 -13   1 853.070  38.108  13
  -1 -13  -1 829.041  35.048  10
   1 -13   1 856.690  34.665  10
   1 -13   1 753.145  41.179   2
  -1 -13  -1 790.184  37.384   5
   1 -13   1 796.458  45.392   8
   1 -13   1 795.688  37.418   5
  -1 -13  -1 859.349  38.367  13
  -1 -13  -1 836.336  37.374  14
  -1 -13  -1 756.904  40.775   2
   1 -13   1 821.413  37.860   9
  -1 -13  -1 840.723  38.163   9
   1 -13  -1 808.670  37.328  14
  -1 -13   1 842.372  38.494   9
  -1 -13   1 832.149  38.071  13
  -1 -13   1 853.558  37.409  14
  -1 -13   1 748.771  40.987   2
   1 -13  -1 721.840  40.951   2
   1 -13  -1 835.655  38.583   9
   1 -13  -1 875.705  38.131  13
  -1 -13   1 796.786  37.393   5
  -1 -13   1 842.801  34.635  10
   1 -13  -1 826.847  34.622  10
   1 -13  -1 779.529  37.388   5
   2 -13   1 146.970   7.195   9
  -2 -13  -1 149.305   6.948   9
   2 -13   1 138.906   8.397   8
  -2 -13  -1 140.743   7.791   5
   2 -13   1 131.483   8.474   2
   2 -13   1 148.301   7.282  13
  -2 -13  -1 139.287   7.023  12
   2 -13   1 143.661   6.650  10
   2 -13   1 142.456   7.849   5
  -2 -13  -1 149.279   7.265  13
  -2 -13  -1 156.599   6.576  10
  -2 -13  -1 146.985   7.115  14
   2 -13  -1 138.453   7.819   5
  -2 -13   1 139.469   7.782   5
  -2 -13   1 149.112   7.077   9
  -2 -13   1 145.323   6.602  10
   2 -13  -1 137.724   7.030  14
  -2 -13   1 145.148   7.221  13
   2 -13  -1 149.568   7.115   9
   2 -13  -1 151.374   6.660  10
   2 -13  -1 153.706   7.313  13
  -2 -13   1 154.449   7.226  14
   3 -13   1 321.813  15.055   9
   3 -13   1 305.530  13.794  10
  -3 -13  -1 332.404  13.676  10
  -3 -13  -1 289.451  15.304   5
  -3 -13  -1 335.662  14.902  14
   3 -13   1 325.409  17.795   8
  -3 -13  -1 311.344  14.761   9
   3 -13   1 334.152  15.182  13
   3 -13   1 288.240  15.376   5
  -3 -13  -1 311.969  14.777  12
  -3 -13  -1 332.860  15.134  13
   3 -13  -1 316.449  13.775  10
  -3 -13   1 332.784  13.732  10
   3 -13  -1 285.194  15.348   5
   3 -13  -1 340.576  15.204  13
  -3 -13   1 321.977  14.875   9
  -3 -13   1 341.255  14.901  14
  -3 -13   1 282.990  15.264   5
   3 -13  -1 304.049  17.589   8
   3 -13  -1 312.379  14.988   9
  -3 -13   1 318.755  15.090  13
   4 -13   1 723.642  31.622   9
  -4 -13  -1 719.235  28.744  10
  -4 -13  -1 625.534  31.285   9
  -4 -13  -1 675.911  31.702  13
  -4 -13  -1 593.378  31.200   5
  -4 -13  -1 726.924  31.175  14
   4 -13   1 690.486  37.501   8
  -4 -13  -1 679.597  30.991  12
   4 -13   1 697.522  31.776  13
   4 -13   1 647.385  28.893  10
   4 -13   1 596.282  31.301   5
  -4 -13   1 656.619  31.676  13
  -4 -13   1 628.190  30.946  12
   4 -13  -1 686.650  37.364   8
  -4 -13   1 694.915  28.798  10
  -4 -13   1 588.552  31.178   5
   4 -13  -1 722.689  31.794  13
  -4 -13   1 688.973  31.382   9
  -4 -13   1 713.036  31.175  14
   4 -13  -1 700.579  28.912  10
   4 -13  -1 729.412  31.575   9
  -5 -13  -1 597.415  24.915  10
   5 -13   1 602.043  32.572   8
   5 -13   1 596.835  27.454   9
  -5 -13  -1 564.206  26.913  12
  -5 -13  -1 603.253  27.052  14
  -5 -13  -1 569.178  27.500  13
  -5 -13   1 590.456  24.971  10
   5 -13  -1 596.973  27.601  13
  -5 -13   1 612.404  27.063  14
   5 -13  -1 605.232  27.417   9
   5 -13  -1 568.095  25.087  10
   5 -13  -1 586.595  32.442   8
  -5 -13   1 547.599  27.455  13
  -5 -13   1 556.272  27.162   9
   6 -13   1 55.5500  3.8228   8
  -6 -13  -1 58.7901  3.2072  14
  -6 -13  -1 48.9528  3.0653  13
  -6 -13  -1 55.0735  2.6744  10
   6 -13   1 52.0916  3.2661   9
  -6 -13   1 53.4248  3.0672  14
  -6 -13   1 45.7539  3.0848  13
   6 -13  -1 50.2489  2.9869  10
   6 -13  -1 54.1509  3.1902   9
   6 -13  -1 50.3269  3.5587   8
  -6 -13   1 55.6858  2.7840  10
  -6 -13   1 52.2344  2.6545   9
  -7 -13  -1 37.2079  2.3924  14
   7 -13   1 36.3331  2.5879   9
  -7 -13  -1 36.7734  2.0342  10
  -7 -13  -1 33.3948  2.3519  13
   7 -13   1 38.6404  3.0983   8
  -7 -13   1 35.5231  2.1078  10
  -7 -13   1 40.2022  2.3866  14
  -7 -13   1 38.6262  2.6193  15
   7 -13  -1 36.2124  2.8562   8
   7 -13  -1 38.9462  2.5654   9
  -7 -13   1 29.8592  2.2386  13
   8 -13   1 420.091  23.024   8
  -8 -13  -1 406.539  17.508  10
  -8 -13  -1 391.867  19.399  13
   8 -13   1 397.807  19.418   9
  -8 -13  -1 438.922  19.126  14
  -8 -13  -1 392.328  21.431  15
   8 -13  -1 410.146  19.396   9
  -8 -13   1 430.197  17.596  10
   8 -13  -1 404.638  22.908   8
  -8 -13   1 429.590  19.110  14
  -8 -13   1 401.563  21.467  15
   9 -13   1 72.9710  4.4529   8
   9 -13   1 68.1510  3.7140   9
  -9 -13  -1 67.1259  3.9242  15
  -9 -13  -1 57.2679  3.5567  13
  -9 -13  -1 67.3423  3.5201  14
  -9 -13  -1 61.3638  2.9742  10
  -9 -13   1 66.2099  3.5709  14
  -9 -13   1 61.1044  3.8435  15
  -9 -13   1 65.7413  3.1389  10
   9 -13  -1 70.0958  4.1516   8
   9 -13  -1 70.8636  3.6868   9
 -10 -13  -1 41.8203  2.7000  15
  10 -13   1 47.1800  3.1179   8
 -10 -13  -1 44.8403  2.4848  14
  10 -13   1 45.0886  2.6922   9
 -10 -13   1 41.6227  2.4522  14
 -10 -13   1 43.0952  2.7346  15
  10 -13  -1 45.9989  2.6694   9
  10 -13  -1 45.5747  2.9395   8
 -10 -13   1 42.4998  2.1639  10
 -11 -13  -1 25.2996  1.6430  15
 -11 -13  -1 23.8480  1.4940  14
  11 -13   1 21.9650  1.9663   8
 -11  13  -1 23.2116  2.2896   8
 -11 -13   1 22.2991  1.4406  14
 -11 -13   1 20.7140  1.1738  10
  11 -13  -1 24.3854  1.7080   9
  11 -13  -1 21.0413  1.6089   8
  11 -13  -1 25.6162  1.5862  13
 -11 -13   1 24.3841  1.6631  15
   0 -14   1 7.43904 1.24868  13
   0 -14   1 9.79173 1.42307  14
   0 -14  -1 10.4538  1.3789  13
   0 -14   1 7.45388 1.07593   9
   0 -14  -1 6.57104 1.21504  10
   0 -14  -1 7.54006 1.13520  14
   0 -14   1 6.53686 1.28802  10
   0 -14  -1 6.30599 0.92707   9
  -1 -14  -1 86.8797  4.5054  14
   1 -14   1 86.5414  4.5260   9
   1 -14   1 83.4385  4.3508  10
  -1 -14  -1 91.2401  4.6664  13
  -1 -14  -1 89.5016  4.1937  10
  -1 -14  -1 81.8728  4.3104   9
   1 -14   1 88.8341  4.5830  14
   1 -14   1 91.4206  4.6587  13
   1 -14  -1 87.1627  4.4342   9
  -1 -14   1 86.2415  4.4568   9
   1 -14  -1 84.4315  4.4965  14
  -1 -14   1 91.4003  4.2975  10
   1 -14  -1 89.7300  4.7827  13
  -1 -14   1 87.0940  4.6147  13
   1 -14  -1 88.1687  4.2647  10
  -1 -14   1 90.8952  4.5711  14
  -2 -14  -1 14.8355  1.7695  14
   2 -14   1 11.7466  1.6053  13
   2 -14   1 11.5750  1.3677  14
  -2 -14  -1 13.8415  1.6133  13
   2 -14   1 12.4378  1.8610  10
  -2 -14  -1 11.1967  1.3927  12
  -2 -14   1 13.0961  1.5949  14
   2 -14  -1 10.6763  1.6462  13
  -2 -14   1 12.0668  1.5214  13
  -2 -14   1 15.6731  1.6741  10
  -2 -14   1 15.7551  1.4933   9
   2 -14  -1 15.1891  1.7804  10
  -3 -14  -1 47.2906  2.7775  14
   3 -14   1 42.1064  3.0028   8
  -3 -14  -1 47.9080  2.5626  10
   3 -14   1 45.1962  2.6903  14
   3 -14   1 46.8719  2.7028  10
   3 -14   1 45.6899  2.8616   9
  -3 -14  -1 48.2548  2.8268  13
   3 -14   1 48.6852  2.8945  13
  -3 -14  -1 41.9722  2.7675  12
  -3 -14   1 48.2570  2.8219  14
  -3 -14   1 47.0286  2.6418  10
   3 -14  -1 48.2853  2.9031  13
   3 -14  -1 42.2118  2.7644  10
  -3 -14   1 46.8465  2.4908   9
  -3 -14   1 45.4219  2.7385  13
   3 -14  -1 44.0966  2.8019   9
   4 -14   1 46.8617  3.4603   8
  -4 -14  -1 56.8763  3.0469  14
  -4 -14  -1 54.5520  2.6412  10
   4 -14   1 49.8523  3.0359  10
  -4 -14  -1 52.3779  3.0331  13
  -4 -14  -1 51.9167  2.9213  12
   4 -14   1 50.9476  3.1230   9
   4 -14   1 53.7201  3.1342  13
  -4 -14   1 51.4442  2.9594  13
  -4 -14   1 48.5211  2.6382   9
   4 -14  -1 48.0252  3.0791   9
  -4 -14   1 49.5716  2.7665  10
   4 -14  -1 49.6933  3.0065  10
  -4 -14   1 54.9895  3.0518  14
   4 -14  -1 54.0277  3.1342  13
  -5 -14  -1 64.4675  3.3045  14
  -5 -14  -1 58.1039  2.8608  10
  -5 -14  -1 55.1516  3.2727  13
   5 -14   1 64.1309  3.4455   9
  -5 -14  -1 55.0437  3.2111  12
   5 -14   1 58.5723  3.3903  13
   5 -14   1 59.0220  3.8172   8
   5 -14  -1 62.4768  3.3286   9
  -5 -14   1 52.2279  2.8115   9
  -5 -14   1 60.8359  3.3063  14
   5 -14  -1 57.1904  3.3789  13
   5 -14  -1 62.1367  3.2667  10
  -5 -14   1 56.1644  2.9488  10
  -5 -14   1 50.4044  3.2738  13
   6 -14   1 268.187  12.324  13
  -6 -14  -1 257.912  10.974  10
   6 -14   1 259.307  14.383   8
   6 -14   1 256.286  12.233   9
  -6 -14  -1 255.982  12.220  13
  -6 -14  -1 275.975  12.071  14
  -6 -14   1 262.099  11.057  10
  -6 -14   1 238.429  12.155  13
  -6 -14   1 262.328  12.048  14
   6 -14  -1 232.619  14.143   8
   6 -14  -1 256.674  12.302  13
   6 -14  -1 245.217  12.164   9
   6 -14  -1 245.573  11.188  10
   7 -14   1 42.9836  2.6287   9
   7 -14   1 37.1307  2.5152  13
  -7 -14  -1 37.6820  2.0154  10
  -7 -14  -1 39.9762  2.4402  14
  -7 -14  -1 32.8355  2.4960  13
   7 -14   1 41.7240  2.9513   8
  -7 -14   1 39.8846  2.1134  10
   7 -14  -1 43.2142  2.5459   9
   7 -14  -1 39.0163  2.4854   8
  -7 -14   1 38.8857  2.4142  14
   7 -14  -1 37.6564  2.5012  13
   8 -14   1 143.280   6.747  13
   8 -14   1 134.076   7.783   8
  -8 -14  -1 134.235   5.816  10
   8 -14   1 128.041   6.684   9
  -8 -14  -1 143.850   6.576  14
  -8 -14  -1 128.622   6.596  13
   8 -14  -1 119.374   7.522   8
  -8 -14   1 140.785   6.562  14
   8 -14  -1 142.611   6.735  13
   8 -14  -1 135.195   6.649   9
  -8 -14   1 134.054   5.936  10
   9 -14   1 24.3775  1.7996   9
  -9 -14  -1 20.5770  1.7121  14
   9 -14   1 20.9145  1.6332  13
   9 -14   1 20.7776  1.9196   8
   9 -14  -1 21.7456  1.6430  13
  -9 -14   1 19.3786  1.2835  10
  -9 -14   1 19.2518  1.5331  14
   9 -14  -1 23.9175  1.7154   9
 -10 -14  -1 6.62258 0.94816  14
  10 -14   1 5.59628 0.99145   9
  10 -14   1 5.65410 0.90143  13
  10 -14  -1 9.50584 1.11564   9
  10 -14  -1 6.75805 0.98412  13
 -10 -14   1 5.98339 0.90493  14
  11 -14   1 47.0637  2.4602  13
  11 -14  -1 45.6025  2.4356  13
   0 -15   1 2.45478 0.87618   9
   0 -15  -1 2.45871 0.63057   9
   0 -15  -1 2.75629 1.04897  14
   0 -15   1 1.61492 1.11510  10
   0 -15   1 1.96052 1.17255  13
   0 -15  -1 2.31203 0.97940  10
   0 -15   1 1.59671 0.91517  14
   0 -15  -1 1.80112 1.03347  13
   1 -15   1 93.1916  4.8920   9
   1 -15   1 99.9831  4.6681  10
  -1 -15  -1 100.672   4.529  10
  -1 -15  -1 97.0508  5.0384  13
  -1 -15  -1 92.2171  4.6077   9
   1 -15   1 95.3124  5.0200  13
  -1 -15  -1 98.2727  4.8799  14
   1 -15   1 93.6672  4.8556  14
  -1 -15   1 96.0461  4.5943  10
   1 -15  -1 100.709   4.604  10
   1 -15  -1 90.6439  4.7982  14
   1 -15  -1 94.6635  4.7390   9
   1 -15  -1 99.8751  5.0642  13
  -1 -15   1 101.336   4.817   9
  -1 -15   1 101.068   4.941  14
  -1 -15   1 97.7990  5.0010  13
  -2 -15  -1 222.757  10.525  14
   2 -15   1 215.701  10.458  14
   2 -15   1 226.458  10.729  13
  -2 -15  -1 220.570   9.649  10
   2 -15   1 228.664  10.589   9
  -2 -15  -1 224.841  10.703  13
   2 -15   1 213.408   9.744  10
   2 -15  -1 219.149   9.751  10
  -2 -15   1 216.003  10.412   9
  -2 -15   1 217.617   9.697  10
  -2 -15   1 223.672  10.553  14
  -2 -15   1 216.230  10.658  13
   2 -15  -1 232.374  10.760  13
   3 -15   1 13.4554  1.5357   9
  -3 -15  -1 13.4114  1.4923  13
  -3 -15  -1 11.9997  1.3571  10
  -3 -15  -1 11.2793  1.2963  12
  -3 -15  -1 14.6967  1.4710  14
   3 -15   1 14.0790  1.5277  13
   3 -15   1 13.6720  1.7727  10
  -3 -15   1 11.8808  1.4821  10
  -3 -15   1 11.1749  1.0278   9
   3 -15  -1 12.4783  1.4073   9
   3 -15  -1 13.0607  1.6592  10
  -3 -15   1 13.4107  1.5067  14
  -3 -15   1 11.6640  1.3770  13
   3 -15  -1 14.1806  1.5811  13
   4 -15   1 28.1477  2.0082  13
  -4 -15  -1 26.8687  2.0902  14
   4 -15   1 26.2395  2.1287   9
  -4 -15  -1 27.2796  1.9108  13
  -4 -15  -1 24.3538  1.7961  12
  -4 -15  -1 26.2462  1.6473  10
   4 -15   1 23.8221  1.9426  10
  -4 -15   1 24.6593  1.8517  10
   4 -15  -1 27.4365  2.0301  13
  -4 -15   1 24.6271  1.8032  13
   4 -15  -1 26.6418  1.9329   9
  -4 -15   1 26.3456  1.9304  14
   4 -15  -1 23.6628  2.0326  10
   5 -15   1 107.776   5.263  13
  -5 -15  -1 106.919   5.125  14
  -5 -15  -1 95.8513  5.1428  13
   5 -15   1 104.129   5.180   9
  -5 -15  -1 101.734   4.536  10
   5 -15   1 94.1258  4.8630  10
   5 -15  -1 105.631   5.264  13
  -5 -15   1 90.0324  5.0671  13
  -5 -15   1 104.819   5.129  14
   5 -15  -1 102.396   4.859  10
  -5 -15   1 104.205   4.658  10
   5 -15  -1 102.295   5.119   9
   6 -15   1 12.7316  1.4692   9
   6 -15   1 8.55512 1.38569  13
  -6 -15  -1 7.29190 1.27809  13
  -6 -15  -1 10.2668  1.3338  14
  -6 -15  -1 9.39989 0.94352  10
   6 -15  -1 12.2322  1.4831   9
   6 -15  -1 10.3142  1.4439  10
  -6 -15   1 11.0433  1.3371  14
  -6 -15   1 10.2837  1.2137  10
   6 -15  -1 8.55884 1.39178  13
  -7 -15  -1 174.439   8.974  13
  -7 -15  -1 194.263   8.905  14
  -7 -15  -1 183.610   7.981  10
   7 -15   1 190.748   9.096  13
   7 -15   1 193.950   9.047   9
   7 -15  -1 182.188   8.948   9
   7 -15  -1 195.314   9.102  13
  -7 -15   1 193.086   8.100  10
  -7 -15   1 192.072   8.900  14
   7 -15  -1 172.033   8.261  10
   8 -15   1 18.9796  1.5850   9
  -8 -15  -1 15.7453  1.3092  13
   8 -15   1 18.5665  1.4906  13
  -8 -15  -1 17.8231  1.4349  14
  -8 -15   1 17.6538  1.1343  10
   8 -15  -1 18.3962  1.4906  13
  -8 -15   1 19.3777  1.4414  14
   8 -15  -1 18.1068  1.4469   9
   9 -15   1 3.66501 0.83745   9
   9 -15   1 4.01608 0.81224  13
  -9 -15   1 3.79124 0.88491  14
   9 -15  -1 5.10133 0.82991  13
   9 -15  -1 3.69436 0.78644   9
   0 -16  -1 1.31062 0.95046  13
   0 -16   1 1.86316 0.98852  14
   0 -16  -1 0.94432 0.86207  10
   0 -16   1 1.45327 0.90857  13
   0 -16   1 2.50069 1.03854  10
   0 -16   1 1.44323 0.67790   9
   0 -16  -1 1.57547 0.75402  14
   1 -16   1 29.0046  1.9972  10
  -1 -16  -1 30.4024  2.0038  13
   1 -16   1 26.6218  1.7637   9
  -1 -16  -1 28.8161  1.8358  14
  -1 -16  -1 28.8011  1.7683  10
   1 -16   1 29.7977  1.9768  13
   1 -16   1 28.0306  1.8101  14
  -1 -16   1 26.9133  1.6251   9
  -1 -16   1 26.8458  1.9992  14
   1 -16  -1 29.7160  1.8743  10
   1 -16  -1 25.2096  1.5278   9
   1 -16  -1 30.9728  2.0353  13
  -1 -16   1 28.3753  1.9248  13
  -1 -16   1 30.2016  1.9003  10
   2 -16   1 32.0608  2.1076  13
  -2 -16  -1 32.6238  2.0995  13
   2 -16   1 32.3861  1.9802   9
  -2 -16  -1 31.1124  1.8529  10
   2 -16   1 29.8772  2.1067  10
   2 -16   1 29.7570  1.9643  14
  -2 -16  -1 31.1103  1.9897  14
  -2 -16   1 33.1696  2.0612  14
   2 -16  -1 30.6757  1.7779   9
  -2 -16   1 32.7987  1.9603  10
  -2 -16   1 30.1290  2.0132  13
   2 -16  -1 33.7135  2.0489  10
   2 -16  -1 31.8235  2.1475  13
  -3 -16  -1 50.1021  2.4494  10
  -3 -16  -1 49.1249  2.8111  13
  -3 -16  -1 50.1998  2.7607  14
   3 -16   1 47.2804  2.7659  10
   3 -16   1 49.4227  2.7026   9
   3 -16   1 51.1714  2.8641  13
  -3 -16   1 47.9361  2.7442  13
  -3 -16   1 49.0622  2.7949  14
   3 -16  -1 48.1565  2.6870  10
   3 -16  -1 52.2779  2.8998  13
  -3 -16   1 50.5812  2.6064  10
   3 -16  -1 48.0049  2.6051   9
  -4 -16  -1 4.55138 1.12536  14
   4 -16   1 3.72433 0.86526   9
   4 -16   1 5.29768 1.04607  10
  -4 -16  -1 3.87463 0.94477  13
   4 -16   1 3.96078 0.98402  13
  -4 -16  -1 3.82647 0.72942  10
   4 -16  -1 4.30466 1.00891  13
  -4 -16   1 4.17520 0.97226  14
  -4 -16   1 3.94517 0.84094  13
   4 -16  -1 4.01045 1.07255  10
   4 -16  -1 3.08785 0.79359   9
  -4 -16   1 3.79193 0.80014  10
   5 -16   1 78.4655  3.9008   9
  -5 -16  -1 78.2132  3.4054  10
   5 -16   1 71.7941  3.7761  10
  -5 -16  -1 71.6029  3.9217  13
   5 -16   1 77.2544  4.0254  13
  -5 -16  -1 77.8082  3.9275  14
   5 -16  -1 76.2166  4.0279  13
  -5 -16   1 78.4230  3.5216  10
  -5 -16   1 78.6600  3.9347  14
   5 -16  -1 75.6698  3.7270  10
   6 -16   1 384.412  17.768   9
  -6 -16  -1 392.797  17.579  14
  -6 -16  -1 341.375  17.826  13
   6 -16   1 381.813  17.932  13
   6 -16  -1 369.740  17.708   9
  -6 -16   1 392.696  17.585  14
   6 -16  -1 379.702  16.317  10
   6 -16  -1 394.221  17.934  13
   7 -16   1 47.9400  2.3611   9
   7 -16   1 34.3604  2.2967  13
  -7 -16  -1 38.6811  2.2610  14
   7 -16  -1 38.0894  2.2843  10
  -7 -16   1 38.8296  2.2597  14
   7 -16  -1 36.6801  2.3246  13
  -7 -16   1 43.5948  1.9102  10
   7 -16  -1 44.9204  2.2207   9
   8 -16   1 225.229  10.795   9
   8 -16   1 224.732  10.889  13
  -8 -16  -1 234.858  10.686  14
   8 -16  -1 232.014  10.898  13
  -8 -16   1 230.457  10.693  14
   0 -17   1 1.03721 0.83259  14
   0 -17   1 1.87938 0.89463  10
   0 -17  -1 0.74268 0.78167  10
   0 -17   1 1.39433 0.76776  13
   0 -17  -1 1.05246 0.82138  13
  -1 -17  -1 8.55292 1.11869  14
  -1 -17  -1 9.87142 1.06415  10
  -1 -17  -1 8.13448 1.16659  13
   1 -17   1 10.5580  1.3058  10
   1 -17   1 7.71942 0.93297  14
   1 -17   1 9.38305 0.77199   9
   1 -17   1 8.13827 1.12085  13
  -1 -17   1 7.60267 1.07023  13
   1 -17  -1 8.22462 1.19556  13
   1 -17  -1 8.66440 1.13549  10
  -1 -17   1 8.46855 1.05763  14
  -1 -17   1 10.7940  1.1852  10
  -2 -17  -1 107.745   5.310  14
   2 -17   1 103.433   5.194   9
  -2 -17  -1 109.400   4.822  10
   2 -17   1 108.585   4.990  10
   2 -17   1 115.165   5.449  13
  -2 -17  -1 111.436   5.422  13
  -2 -17   1 113.902   5.368  14
  -2 -17   1 99.5031  4.8592  10
   2 -17  -1 113.846   4.973  10
  -2 -17   1 102.317   5.363  13
   2 -17  -1 115.102   5.475  13
   3 -17   1 17.5676  1.2220   9
  -3 -17  -1 17.0275  1.1349  10
  -3 -17  -1 17.4085  1.3869  13
   3 -17   1 17.4765  1.5434  10
   3 -17   1 15.9285  1.5298  13
  -3 -17  -1 18.1270  1.4622  14
  -3 -17   1 17.5834  1.2885  10
  -3 -17   1 19.3862  1.3906  14
   3 -17  -1 18.0535  1.4494  10
   3 -17  -1 18.6521  1.4780  13
   4 -17   1 16.7740  1.3389  13
  -4 -17  -1 16.3811  1.2958  13
   4 -17   1 17.3250  1.4827  10
   4 -17   1 15.6838  1.2056   9
  -4 -17  -1 14.5909  0.9076  10
  -4 -17  -1 18.1583  1.3006  14
   4 -17  -1 17.3546  1.3837  13
  -4 -17   1 18.1781  1.4788  14
   4 -17  -1 16.5415  1.3893  10
  -4 -17   1 17.4631  1.1438  10
   5 -17   1 0.49161 0.56278   9
  -5 -17  -1 1.75622 0.70262  14
  -5 -17  -1 0.63936 0.63791  13
   5 -17   1 1.07689 0.85176  13
   5 -17   1 1.17302 0.85460  10
  -5 -17   1 1.85148 0.75154  14
   5 -17  -1 0.73967 0.77917  10
  -5 -17   1 0.95480 0.56791  10
   5 -17  -1 1.46994 0.75173  13
   5 -17  -1 0.95988 0.36069   9
   6 -17   1 33.6208  1.9293   9
  -6 -17  -1 38.2781  2.0111  14
   6 -17   1 36.1838  2.0303  13
  -6 -17   1 37.3486  2.0211  14
   6 -17  -1 35.1890  1.8922  10
   6 -17  -1 34.9997  2.0459  13
   0 -18  -1 190.325   9.095  13
  -1 -18  -1 31.6930  1.5373  10
   1 -18   1 29.4247  1.7783  13
   1 -18   1 32.4648  1.7137  10
  -1 -18  -1 31.6389  1.8331  13
  -1 -18   1 26.9639  1.8041  13
  -1 -18   1 31.6119  1.6202  10
   1 -18  -1 33.0742  1.8609  13
  -1 -18   1 29.7317  1.7256  14
   2 -18   1 0.63019 0.73161  13
  -2 -18  -1 1.20999 0.39855  10
   2 -18   1 0.10707 0.69952  10
  -2 -18  -1 0.90384 0.52497  14
  -2 -18  -1 1.32459 0.65360  13
   2 -18  -1 0.12066 0.58592  10
  -2 -18   1 0.66646 0.54119  10
  -2 -18   1 0.45457 0.72434  14
   2 -18  -1 1.10607 0.81091  13
  -3 -18  -1 44.8657  2.5186  13
  -3 -18  -1 46.5623  2.4770  14
   3 -18   1 48.1244  2.4026  10
  -3 -18   1 50.5278  2.5262  14
   3 -18  -1 49.4836  2.5912  13
  -3 -18   1 51.6434  2.2352  10
   4 -18  -1 173.182   7.523  10
  -4 -18   1 176.540   8.161  14
   4 -18  -1 172.479   8.302  13
   0   0  -2 2156.78  104.29   7
   0   0   2 2033.56  107.69   3
  -1   0   2 0.20605 0.41759   2
  -1   0  -2 0.45118 0.34302   1
  -1   0   2 0.50711 0.43292   3
  -1   0  -2 0.57406 0.38377   2
   1   0  -2 0.17815 0.53111   1
   1   0  -2 1.17796 0.44040   3
  -1   0  -2 0.38685 0.35848   3
   1   0   2 -0.0363  0.3216   1
  -1   0  -2 0.45605 0.44175   6
   1   0  -2 0.95299 0.40355   1
  -1   0   2 1.15742 0.40998   1
   1   0  -2 -0.1267  0.3885   7
  -1   0  -2 0.78195 0.26191   4
  -1   0  -2 0.07246 0.29855   7
  -1   0   2 0.50223 0.54476   1
   1   0  -2 0.47935 0.43430   2
   2   0  -2 2206.85  113.68   2
  -2   0  -2 2138.52  105.18   6
  -2   0  -2 2039.03  113.32   7
   2   0  -2 2301.05  117.95   3
  -2   0   2 2199.49  113.76   2
  -2   0  -2 2199.51  113.14   2
   2   0   2 2395.28  106.75   1
   2   0  -2 2511.63  107.54   1
  -2   0   2 2264.91  117.82   3
  -2   0   2 2480.48  107.60   1
  -2   0  -2 2233.66  113.21   2
  -2   0  -2 2334.91  106.81   1
   2   0  -2 2326.74  107.42   1
  -2   0   2 2329.05  107.46   1
  -2   0  -2 2156.37  117.27   3
  -3   0   2 21.9423  2.2697   1
   3   0  -2 20.4319  2.2311   1
  -3   0  -2 17.9785  1.9095   1
  -3   0  -2 21.9850  1.8741   3
  -3   0   2 24.4137  2.2937   1
   3   0   2 20.1986  1.9565   1
   3   0  -2 26.1435  2.3159   1
   3   0  -2 27.1163  2.0928   2
  -3   0  -2 23.1609  1.8572   2
  -3   0   2 26.5071  2.0757   2
   3   0   2 19.1248  1.9371   1
  -3   0  -2 19.4147  1.8081   2
  -3   0  -2 19.5542  1.9273   1
  -3   0  -2 24.1067  1.8930   3
  -3   0   2 24.9946  2.0909   3
   3   0  -2 23.4561  2.0826   3
  -3   0  -2 25.9753  1.8756   6
  -4   0   2 7150.43  323.40   1
   4   0  -2 7241.97  323.21   1
   4   0  -2 6760.57  355.11   3
   4   0  -2 6742.25  342.58   2
  -4   0  -2 6388.99  341.78   2
  -4   0  -2 6621.02  354.25   3
   4   0  -2 7042.55  323.20   1
  -4   0   2 7187.68  323.28   1
   5   0   2 1.99912 1.11432   1
   5   0  -2 2.93590 1.39346   1
  -5   0  -2 2.17921 0.86989   3
   5   0  -2 2.10162 1.05894   2
  -5   0   2 2.21945 1.31753   1
  -5   0   2 1.79537 1.06519   3
   5   0  -2 2.16026 1.06622   3
   5   0  -2 1.46070 1.38181   1
  -5   0   2 2.70052 1.12017   2
  -5   0  -2 1.62499 0.76948   2
  -5   0   2 0.97991 1.20119   1
  -5   0  -2 1.25863 0.91164   6
  -5   0  -2 1.26415 0.93785   1
   6   0  -2 254.130  13.194   1
  -6   0  -2 248.063  12.911   1
  -6   0  -2 258.222  12.370   6
   6   0   2 265.611  13.036   1
   6   0  -2 265.139  13.283   1
  -6   0   2 268.656  13.438   2
  -6   0   2 263.673  12.337   6
  -6   0  -2 267.615  13.274   2
  -6   0   2 253.237  13.169   1
  -6   0   2 270.322  13.886   3
  -6   0  -2 270.043  13.739   3
  -6   0   2 255.321  13.221   1
  -6   0  -2 245.472  12.923   1
   6   0  -2 240.284  13.360   2
   6   0  -2 241.617  13.856   3
  -7   0   2 7.24692 1.32417   6
  -7   0  -2 7.09038 1.59621   3
  -7   0   2 12.8357  1.8529   3
  -7   0  -2 10.8506  1.5431   6
  -7   0   2 14.3091  2.2640   1
  -7   0  -2 10.7999  1.5386   2
  -8   0   2 103.253   5.613   6
  -8   0   2 101.178   6.196   2
  -8   0   2 95.3192  6.3387   3
  -8   0  -2 119.999   6.164   2
  -8   0  -2 102.406   6.204   3
  -8   0  -2 106.292   5.697   6
  -9   0   2 0.27660 1.20494   8
  -9   0   2 1.27988 1.14536   6
  -9   0   2 0.91149 1.42401   2
  -9   0  -2 0.84998 0.83358   9
  -9   0  -2 0.41088 1.42602   3
  -9   0  -2 1.00348 0.84584  10
  -9   0   2 -0.3204  1.3912   3
  -9   0  -2 1.52614 1.45510   6
  -9   0  -2 1.19955 1.15707   2
  -9   0  -2 1.35587 0.91930   7
  -9   0  -2 1.39961 1.01613   8
 -10   0   2 375.474  21.459   3
 -10   0   2 386.846  22.150   8
 -10   0  -2 405.702  18.557   9
 -10   0   2 394.071  18.650   9
 -10   0   2 376.740  20.743   2
 -10   0  -2 418.116  19.220   6
 -10   0   2 404.728  19.142   6
 -10   0  -2 409.688  22.013   8
 -10   0  -2 408.555  17.033  10
 -10   0  -2 373.291  21.235   3
 -10   0  -2 397.783  20.537   2
 -11   0   2 0.37375 1.59452   2
 -11   0  -2 2.72259 1.50632   3
 -11   0   2 1.91225 1.43768   6
 -11   0   2 4.07760 1.04260   9
 -11   0  -2 4.06895 1.22489  10
 -11   0  -2 2.28311 1.62925   2
 -11   0  -2 3.94463 1.11800   8
 -11   0  -2 6.47249 1.29075  16
 -11   0  -2 2.79053 1.55935   6
 -11   0   2 5.23051 1.51607   8
 -11   0  -2 5.01321 1.19414   9
 -12   0  -2 234.739  10.794   9
 -12   0  -2 215.890  12.555   8
 -12   0  -2 195.466  11.486   6
 -12   0   2 232.601  12.917   8
 -12   0  -2 230.206  11.652  16
 -12   0   2 241.495  10.931   9
 -13   0   2 2.80028 1.18344   9
 -13   0   2 2.44036 1.32171   8
 -13   0  -2 2.97600 1.03898   9
 -13   0  -2 4.40446 1.27158  16
 -13   0  -2 2.71251 1.12078  10
 -14   0   2 6.46175 1.19916   9
 -14   0   2 5.74085 1.32578  16
 -14   0  -2 6.90971 0.93607   9
 -14   0  -2 6.46761 1.31993  16
 -14   0  -2 6.44775 1.28312  10
 -15   0   2 -0.4085  0.9655   9
 -15   0  -2 2.69050 1.26190  16
 -15   0   2 1.19304 1.00237  16
 -15   0  -2 0.04806 0.61141   9
 -15   0  -2 0.61683 0.99441  10
 -16   0   2 19.0163  1.3473   9
 -16   0   2 18.3493  1.4975  16
 -16   0  -2 19.9176  1.3909  10
 -16   0  -2 20.9790  1.6604  16
   0   1  -2 -1.9875  0.3707   7
   0  -1  -2 -1.8377  0.2608   2
   0  -1  -2 -0.9633  0.2944   1
   0   1  -2 -2.1048  0.5248   1
   0  -1  -2 -0.8058  0.3901   6
   0   1   2 -1.0894  0.2925   1
   0  -1   2 -2.2999  0.5386   1
   0  -1   2 -1.5971  0.5441   1
   0   1  -2 -1.6764  0.4425   2
   0  -1  -2 -1.9058  0.2929   1
   0   1  -2 -2.2595  0.3086   3
   0  -1   2 -1.7840  0.4197   2
   0   1   2 -1.9170  0.3006   1
   0  -1   2 -2.0007  0.3101   3
   0  -1  -2 -1.7993  0.2696   3
   0   1  -2 -1.4631  0.5569   1
   0  -1  -2 -1.4507  0.4581   7
   0  -1  -2 -1.6388  0.2645   5
   1  -1   2 439.964  23.024   2
  -1  -1  -2 450.459  23.019   2
  -1  -1  -2 456.673  23.888   4
  -1  -1  -2 457.562  23.025   2
   1   1  -2 453.792  23.153   7
   1   1  -2 469.023  24.100   3
  -1   1   2 442.851  23.851   3
   1  -1   2 501.304  22.031   1
  -1  -1  -2 441.610  23.269   7
   1  -1   2 490.132  21.993   1
   1   1  -2 480.411  21.871   1
  -1   1   2 484.704  21.938   1
   1   1  -2 445.998  23.049   2
   1   1  -2 513.256  21.899   1
  -1  -1  -2 450.585  21.634   6
  -1  -1  -2 441.894  20.907   5
   1  -1   2 431.350  23.863   3
   1  -1  -2 457.851  24.438   3
  -1  -1   2 500.666  21.880   1
  -1  -1   2 431.904  20.830   5
  -1  -1   2 441.443  23.123   2
  -1  -1   2 449.973  23.978   3
  -1   1  -2 447.783  24.362   3
  -1   1  -2 454.511  23.493   2
  -1   1  -2 432.848  23.861   3
  -1  -1   2 502.303  21.898   1
  -1   1  -2 481.099  21.842   1
   1  -1  -2 459.082  23.749   4
   1  -1  -2 492.128  23.625   2
   1  -1  -2 435.171  23.164   7
  -1   1  -2 484.628  21.835   1
  -1   1  -2 447.561  21.700   6
   1  -1  -2 514.200  22.122   1
   2  -1   2 142.880   6.560   1
  -2  -1  -2 136.852   6.305   1
  -2   1   2 126.704   6.972   3
  -2   1   2 141.817   6.635   1
  -2  -1  -2 126.794   6.248   6
   2   1  -2 124.153   6.974   3
  -2  -1  -2 126.635   6.587   2
  -2  -1  -2 134.418   6.592   2
  -2   1   2 136.175   6.563   1
   2  -1   2 123.786   6.702   2
   2  -1   2 124.764   6.945   3
  -2  -1  -2 130.330   6.057   5
   2   1  -2 124.066   6.623   7
   2   1  -2 135.488   6.582   1
  -2  -1  -2 123.177   6.738   4
  -2  -1  -2 127.374   6.818   3
  -2   1   2 128.061   6.763   2
  -2  -1  -2 124.305   6.668   7
   2   1  -2 135.028   6.618   1
   2  -1   2 138.475   6.550   1
  -2  -1  -2 137.338   6.294   1
   2   1  -2 123.372   6.751   2
  -2  -1  -2 133.257   6.822   3
  -2   1  -2 113.968   6.918   3
  -2   1  -2 128.966   6.245   6
  -2   1  -2 132.687   6.728   2
   2  -1  -2 143.540   6.571   1
  -2  -1   2 140.806   6.626   1
  -2  -1   2 128.672   6.976   3
  -2  -1   2 118.051   5.994   5
  -2  -1   2 125.915   6.741   2
  -2  -1   2 136.024   6.581   1
   2   1   2 145.902   6.328   1
   2  -1  -2 130.742   6.744   2
   2  -1  -2 126.677   6.865   4
  -2   1  -2 140.583   6.565   1
   2  -1  -2 139.410   6.614   1
   2  -1  -2 131.061   6.976   3
  -3  -1  -2 8.80072 1.15517   5
  -3  -1  -2 8.90676 0.87858   3
  -3  -1  -2 8.49132 0.89992   2
  -3  -1  -2 7.70035 0.88094   7
   3  -1   2 8.53436 1.03836   3
   3   1  -2 8.58229 1.18200   2
   3  -1   2 7.85366 1.01411   2
  -3   1   2 9.29865 1.48104   1
   3  -1   2 9.81274 1.29560   1
   3   1  -2 8.12566 1.18752   3
  -3  -1  -2 7.68098 0.90558   2
  -3  -1  -2 8.20806 1.03309   1
  -3   1   2 8.22761 1.23710   2
   3  -1   2 9.07164 1.27727   1
  -3  -1  -2 8.17344 0.95677   1
   3   1  -2 8.73405 1.47517   1
  -3  -1  -2 9.28461 1.06410   6
  -3   1   2 9.58703 1.18322   3
  -3  -1  -2 9.97637 0.91270   3
   3   1  -2 8.32777 1.41832   1
  -3   1   2 9.21719 1.47296   1
  -3  -1   2 9.64409 1.19226   3
  -3  -1   2 8.86946 1.39825   1
  -3  -1   2 7.60328 0.97126   5
   3   1   2 8.75900 1.05739   1
  -3   1  -2 7.74495 0.96568   3
   3   1   2 7.98989 0.98723   1
  -3   1  -2 8.28432 1.16063   1
   3  -1  -2 8.97312 1.17343   3
  -3   1  -2 7.70365 1.22059   1
   3  -1  -2 8.57378 1.41118   1
  -3   1  -2 8.79617 1.03876   3
  -3   1  -2 8.86531 1.07693   2
   3  -1  -2 8.76056 1.47488   1
   3  -1  -2 8.51409 1.20250   2
  -3  -1   2 9.11627 1.17780   2
  -3   1  -2 8.76815 1.01705   6
  -3  -1   2 10.0081  1.4170   1
  -4  -1  -2 142.053   7.104   1
  -4  -1  -2 140.617   7.078   1
  -4  -1  -2 139.383   7.511   3
  -4  -1  -2 149.736   7.286   2
  -4  -1  -2 144.136   6.884   6
  -4   1   2 151.787   7.498   1
   4   1  -2 141.458   7.418   1
  -4   1   2 140.947   7.703   3
  -4  -1  -2 150.970   7.553   3
   4  -1   2 122.902   7.322   2
  -4   1   2 137.532   7.411   1
   4   1  -2 136.867   7.701   3
   4   1  -2 154.061   7.508   1
  -4   1   2 134.773   6.744   6
  -4  -1  -2 131.417   7.268   2
   4  -1   2 122.507   7.583   3
   4  -1   2 142.930   7.302   1
  -4   1   2 148.415   7.514   2
   4   1  -2 130.939   7.425   2
  -4  -1  -2 133.879   7.259   7
   4  -1   2 145.758   7.307   1
   4  -1  -2 138.761   7.697   3
  -4  -1   2 147.414   7.706   3
   4   1   2 144.597   7.106   1
  -4  -1   2 142.271   7.434   2
  -4   1  -2 136.738   7.242   1
  -4   1  -2 138.297   7.267   1
   4  -1  -2 141.486   7.512   4
  -4   1  -2 144.484   7.387   2
   4  -1  -2 148.214   7.473   1
  -4  -1   2 141.590   7.391   1
  -4   1  -2 140.687   6.850   6
  -4  -1   2 148.298   7.430   1
   4  -1  -2 145.590   7.469   2
   4   1   2 145.474   7.144   1
  -4   1  -2 142.567   7.619   3
  -4   1  -2 123.221   7.574   3
   4  -1  -2 151.717   7.469   1
   5   1  -2 66.2953  4.3216   3
  -5  -1  -2 68.2911  4.0768   1
  -5   1   2 77.5884  4.5553   1
   5   1  -2 67.3611  4.1755   2
  -5  -1  -2 66.1143  3.9167   7
  -5   1   2 73.1870  3.7773   6
   5  -1   2 74.9439  4.3432   1
   5   1  -2 70.5640  4.3190   1
   5  -1   2 78.5187  4.2856   1
  -5   1   2 69.8631  4.3283   3
  -5  -1  -2 74.8794  3.9937   2
  -5   1   2 80.0201  4.3223   2
   5   1  -2 71.1562  4.3642   1
  -5  -1  -2 62.2495  3.9537   2
  -5  -1  -2 66.9663  4.0342   1
  -5  -1  -2 72.6160  4.1698   3
  -5  -1  -2 62.6644  4.0436   3
  -5   1   2 71.7631  4.4547   1
  -5  -1  -2 70.8564  3.8556   6
   5  -1  -2 85.1319  4.6163   1
   5   1   2 70.1703  4.1464   1
   5  -1  -2 74.2316  4.4908   1
  -5   1  -2 75.7110  4.2226   1
   5  -1  -2 82.8446  4.3050   2
  -5  -1   2 69.7483  3.7931   6
   5   1   2 71.1957  4.1004   1
  -5  -1   2 70.9305  4.3020   1
  -5   1  -2 77.7436  4.2651   3
  -5  -1   2 69.1227  4.2805   1
  -5   1  -2 75.0115  3.9053   6
  -5   1  -2 74.6152  4.1410   2
   5  -1  -2 66.0117  4.3109   3
  -5  -1   2 74.2929  4.3379   3
  -5   1  -2 70.8509  4.2611   1
  -5  -1   2 73.9667  4.1895   2
  -6  -1  -2 163.939   8.146   3
  -6   1   2 141.429   8.156   1
  -6  -1  -2 142.902   7.728   7
  -6  -1  -2 140.528   7.789   1
  -6   1   2 138.660   8.117   1
   6  -1   2 151.524   8.057   1
  -6  -1  -2 152.428   7.412   6
  -6   1   2 146.501   8.250   3
  -6   1   2 148.319   7.291   6
   6   1  -2 156.363   8.261   1
  -6  -1  -2 137.228   7.725   1
  -6  -1  -2 155.168   7.862   2
  -6   1   2 152.196   8.088   2
   6  -1  -2 147.146   7.940   4
  -6  -1   2 153.897   8.297   3
  -6   1  -2 135.055   7.896   1
   6  -1  -2 138.062   8.232   3
  -6   1  -2 139.730   7.863   1
  -6  -1   2 160.234   8.045   2
  -6   1  -2 154.248   7.418   6
   6  -1  -2 141.389   8.144   1
  -6  -1   2 145.386   8.067   1
  -6  -1   2 148.198   7.345   6
  -6  -1   2 144.429   8.091   1
   6  -1  -2 135.950   8.004   2
  -6   1  -2 160.717   8.222   3
   6  -1  -2 142.647   8.147   1
  -6   1  -2 158.987   8.010   2
  -7  -1  -2 876.596  40.127   6
  -7   1   2 768.657  41.458   1
  -7   1   2 875.356  44.930   3
  -7  -1  -2 960.667  44.773   3
  -7  -1  -2 866.971  43.137   2
  -7  -1  -2 828.821  43.020   7
  -7   1   2 901.861  43.418   2
  -7   1   2 872.721  40.029   6
  -7   1  -2 911.967  44.816   3
  -7   1  -2 904.812  40.113   6
  -7  -1   2 899.455  43.339   2
  -7   1  -2 864.995  43.238   2
  -7  -1   2 877.263  40.090   6
  -7  -1   2 756.848  41.280   1
   7  -1  -2 787.570  41.466   1
  -7  -1   2 900.637  44.916   3
   7  -1  -2 814.386  43.885   4
  -8   1   2 102.233   6.387   3
  -8  -1  -2 92.4564  5.7322   7
  -8  -1  -2 104.877   6.124   3
  -8  -1  -2 106.664   5.975   2
  -8   1   2 101.848   5.541   6
  -8  -1  -2 103.523   5.670   6
  -8  -1   2 106.230   5.655   6
  -8  -1   2 101.688   6.136   2
  -8   1  -2 109.004   6.080   2
  -8   1  -2 107.141   5.659   6
  -8   1  -2 107.512   6.280   3
  -8  -1   2 103.162   6.356   3
  -9   1   2 69.7101  4.1380   6
  -9  -1  -2 61.2064  3.9108  15
  -9  -1  -2 73.8410  4.2166   6
  -9  -1  -2 68.1153  3.2484  10
  -9  -1  -2 73.4032  4.3689   2
  -9  -1  -2 59.4507  4.0671   8
  -9   1   2 59.9435  4.4022   8
  -9   1   2 69.5962  4.7327   3
  -9   1   2 68.1304  4.6525   2
  -9  -1  -2 72.7915  4.5329   3
  -9  -1  -2 68.4225  3.4824   9
  -9   1  -2 66.8145  3.3108  10
  -9   1  -2 72.2731  4.5832   3
  -9   1  -2 60.1133  4.2727   8
  -9  -1   2 62.6145  4.2994   8
  -9  -1   2 71.1881  4.1356   6
  -9   1  -2 71.9869  4.2399   6
  -9  -1   2 63.2457  3.5346   9
  -9   1  -2 73.3165  4.5348   2
  -9  -1   2 72.8529  4.5634   2
  -9  -1   2 69.2764  4.6920   3
  -9   1  -2 66.4427  3.5559   9
 -10   1   2 143.104   7.507   6
 -10  -1  -2 136.907   8.020   8
 -10   1   2 139.992   8.332   8
 -10   1   2 136.311   7.018   9
 -10   1   2 143.951   8.391   2
 -10   1   2 141.726   8.591   3
 -10  -1  -2 127.967   7.604  15
 -10  -1  -2 144.348   6.374  10
 -10  -1  -2 139.542   6.848   9
 -10  -1  -2 148.544   8.346   3
 -10  -1  -2 142.970   7.434  16
 -10  -1  -2 146.473   7.640   6
 -10  -1  -2 140.851   7.968   2
 -10  -1   2 141.659   7.580   6
 -10  -1   2 130.208   7.635  15
 -10   1  -2 142.715   8.156   8
 -10   1  -2 144.756   6.926   9
 -10  -1   2 140.753   8.221   2
 -10   1  -2 141.904   8.432   3
 -10  -1   2 139.675   8.314   8
 -10  -1   2 141.404   8.630   3
 -10   1  -2 149.772   8.143   2
 -10  -1   2 138.881   6.923   9
 -10   1  -2 142.370   6.392  10
 -10   1  -2 144.644   7.586   6
 -11  -1  -2 398.750  17.142   9
 -11  -1  -2 394.115  18.444  16
 -11  -1  -2 402.361  15.746  10
 -11   1   2 319.332  19.931   3
 -11  -1  -2 345.199  18.943   2
 -11   1   2 369.075  17.264   9
 -11  -1  -2 361.939  19.052  15
 -11  -1  -2 335.089  19.621   3
 -11  -1  -2 360.296  17.890   6
 -11   1   2 387.201  20.505   8
 -11  -1  -2 364.854  20.161   8
 -11   1  -2 330.680  19.758   3
 -11   1  -2 342.738  19.092   2
 -11  -1   2 386.921  20.444   8
 -11   1  -2 373.746  15.752  10
 -11  -1   2 373.125  17.224   9
 -11   1  -2 396.367  18.452  16
 -11   1  -2 350.046  17.792   6
 -11  -1   2 320.962  19.872   3
 -11  -1   2 328.598  19.249   2
 -11   1  -2 380.084  17.174   9
 -11  -1   2 358.058  17.878   6
 -11   1  -2 375.822  20.319   8
 -12  -1  -2 130.928   6.775  16
 -12   1   2 129.511   6.325   9
 -12   1   2 128.566   7.605   8
 -12  -1  -2 111.842   6.830  15
 -12  -1  -2 133.693   6.217   9
 -12  -1  -2 127.029   5.752  10
 -12  -1  -2 108.677   6.969   6
 -12  -1   2 122.310   7.421   8
 -12   1  -2 130.608   6.755  16
 -12   1  -2 124.646   7.213   8
 -12   1  -2 132.656   6.251   9
 -12  -1   2 131.519   6.342   9
 -12  -1   2 105.983   6.910   6
 -13   1   2 79.8157  5.2225   8
 -13   1   2 82.3316  4.3782   9
 -13  -1  -2 80.9225  4.1608   9
 -13  -1  -2 83.9055  4.6301  16
 -13  -1   2 75.8097  4.0835  10
 -13   1  -2 82.3423  4.2800   9
 -13  -1   2 80.4705  4.3030   9
 -13  -1   2 76.5862  4.9271   8
 -13   1  -2 82.6023  4.6013  16
 -13   1  -2 78.9126  4.0724  10
 -14   1   2 28.0982  2.3981   8
 -14  -1  -2 30.9699  2.1183  10
 -14   1   2 29.2009  2.4302  16
 -14  -1  -2 33.2209  2.4597  16
 -14   1   2 31.0415  2.2511   9
 -14  -1  -2 30.8506  1.9434   9
 -14   1  -2 32.2635  2.4101  16
 -14  -1   2 24.9389  2.2113  10
 -14   1  -2 32.3260  2.0985   9
 -14  -1   2 30.7150  2.1321   9
 -14  -1   2 30.2751  2.2757  16
 -14   1  -2 30.4342  2.0567  10
 -15  -1  -2 2.48356 0.99821  10
 -15  -1  -2 3.38675 1.07674  16
 -15   1   2 3.88362 1.35130  16
 -15   1   2 3.48555 0.97234   9
 -15  -1   2 1.02774 0.98727  10
 -15  -1   2 3.10140 1.28315  16
 -15   1  -2 4.94766 1.14559  10
 -15   1  -2 3.34685 1.08690  16
 -15  -1   2 3.09456 0.86159   9
 -16   1   2 74.6851  3.9753  16
 -16  -1  -2 76.2226  3.9701  16
 -16   1   2 74.5070  3.6555   9
 -16  -1  -2 74.9733  3.3661  10
 -16  -1   2 71.2516  3.9508  16
 -16  -1   2 68.4089  3.5531   9
 -16   1  -2 75.9572  3.9620  16
 -16  -1   2 65.9280  3.4589  10
 -16   1  -2 74.3469  3.4211  10
  -1   2   2 2481.36  146.71   3
  -1  -2  -2 2799.90  144.84   4
   1  -2   2 3070.19  134.41   1
   1  -2   2 3132.40  134.44   1
  -1  -2  -2 2754.16  127.87   5
   1  -2   2 2839.54  142.21   2
   1   2  -2 2762.61  147.33   3
   1   2  -2 2920.98  134.09   1
   1   2  -2 3105.18  134.37   1
   1  -2   2 2738.19  147.33   3
   1   2  -2 2608.62  142.01   2
  -1  -2  -2 2693.53  131.36   6
  -1  -2  -2 2767.92  141.86   7
  -1  -2   2 2775.12  142.03   2
   1  -2  -2 2631.79  146.87   3
  -1   2  -2 3054.83  134.35   1
  -1  -2   2 3106.58  134.39   1
   1  -2  -2 2841.35  145.03   4
  -1   2  -2 3119.86  134.41   1
  -1  -2   2 2999.78  134.08   1
   1  -2  -2 2965.41  141.83   2
  -1  -2   2 2796.72  127.60   5
  -1  -2   2 2734.85  147.31   3
  -1   2  -2 2736.24  147.35   3
  -1   2  -2 2876.62  142.35   2
   2   2  -2 2260.25  103.25   1
   2   2  -2 2261.72  102.96   1
   2  -2   2 2119.23  109.20   2
  -2  -2  -2 2108.81  111.01   4
   2   2  -2 2075.89  113.23   3
   2  -2   2 2247.51  102.97   1
   2  -2   2 2115.86  113.08   3
  -2   2   2 1932.88  112.43   3
  -2   2   2 2307.12  103.10   1
   2   2  -2 2082.54  109.18   2
  -2   2   2 2182.16  109.23   2
  -2  -2  -2 2110.89   98.18   5
   2   2  -2 2029.91  108.00   7
  -2   2   2 2393.22  103.39   1
   2  -2   2 2342.06  103.35   1
  -2  -2  -2 2115.51  108.74   7
  -2  -2  -2 2120.49  101.12   6
  -2  -2   2 2098.25  109.20   2
  -2   2  -2 2090.90  100.85   6
  -2   2  -2 2321.25  103.40   1
  -2   2  -2 2215.52  109.53   2
  -2  -2   2 2176.44  102.88   1
   2  -2  -2 2138.68  113.01   3
   2  -2  -2 2320.58  109.41   2
   2  -2  -2 2319.06  103.17   1
  -2  -2   2 2136.12   98.06   5
  -2   2  -2 2123.38  113.04   3
   2  -2  -2 2098.01  111.31   4
  -2  -2   2 2183.29  103.02   1
  -2  -2   2 2157.21  113.23   3
  -2   2  -2 2271.66  102.81   1
   2  -2  -2 2298.99  103.16   1
  -3  -2  -2 1176.43   55.64   1
  -3  -2  -2 1087.31   58.98   2
  -3   2   2 1119.92   60.87   3
  -3   2   2 1264.39   55.30   1
  -3   2   2 1079.86   54.69   6
   3   2  -2 1087.65   58.48   2
  -3  -2  -2 1219.81   59.13   2
   3   2  -2 1106.86   60.66   3
  -3  -2  -2 1199.69   55.51   6
   3  -2   2 1243.05   55.28   1
  -3  -2  -2 1084.31   61.03   3
   3   2  -2 1220.63   55.27   1
  -3   2   2 1231.98   55.32   1
   3  -2   2 1083.75   60.73   3
   3  -2   2 1126.51   58.47   2
  -3  -2  -2 1173.17   54.01   5
   3  -2   2 1276.83   55.29   1
  -3  -2  -2 1094.67   58.92   7
  -3  -2  -2 1168.13   55.70   1
  -3  -2  -2 1225.83   61.30   3
  -3   2   2 1162.69   59.07   2
   3   2  -2 1203.43   55.28   1
  -3   2  -2 1144.93   61.47   3
   3  -2  -2 1212.45   59.83   2
   3  -2  -2 1232.21   55.28   1
   3  -2  -2 1270.29   55.29   1
  -3  -2   2 1181.90   59.89   2
  -3   2  -2 1233.58   55.29   1
  -3   2  -2 1111.36   55.18   1
   3   2   2 1236.67   55.68   1
  -3  -2   2 1145.94   55.23   1
  -3   2  -2 1166.85   55.20   6
  -3   2  -2 1165.74   59.46   2
   3   2   2 1176.99   55.71   1
  -3  -2   2 1177.91   53.65   5
  -3  -2   2 1274.76   55.52   1
  -3  -2   2 1215.25   62.10   3
   3  -2  -2 1168.00   60.78   4
   3  -2  -2 1167.07   61.19   3
  -4  -2  -2 956.389  45.958   6
  -4   2   2 1077.67   46.23   1
   4  -2   2 1059.51   46.15   1
  -4   2   2 911.298  45.355   6
  -4  -2  -2 885.423  48.958   7
  -4  -2  -2 924.077  50.633   3
  -4  -2  -2 1025.34   49.51   2
   4  -2   2 876.101  48.496   2
   4  -2   2 901.516  50.283   3
  -4   2   2 1006.76   46.22   1
   4   2  -2 1019.38   46.16   1
  -4  -2  -2 985.401  44.654   5
  -4  -2  -2 979.624  51.155   3
   4   2  -2 932.451  48.534   2
   4  -2   2 982.410  46.096   1
   4   2  -2 999.751  46.095   1
   4   2  -2 901.588  50.327   3
  -4  -2  -2 907.057  48.708   2
  -4   2   2 994.817  48.624   2
  -4   2   2 964.712  50.323   3
  -4  -2  -2 972.205  45.716   1
  -4  -2  -2 1001.95   45.77   1
   4  -2  -2 969.160  50.322   3
   4   2   2 1032.70   45.77   1
  -4  -2   2 946.203  44.334   5
   4  -2  -2 1009.27   46.17   1
  -4  -2   2 986.848  50.630   3
  -4   2  -2 965.047  46.092   1
  -4   2  -2 980.912  45.743   6
  -4  -2   2 1012.53   49.73   2
  -4   2  -2 986.918  49.363   2
  -4  -2   2 991.428  46.105   1
  -4   2  -2 1041.77   46.10   1
  -4   2  -2 991.620  51.311   3
  -4  -2   2 1000.55   46.06   1
   4  -2  -2 917.380  50.135   4
   4  -2  -2 983.625  48.577   2
   4  -2  -2 1052.83   46.19   1
   4   2   2 952.410  45.784   1
  -5   2   2 101.712   5.601   2
   5   2  -2 101.579   5.692   1
  -5  -2  -2 95.7831  5.3011   2
  -5   2   2 100.667   5.740   1
   5  -2   2 104.992   5.683   1
  -5   2   2 98.5317  5.7990   1
   5   2  -2 102.272   5.746   1
  -5  -2  -2 98.3115  5.2689   1
  -5  -2  -2 97.0303  5.0566   6
  -5   2   2 95.8341  5.6792   3
   5   2  -2 84.5948  5.6467   3
   5   2  -2 88.8782  5.4584   2
   5  -2   2 88.6363  5.5973   3
  -5  -2  -2 100.631   5.047   5
  -5  -2  -2 90.3445  5.1831   7
   5  -2   2 101.515   5.678   1
   5  -2   2 88.3157  5.4218   2
  -5  -2  -2 104.883   5.504   3
  -5   2   2 96.6680  4.9190   6
  -5  -2   2 105.218   5.484   2
   5   2   2 100.074   5.351   1
   5  -2  -2 100.119   5.756   1
  -5   2  -2 105.797   5.512   2
  -5   2  -2 99.3736  5.6494   1
   5  -2  -2 95.8070  5.4346   4
  -5   2  -2 102.911   5.024   6
  -5   2  -2 103.516   5.651   3
  -5   2  -2 100.159   5.595   1
  -5  -2   2 95.7416  5.5872   1
   5  -2  -2 102.984   5.726   1
  -5  -2   2 107.850   5.723   3
  -5  -2   2 104.942   5.674   1
   5  -2  -2 101.429   5.562   2
   5  -2  -2 92.8753  5.6658   3
  -6   2   2 9.62738 1.13058   6
  -6  -2  -2 8.32934 1.29539   1
   6   2  -2 7.92664 1.83959   1
  -6  -2  -2 7.94006 1.26945   1
  -6  -2  -2 9.27816 1.35126   3
  -6   2   2 8.74957 1.56151   2
   6  -2   2 14.4558  1.9927   1
  -6  -2  -2 11.3596  1.3966   6
  -6   2   2 8.47307 1.54107   3
  -6   2   2 8.28359 1.88222   1
  -6  -2  -2 8.22507 0.92159   7
  -6  -2  -2 9.67475 1.28471   2
  -6   2   2 7.92282 1.75461   1
  -6   2  -2 11.1260  1.2996   6
  -6  -2   2 11.3120  1.5223   2
  -6   2  -2 14.1267  1.9122   1
   6  -2  -2 7.39447 1.85395   1
  -6  -2   2 9.18171 1.31918   6
   6  -2  -2 8.07125 1.77286   1
   6  -2  -2 8.52927 1.28547   4
  -6  -2   2 9.53634 1.75353   1
  -6  -2   2 8.34991 1.52184   3
   6  -2  -2 8.57487 1.29087   2
   6  -2  -2 8.92973 1.56617   3
  -7  -2  -2 329.951  18.540   7
  -7   2   2 367.184  17.392   6
  -7  -2  -2 370.654  17.546   6
  -7   2   2 361.299  19.051   2
  -7  -2  -2 385.512  18.724   2
  -7  -2  -2 384.247  19.411   3
  -7   2   2 371.612  19.648   3
  -7   2  -2 381.874  19.584   3
   7  -2  -2 347.305  18.987   4
  -7   2  -2 372.955  17.482   6
  -7  -2   2 373.146  18.912   2
   7  -2  -2 340.830  18.583   1
  -7   2  -2 386.380  18.952   2
  -7  -2   2 384.688  19.656   3
  -7  -2   2 360.124  17.505   6
  -8   2   2 2295.06  118.16   3
  -8  -2  -2 2248.64  107.54   6
  -8  -2  -2 2320.81  120.27   3
  -8   2   2 2250.89  114.05   2
  -8  -2  -2 2304.58  114.71   2
  -8  -2   2 2374.65  108.27   6
  -8   2  -2 2317.75  106.62   6
  -8  -2   2 2344.51  118.61   3
  -8   2  -2 2304.19  118.87   3
  -8  -2   2 2214.16  114.27   2
  -8   2  -2 2257.22  113.88   2
  -9   2   2 24.4016  2.6932   2
  -9  -2  -2 20.6023  1.6203  14
  -9  -2  -2 28.3443  2.3815   6
  -9   2   2 22.8199  2.6407   3
  -9   2   2 21.2101  2.2287   8
  -9  -2  -2 21.6349  2.3085   3
  -9  -2  -2 26.1846  1.6036   9
  -9  -2  -2 22.2777  1.8156  15
  -9  -2  -2 23.2941  1.7813   8
  -9  -2  -2 26.2453  2.2506   2
  -9   2   2 24.7392  2.0810   6
  -9  -2  -2 24.5610  1.5603  10
  -9  -2   2 25.9129  2.3161   6
  -9   2  -2 23.8485  2.5009   3
  -9  -2   2 21.7236  1.7110  10
  -9  -2   2 25.0132  2.3905   8
  -9  -2   2 23.6039  2.5436   3
  -9   2  -2 24.1411  2.3095   8
  -9   2  -2 23.4842  2.1525   6
  -9   2  -2 23.5801  2.4416   2
  -9   2  -2 23.0211  1.7425  10
  -9  -2   2 22.3649  2.4019   2
  -9  -2   2 23.2820  1.8134   9
  -9   2  -2 24.6065  1.8335   9
  -9  -2   2 21.4991  1.9294  15
 -10  -2  -2 104.670   5.860   6
 -10  -2  -2 92.4593  6.1656   3
 -10  -2  -2 113.482   4.737  10
 -10  -2  -2 108.740   5.065   9
 -10  -2  -2 95.9946  5.6323  15
 -10  -2  -2 95.8431  5.9170   2
 -10   2   2 108.741   6.319   8
 -10  -2  -2 105.818   5.522  16
 -10  -2  -2 96.7566  5.7295   8
 -10   2  -2 105.765   6.109   8
 -10  -2   2 104.465   6.149   8
 -10   2  -2 98.4561  6.4195   3
 -10  -2   2 92.4898  6.5189   3
 -10   2  -2 99.5768  5.7414   6
 -10  -2   2 101.996   5.826   6
 -10   2  -2 104.475   5.106   9
 -10  -2   2 100.921   5.170   9
 -10  -2   2 92.5969  6.1599   2
 -10   2  -2 98.5385  6.3226   2
 -10  -2   2 98.4084  4.7588  10
 -10  -2   2 99.5241  5.6903  15
 -11  -2  -2 823.793  42.797  15
 -11   2   2 834.300  45.966   8
 -11  -2  -2 883.358  38.833   9
 -11  -2  -2 871.167  41.285  16
 -11  -2  -2 778.072  43.272   3
 -11  -2  -2 858.025  39.136   6
 -11  -2  -2 761.148  41.676   2
 -11  -2  -2 892.237  35.229  10
 -11  -2   2 763.349  42.019   2
 -11  -2   2 778.248  43.593   3
 -11  -2   2 833.530  39.098   6
 -11   2  -2 782.397  42.071   2
 -11   2  -2 843.763  38.563   9
 -11  -2   2 867.767  38.584   9
 -11  -2   2 832.844  35.277  10
 -11   2  -2 789.723  43.533   3
 -11   2  -2 854.459  41.242  16
 -11   2  -2 828.326  45.824   8
 -11  -2   2 874.642  45.852   8
 -11  -2   2 806.823  42.796  15
 -12  -2  -2 24.0578  1.9730  10
 -12  -2  -2 21.5161  2.5617   6
 -12   2   2 25.9165  2.2436   9
 -12  -2  -2 22.5235  2.1821  15
 -12   2   2 27.7503  2.9771   8
 -12  -2  -2 24.9338  2.1473  16
 -12  -2  -2 24.2617  1.8513   9
 -12   2  -2 23.8150  2.0492  16
 -12  -2   2 21.1738  2.6145   6
 -12   2  -2 21.4588  2.0271  10
 -12   2  -2 29.3400  2.3645   8
 -12  -2   2 18.3713  2.1160  15
 -12   2  -2 27.6240  2.0650   9
 -12  -2   2 23.1094  1.9763  10
 -12  -2   2 23.4241  2.4356   8
 -12  -2   2 24.3971  2.0719   9
 -13   2   2 31.3040  2.9177   8
 -13   2   2 29.0970  2.1884   9
 -13  -2  -2 31.2163  1.9616   9
 -13  -2  -2 31.0318  2.3377  16
 -13  -2  -2 30.1481  1.9940  10
 -13  -2  -2 27.5101  2.1604  15
 -13   2  -2 30.0144  2.2861  16
 -13   2  -2 29.7674  2.1494  10
 -13   2  -2 31.6779  2.1770   9
 -13  -2   2 28.1316  2.2479   8
 -13   2  -2 31.9869  2.2028   8
 -13  -2   2 30.6090  2.1452  10
 -13  -2   2 29.0783  2.2882  16
 -13  -2   2 33.4090  2.2061   9
 -14  -2  -2 81.3681  4.5893  16
 -14   2   2 78.9341  4.3420   9
 -14   2   2 81.3652  5.0423   8
 -14   2   2 84.8031  4.6066  16
 -14  -2  -2 80.2494  3.9336  10
 -14  -2  -2 78.2680  3.9985   9
 -14  -2   2 79.8096  3.9863  10
 -14   2  -2 85.9751  4.6501  16
 -14  -2   2 83.6436  4.2886   9
 -14   2  -2 75.5398  4.0504  10
 -14   2  -2 84.0527  4.2061   9
 -14  -2   2 83.1535  4.5939  16
 -15   2   2 554.564  25.882   9
 -15   2   2 566.660  27.713  16
 -15  -2  -2 551.615  23.599  10
 -15  -2  -2 566.430  27.692  16
 -15   2  -2 554.742  27.676  16
 -15  -2   2 545.616  25.791   9
 -15   2  -2 541.496  23.653  10
 -15   2  -2 537.820  25.776   9
 -15  -2   2 571.277  27.704  16
 -16  -2  -2 21.5837  1.3807  10
 -16   2   2 21.7548  1.5570  16
 -16   2   2 22.0986  1.5091   9
 -16  -2  -2 22.3597  1.5510  16
 -16  -2   2 18.5542  1.1759   9
 -16   2  -2 20.5476  1.1768   9
 -16   2  -2 22.7218  1.4914  10
 -16  -2   2 19.5575  1.4975  16
 -16   2  -2 24.6233  1.6694  16
 -16  -2   2 17.6275  1.5065  10
   0  -3  -2 2.28632 0.64058   1
   0   3   2 3.39464 0.69849   1
   0   3  -2 4.16948 1.10645   1
   0   3   2 3.11767 0.65879   1
   0   3  -2 2.67687 0.85114   2
   0  -3   2 3.32344 1.07338   1
   0  -3   2 3.07985 0.69917   5
   0  -3  -2 3.36012 0.67304   3
   0  -3  -2 3.08376 0.49590   6
   0  -3   2 2.30878 1.03795   1
   0  -3  -2 2.96590 0.83025   4
   0   3  -2 3.03711 0.86980   3
   0  -3  -2 3.65163 0.69587   2
   0  -3   2 3.79386 0.95290   3
   0  -3  -2 2.63270 0.64816   1
   0  -3  -2 3.61918 0.68040   3
   0   3  -2 3.11031 1.09257   1
   0  -3  -2 2.01501 0.64302   5
   0  -3   2 2.28215 0.83546   2
   0  -3  -2 3.96828 0.68345   2
  -1  -3  -2 405.108  21.471   2
  -1  -3  -2 385.045  19.769   6
   1   3  -2 462.530  20.431   1
   1  -3   2 454.333  20.430   1
  -1  -3  -2 438.516  20.144   1
  -1  -3  -2 415.253  19.198   5
   1   3  -2 436.429  20.396   1
  -1   3   2 433.838  20.247   1
   1  -3   2 451.380  20.432   1
   1   3  -2 383.452  21.165   7
   1   3  -2 422.554  22.147   3
  -1   3   2 456.652  20.234   1
   1  -3   2 429.360  21.360   2
  -1  -3  -2 426.134  20.094   1
  -1  -3  -2 431.528  21.536   2
  -1  -3  -2 405.862  21.258   7
  -1  -3  -2 421.957  22.267   3
  -1  -3  -2 416.502  22.304   3
   1  -3   2 432.970  22.146   3
   1   3  -2 398.138  21.341   2
  -1  -3  -2 411.312  21.750   4
  -1   3  -2 444.540  20.441   1
   1  -3  -2 427.557  20.222   1
  -1  -3   2 424.492  21.336   2
   1  -3  -2 423.097  21.774   4
  -1  -3   2 437.427  22.129   3
   1   3   2 436.375  20.114   1
  -1   3  -2 467.609  20.434   1
  -1  -3   2 447.642  20.415   1
   1  -3  -2 415.052  21.399   2
   1   3   2 433.789  20.097   1
  -1   3  -2 415.725  21.372   2
  -1   3  -2 424.840  22.142   3
  -1  -3   2 451.371  20.389   1
  -1  -3   2 425.229  19.180   5
   1  -3  -2 383.194  22.023   3
   1  -3  -2 426.641  21.280   2
   1  -3  -2 391.506  22.014   3
   1  -3  -2 456.674  20.226   1
  -2  -3  -2 6.90157 0.98118   5
  -2   3   2 9.32504 1.31077   1
  -2  -3  -2 7.40500 0.89031   6
  -2   3   2 7.71709 1.29376   1
   2  -3   2 9.42355 1.18469   3
  -2  -3  -2 9.45066 0.79856   7
   2   3  -2 7.93778 1.16349   3
  -2  -3  -2 7.24479 0.69124   1
  -2  -3  -2 8.96095 0.68150   2
  -2  -3  -2 9.33591 0.68977   3
  -2  -3  -2 8.00162 0.68677   1
   2  -3   2 8.77968 1.14713   2
   2   3  -2 7.19416 1.13045   2
  -2  -3  -2 8.53053 0.66336   3
  -2  -3  -2 8.59308 1.04074   4
  -2  -3  -2 8.36143 0.68679   2
  -2   3   2 7.56718 1.09481   2
  -2   3   2 7.29132 1.00737   3
   2   3  -2 8.41935 1.36268   1
   2  -3   2 9.58412 1.45596   1
   2  -3   2 10.5289  1.4683   1
   2   3  -2 8.20908 1.34629   1
  -2  -3   2 7.68587 1.28066   1
  -2   3  -2 7.19426 0.85051   6
  -2  -3   2 7.96350 1.11901   3
   2  -3  -2 9.11907 1.20395   1
   2  -3  -2 8.10669 1.01863   3
  -2   3  -2 10.7605  1.4646   1
   2   3   2 8.60285 0.75009   1
   2   3   2 8.31681 0.69518   1
   2  -3  -2 9.06697 1.07239   2
  -2   3  -2 9.41006 1.18354   3
  -2  -3   2 7.57254 1.26190   1
  -2  -3   2 6.78125 1.08955   2
   2  -3  -2 7.86850 1.00678   3
   2  -3  -2 8.34770 1.28917   1
  -2  -3   2 8.47872 0.91851   5
   2  -3  -2 10.9335  1.1357   4
  -2   3  -2 8.47675 1.19708   2
  -2   3  -2 8.59302 1.44447   1
  -3  -3  -2 443.113  24.183   3
  -3  -3  -2 461.593  21.648   6
   3  -3   2 493.756  22.487   1
   3   3  -2 436.550  23.390   2
  -3   3   2 439.195  21.443   6
  -3   3   2 480.098  22.486   1
  -3  -3  -2 464.648  21.926   1
   3  -3   2 455.142  24.265   3
  -3   3   2 422.088  24.218   3
   3  -3   2 454.781  23.416   2
  -3  -3  -2 466.879  21.087   5
  -3   3   2 478.923  22.400   1
   3  -3   2 515.754  22.535   1
  -3  -3  -2 450.995  23.335   2
   3   3  -2 468.163  22.362   1
  -3  -3  -2 477.744  23.711   2
  -3  -3  -2 469.573  24.589   3
  -3  -3  -2 498.478  21.978   1
   3   3  -2 472.379  22.439   1
   3   3  -2 421.357  24.243   3
  -3  -3  -2 438.166  23.199   7
  -3   3   2 432.473  23.432   2
  -3  -3   2 470.049  22.334   1
  -3   3  -2 511.105  22.495   1
  -3  -3   2 474.067  24.250   3
   3   3   2 471.559  21.981   1
   3  -3  -2 468.997  23.403   2
  -3  -3   2 460.355  23.362   2
  -3  -3   2 471.587  22.403   1
   3   3   2 491.715  21.967   1
  -3   3  -2 457.913  21.606   6
   3  -3  -2 474.934  22.422   1
   3  -3  -2 474.040  23.829   4
  -3  -3   2 463.092  21.052   5
   3  -3  -2 484.001  22.388   1
  -3   3  -2 481.915  22.501   1
   3  -3  -2 463.029  24.232   3
  -3   3  -2 470.383  24.280   3
  -3   3  -2 469.377  23.459   2
   4   3  -2 1036.12   49.01   1
  -4  -3  -2 955.547  53.535   3
  -4  -3  -2 965.524  51.965   7
  -4   3   2 958.261  47.770   6
  -4  -3  -2 997.894  52.056   2
  -4   3   2 1087.60   49.14   1
  -4   3   2 1030.76   53.46   3
   4  -3   2 1089.55   49.06   1
  -4  -3  -2 1060.59   48.55   1
  -4  -3  -2 1098.22   54.69   3
  -4  -3  -2 1045.88   48.49   1
   4   3  -2 922.529  53.436   3
  -4  -3  -2 1030.03   48.87   6
  -4  -3  -2 1078.34   47.45   5
   4  -3   2 1007.38   53.45   3
  -4   3   2 1025.84   51.64   2
   4  -3   2 1061.07   49.05   1
   4  -3   2 981.062  51.564   2
  -4  -3  -2 1109.52   52.43   2
   4   3  -2 918.679  51.515   2
   4   3  -2 1042.47   48.95   1
  -4   3   2 1064.00   49.04   1
  -4   3  -2 1053.44   53.74   3
   4  -3  -2 1121.45   49.07   1
  -4   3  -2 1056.35   52.31   2
  -4  -3   2 1052.92   52.79   2
   4  -3  -2 1071.34   49.06   1
   4  -3  -2 1074.01   52.22   2
  -4  -3   2 1039.15   47.54   5
  -4   3  -2 993.055  48.081   6
  -4   3  -2 1025.82   49.03   1
   4   3   2 984.416  48.546   1
  -4  -3   2 1020.76   48.87   1
  -4   3  -2 1038.36   48.98   1
  -4  -3   2 1032.42   48.97   1
   4  -3  -2 1103.75   54.11   3
  -4  -3   2 1053.61   54.65   3
   4  -3  -2 1056.09   52.69   4
   4   3   2 1103.00   48.55   1
  -5   3   2 17.6416  1.8070   3
   5  -3   2 16.8459  1.7432   2
   5  -3   2 18.7113  2.1653   1
  -5  -3  -2 18.9532  1.3715   2
  -5  -3  -2 15.4996  1.1918   7
  -5  -3  -2 16.9573  1.7003   5
  -5  -3  -2 13.9371  1.3914   1
  -5   3   2 14.4423  2.1778   1
   5   3  -2 13.9337  1.9653   1
   5  -3   2 18.1718  2.1021   1
  -5  -3  -2 17.6493  1.5145   3
  -5  -3  -2 16.8184  1.3015   3
  -5  -3  -2 16.1094  1.5047   1
   5  -3   2 16.8235  1.7527   3
  -5   3   2 17.6480  1.2834   6
   5   3  -2 14.6933  2.0774   1
  -5  -3  -2 13.8362  1.3758   2
  -5   3   2 17.7024  2.2272   1
  -5  -3  -2 19.5529  1.5916   6
  -5   3   2 17.4250  1.9041   2
   5  -3  -2 16.5064  2.0691   1
  -5   3  -2 19.5202  1.8331   2
   5  -3  -2 15.4361  2.1546   1
  -5  -3   2 17.6883  1.7513   3
   5  -3  -2 18.3426  1.8241   2
  -5  -3   2 14.3970  1.8856   1
  -5  -3   2 17.1590  1.6623   2
  -5   3  -2 16.2171  2.1093   1
   5   3   2 17.7931  1.6173   1
  -5  -3   2 18.8282  1.6099   5
  -5   3  -2 18.1220  1.7831   3
   5  -3  -2 15.6967  1.4466   4
   5  -3  -2 17.7556  1.7980   3
  -5   3  -2 15.8901  1.9582   1
  -5  -3   2 15.7572  1.8662   1
  -5   3  -2 18.0618  1.5682   6
  -6   3   2 212.686  10.309   6
  -6   3   2 205.371  11.397   1
  -6  -3  -2 223.271  11.082   2
  -6  -3  -2 225.022  10.309   5
  -6  -3  -2 216.347  10.518   6
   6  -3   2 223.412  11.420   1
  -6   3   2 207.811  11.522   1
  -6   3   2 214.479  11.812   3
  -6  -3  -2 227.728  11.534   3
  -6   3   2 221.580  11.549   2
  -6   3  -2 215.070  10.456   6
  -6  -3   2 189.643  11.098   1
   6  -3  -2 212.582  11.408   1
  -6   3  -2 196.111  11.265   1
   6  -3  -2 211.027  11.359   4
   6  -3  -2 209.810  11.465   1
  -6  -3   2 215.049  10.506   6
  -6   3  -2 217.409  11.413   2
   6  -3  -2 216.260  11.813   3
  -6  -3   2 220.910  11.338   2
  -6   3  -2 229.451  11.767   3
   6  -3  -2 216.288  11.438   2
  -6  -3   2 231.332  11.798   3
  -7  -3  -2 79.3291  4.2942   2
  -7   3   2 68.6088  4.7084   2
  -7   3   2 67.7499  4.7653   3
  -7   3   2 66.5771  3.9695   6
  -7  -3  -2 76.6374  4.2346   6
  -7  -3  -2 74.7278  4.4320   3
  -7   3  -2 69.1441  4.1297   6
  -7  -3   2 76.1430  4.7037   3
  -7   3  -2 71.2663  4.6773   3
  -7  -3   2 77.0010  4.4907   2
  -7   3  -2 71.9881  4.5701   2
  -7  -3   2 76.0177  4.2195   6
  -8  -3  -2 504.756  24.244   6
  -8  -3  -2 533.762  26.853   3
  -8  -3  -2 509.261  25.833   2
  -8   3  -2 486.513  24.120   6
  -8   3  -2 529.640  26.253   2
  -8  -3   2 519.449  27.127   3
  -8  -3   2 499.325  26.099   2
  -8  -3   2 513.708  24.260   6
  -8   3  -2 508.201  27.089   3
  -9  -3  -2 5.63190 1.09859  14
  -9  -3  -2 6.66684 0.97503   9
  -9   3   2 5.64879 1.41974   8
  -9  -3  -2 5.14477 0.91417  10
  -9  -3  -2 8.05880 1.66471   6
  -9  -3  -2 6.18004 1.49042   3
  -9  -3  -2 6.32230 1.33728   2
  -9  -3  -2 6.60435 1.13787  15
  -9  -3  -2 6.30525 1.13138  16
  -9   3  -2 8.19135 1.76025   2
  -9   3  -2 8.47162 1.35202   8
  -9  -3   2 6.65959 1.25159   8
  -9  -3   2 7.88257 1.12522   9
  -9  -3   2 5.69911 0.99226  10
  -9  -3   2 6.32228 1.55881   2
  -9  -3   2 6.64256 1.12110  15
  -9   3  -2 6.92170 0.96950   9
  -9  -3   2 8.21173 1.64372   6
  -9  -3   2 6.92235 1.69259   3
  -9   3  -2 5.76541 1.69926   3
  -9   3  -2 7.43458 1.43285   6
 -10  -3  -2 501.035  25.965   2
 -10  -3  -2 524.241  25.603  16
 -10   3   2 498.258  28.532   8
 -10  -3  -2 493.038  23.542  14
 -10  -3  -2 548.309  21.808  10
 -10  -3  -2 498.863  26.524  15
 -10  -3  -2 518.129  23.782   9
 -10  -3  -2 525.163  26.983   3
 -10  -3  -2 530.589  24.527   6
 -10   3  -2 512.199  26.467   2
 -10  -3   2 536.150  24.532   6
 -10  -3   2 498.553  26.526  15
 -10  -3   2 530.068  23.899   9
 -10  -3   2 494.344  26.258   2
 -10  -3   2 501.605  27.316   3
 -10   3  -2 491.724  28.411   8
 -10  -3   2 502.352  28.357   8
 -10   3  -2 499.278  27.304   3
 -10  -3   2 516.673  21.862  10
 -10   3  -2 488.829  23.912   9
 -11  -3  -2 48.5282  3.8441   6
 -11  -3  -2 60.3002  2.9401  10
 -11  -3  -2 45.9701  3.6841   2
 -11  -3  -2 55.7350  3.4381  15
 -11  -3  -2 56.4093  2.9866   9
 -11  -3  -2 59.3817  3.4172  16
 -11   3   2 60.5272  4.1402   8
 -11  -3   2 55.5459  3.5541  15
 -11   3  -2 63.3145  3.4702  16
 -11   3  -2 48.9435  4.0037   7
 -11  -3   2 45.7530  3.9330   2
 -11   3  -2 59.1105  3.8599   8
 -11   3  -2 42.8867  4.1332   3
 -11  -3   2 43.1766  4.0472   3
 -11  -3   2 49.1239  3.8738   6
 -11   3  -2 56.2154  3.1231   9
 -11  -3   2 56.6211  2.9981  10
 -11  -3   2 61.5101  3.2115   9
 -11   3  -2 47.1995  4.0740   2
 -11  -3   2 58.9950  3.7528   8
 -12   3   2 6.09679 1.79980   8
 -12  -3  -2 6.12700 1.05452   9
 -12  -3  -2 11.4540  1.9127  16
 -12  -3  -2 10.6897  1.7769  15
 -12  -3  -2 7.37402 1.20635  10
 -12   3  -2 10.3034  1.5345  16
 -12  -3   2 5.52211 1.18728   9
 -12  -3   2 5.31146 1.24049   8
 -12  -3   2 6.09238 1.24572  10
 -12   3  -2 7.19092 1.28224   9
 -12  -3   2 6.10344 1.52773  15
 -12   3  -2 6.41504 1.29816   8
 -13   3   2 6.34708 1.38294   9
 -13   3   2 7.48649 1.65039   8
 -13  -3  -2 6.47730 1.16872  10
 -13  -3  -2 6.94576 1.25148  15
 -13  -3  -2 8.83672 1.42574  16
 -13  -3  -2 6.59750 1.08894   9
 -13  -3   2 6.67483 1.26759   9
 -13  -3   2 6.11248 1.20938  15
 -13  -3   2 6.77121 1.21937  10
 -13   3  -2 11.2162  1.7424  16
 -13   3  -2 9.44978 1.64885   8
 -13   3  -2 7.11528 1.20915   9
 -13  -3   2 7.47133 1.37022  16
 -13   3  -2 9.04192 1.35185  10
 -14  -3  -2 104.230   5.666  16
 -14   3   2 110.110   6.201   8
 -14   3   2 108.148   5.678  16
 -14   3   2 101.546   5.310   9
 -14  -3  -2 93.5265  4.8662   9
 -14  -3  -2 90.2386  5.6515  15
 -14   3  -2 100.582   4.858  10
 -14  -3   2 110.563   5.193   9
 -14  -3   2 105.337   4.841  10
 -14   3  -2 104.995   5.574  16
 -14   3  -2 106.178   5.176   9
 -14  -3   2 100.621   5.580  16
 -15   3   2 4.34390 1.00655   9
 -15  -3  -2 3.21641 0.86054  10
 -15  -3  -2 2.06491 0.99071  16
 -15   3   2 1.85937 0.99509  16
 -15   3  -2 2.78017 1.13714  16
 -15   3  -2 4.72215 1.13673  10
 -15   3  -2 4.12130 0.91294   9
 -15  -3   2 2.72376 0.70491   9
 -16  -3  -2 16.3177  1.1537  10
 -16  -3  -2 18.6758  1.3400  16
 -16   3   2 18.7136  1.3941   9
 -16   3   2 16.7973  1.3445  16
 -16  -3   2 17.9402  1.4186  16
 -16   3  -2 17.3509  1.0724   9
 -16  -3   2 14.4666  1.3292  10
 -16   3  -2 18.4197  1.3169  16
   0  -4  -2 1245.85   61.73   3
   0  -4   2 1184.92   54.00   5
   0   4  -2 1272.00   55.49   1
   0  -4  -2 1030.99   54.49   6
   0  -4  -2 1239.04   59.66   2
   0  -4   2 1172.50   59.56   2
   0  -4  -2 1200.66   54.18   5
   0  -4  -2 1163.09   55.73   1
   0  -4   2 1191.99   62.30   3
   0  -4  -2 1212.16   55.99   1
   0  -4   2 1222.31   55.45   1
   0  -4  -2 1119.02   59.28   2
   0  -4  -2 1058.08   61.35   3
   0   4   2 1209.39   55.83   1
   0   4  -2 1095.80   61.14   3
   0  -4   2 1237.32   55.44   1
   0   4  -2 1104.28   58.84   2
   0  -4  -2 1149.51   61.02   4
   0   4   2 1261.80   56.09   1
   0   4  -2 1230.56   55.48   1
   1  -4   2 2263.43  100.66   1
  -1  -4  -2 2146.52  109.33   4
   1  -4   2 2163.55  107.17   2
   1   4  -2 2233.05  101.01   1
   1   4  -2 1895.07  106.14   2
  -1  -4  -2 2140.07   96.50   5
  -1  -4  -2 2152.50   99.61   1
  -1  -4  -2 2162.22   99.78   1
  -1  -4  -2 2023.01  109.61   3
  -1   4   2 2202.31  100.64   1
   1   4  -2 2181.11  100.50   1
  -1  -4  -2 2060.74  105.74   2
  -1   4   2 2202.69  100.03   1
   1  -4   2 2156.99  111.06   3
   1  -4   2 2235.93  100.76   1
  -1  -4  -2 1926.34   98.19   6
   1   4  -2 1999.93  110.31   3
  -1   4  -2 2206.60  100.74   1
  -1  -4   2 2202.13  100.97   1
   1  -4  -2 2187.57  106.73   2
  -1   4  -2 2012.27  106.78   2
   1  -4  -2 2084.86  109.14   4
   1  -4  -2 2206.90  110.36   3
   1   4   2 2131.19   99.73   1
  -1  -4   2 2141.01  106.98   2
   1  -4  -2 2028.80   96.10   5
   1   4   2 2249.31   99.94   1
   1  -4  -2 1957.41  106.03   2
  -1  -4   2 2122.54   96.16   5
  -1  -4   2 2188.30  100.92   1
   1  -4  -2 1797.72  109.86   3
  -1   4  -2 2220.04  100.84   1
  -1  -4   2 2219.45  110.75   3
   1  -4  -2 2177.17  100.14   1
   1  -4  -2 2203.73  100.41   1
  -1   4  -2 2001.01  110.81   3
   2  -4   2 1613.38   69.21   1
  -2   4   2 1504.05   69.05   1
   2  -4   2 1508.89   69.14   1
   2   4  -2 1580.67   69.13   1
  -2  -4  -2 1457.69   76.28   4
  -2  -4  -2 1428.47   73.54   2
   2   4  -2 1435.51   75.85   3
   2  -4   2 1456.95   74.70   2
  -2   4   2 1511.25   69.64   1
  -2  -4  -2 1393.90   73.80   7
  -2  -4  -2 1413.23   68.65   6
  -2  -4  -2 1444.84   73.51   2
   2  -4   2 1526.45   77.51   3
   2   4  -2 1339.05   72.97   2
  -2   4   2 1316.64   75.59   3
  -2  -4  -2 1472.44   67.48   5
  -2  -4  -2 1541.74   76.30   3
  -2  -4  -2 1461.19   69.20   1
  -2  -4  -2 1390.34   76.19   3
  -2   4   2 1294.02   72.95   2
  -2  -4  -2 1426.04   69.20   1
   2   4  -2 1512.53   69.08   1
   2  -4  -2 1508.28   76.60   4
  -2  -4   2 1492.58   67.06   5
  -2   4  -2 1463.94   76.82   3
  -2  -4   2 1548.94   69.10   1
  -2  -4   2 1540.34   77.58   3
   2  -4  -2 1451.16   74.68   2
  -2   4  -2 1585.94   69.19   1
  -2  -4   2 1459.59   74.31   2
  -2   4  -2 1398.06   74.06   2
   2  -4  -2 1502.88   77.58   3
  -2  -4   2 1524.64   69.03   1
  -2   4  -2 1502.54   69.17   1
   2  -4  -2 1460.93   68.99   1
   2   4   2 1533.99   69.39   1
   2   4   2 1522.54   69.34   1
  -3   4   2 707.015  30.850   1
   3  -4   2 665.853  30.820   1
  -3  -4  -2 649.609  28.996   5
  -3   4   2 670.176  30.740   1
  -3  -4  -2 645.495  32.641   2
  -3   4   2 636.934  32.244   2
   3   4  -2 589.917  32.160   2
   3  -4   2 632.706  30.787   1
   3   4  -2 657.342  30.764   1
  -3  -4  -2 583.589  32.204   2
   3  -4   2 633.592  32.212   2
  -3   4   2 610.342  33.331   3
  -3  -4  -2 587.479  31.917   7
  -3  -4  -2 654.515  33.775   3
   3  -4   2 614.747  33.373   3
  -3  -4  -2 643.570  30.169   1
  -3  -4  -2 618.179  30.207   1
   3   4  -2 668.710  30.714   1
  -3  -4  -2 596.775  33.378   3
   3   4  -2 599.340  33.381   3
  -3  -4  -2 616.291  29.747   6
  -3  -4   2 673.278  33.356   3
  -3  -4   2 670.542  32.150   2
   3  -4  -2 688.233  30.782   1
  -3   4  -2 640.490  30.776   1
   3  -4  -2 659.320  30.693   1
  -3   4  -2 642.445  32.259   2
   3  -4  -2 709.434  32.217   2
  -3   4  -2 585.765  29.680   6
  -3  -4   2 656.866  28.963   5
  -3   4  -2 659.479  30.851   1
   3  -4  -2 675.065  33.346   3
   3  -4  -2 642.453  32.787   4
   3   4   2 685.760  30.227   1
  -3   4  -2 638.591  33.403   3
  -3  -4   2 645.406  30.689   1
   3   4   2 643.520  30.227   1
  -3  -4   2 665.224  30.661   1
   4  -4   2 1813.21   93.41   2
   4  -4   2 1932.06   96.90   3
  -4  -4  -2 1719.68   96.88   3
  -4   4   2 1919.65   87.90   1
  -4  -4  -2 1669.85   93.03   7
  -4  -4  -2 1769.14   87.83   1
  -4  -4  -2 1842.71   85.60   5
   4  -4   2 1860.58   87.84   1
  -4   4   2 1720.87   96.08   3
   4   4  -2 1942.17   87.75   1
   4   4  -2 1862.44   87.79   1
  -4  -4  -2 1784.47   87.78   1
  -4  -4  -2 1996.37   97.41   3
  -4  -4  -2 1938.56   93.70   2
  -4   4   2 1916.02   87.81   1
   4  -4   2 1931.50   87.88   1
  -4  -4  -2 1723.17   93.65   2
  -4   4   2 1819.75   92.80   2
  -4  -4  -2 1902.69   87.77   6
  -4  -4   2 2065.74   98.92   3
  -4   4  -2 1862.57   94.52   2
  -4   4  -2 1925.72   97.73   3
  -4  -4   2 1871.80   85.47   5
   4  -4  -2 1837.13   96.76   4
  -4  -4   2 1915.69   87.75   1
   4  -4  -2 1929.47   94.71   2
  -4   4  -2 1878.47   87.81   1
  -4   4  -2 1797.79   87.22   6
   4   4   2 1787.49   87.82   1
  -4  -4   2 2051.27   95.53   2
   4   4   2 1922.08   87.95   1
   4  -4  -2 1950.30   87.80   1
  -4   4  -2 1810.64   87.85   1
   4  -4  -2 1884.63   98.45   3
   4  -4  -2 1887.68   87.82   1
  -4  -4   2 1922.12   87.66   1
  -5  -4  -2 763.723  41.720   3
  -5  -4  -2 760.476  38.141   1
   5  -4   2 771.755  42.099   3
  -5  -4  -2 835.741  42.702   3
  -5  -4  -2 760.743  40.300   2
  -5  -4  -2 840.221  41.334   2
  -5   4   2 832.147  38.927   1
  -5   4   2 777.942  42.089   3
  -5   4   2 821.749  39.014   1
  -5  -4  -2 844.816  36.621   5
  -5  -4  -2 829.019  37.602   6
  -5   4   2 814.819  40.751   2
   5  -4   2 797.496  38.906   1
   5   4  -2 756.369  38.786   1
   5  -4   2 781.784  40.643   2
   5  -4   2 799.428  38.870   1
  -5  -4   2 759.914  38.715   1
  -5   4  -2 832.229  40.718   2
   5   4   2 802.863  38.225   1
   5  -4  -2 850.695  42.129   3
  -5  -4   2 869.058  36.592   5
  -5  -4   2 770.731  38.601   1
  -5   4  -2 833.074  42.132   3
   5  -4  -2 868.984  40.692   2
  -5   4  -2 792.348  37.483   6
   5  -4  -2 856.745  38.936   1
  -5  -4   2 868.805  42.087   3
   5  -4  -2 838.654  41.292   4
  -5   4  -2 778.032  38.809   1
  -5  -4   2 858.364  40.539   2
  -5   4  -2 773.042  38.903   1
  -6  -4  -2 595.819  26.229   5
  -6  -4  -2 564.256  26.855   6
  -6  -4  -2 603.249  29.758   3
  -6  -4  -2 603.290  28.685   2
  -6   4   2 525.768  28.013   1
   6  -4   2 540.016  28.024   1
  -6  -4   2 619.369  30.094   3
   6  -4  -2 569.277  29.082   2
  -6  -4   2 603.083  26.205   5
  -6   4  -2 554.737  26.733   6
   6  -4  -2 563.276  29.361   4
  -6   4  -2 582.885  29.135   2
  -6   4  -2 591.701  30.114   3
  -6   4  -2 522.071  28.063   1
   6  -4  -2 568.122  30.102   3
  -6  -4   2 563.242  26.849   6
  -6  -4   2 595.509  28.940   2
   6  -4  -2 541.002  28.121   1
  -7  -4  -2 19.6898  1.6393   2
  -7  -4  -2 20.4161  1.9338   6
  -7  -4  -2 20.8621  1.8609   3
   7  -4  -2 16.7070  2.1426   3
  -7   4  -2 19.7947  2.2404   2
  -7  -4   2 20.8925  1.9823   6
  -7  -4   2 19.3832  2.1394   2
   7  -4  -2 17.8601  2.2158   2
  -7   4  -2 17.8989  1.7976   6
  -7   4  -2 17.5980  2.1885   3
  -7  -4   2 19.3756  2.0694   3
  -8  -4  -2 426.136  22.023   3
  -8  -4  -2 431.682  20.072   6
  -8  -4  -2 441.531  21.226   2
  -8  -4  -2 412.600  19.716  13
  -8  -4  -2 406.674  21.753  15
  -8  -4  -2 392.006  20.926  16
  -8  -4  -2 417.430  19.466   9
  -8  -4  -2 418.325  17.834  10
  -8   4  -2 429.253  21.781   2
  -8  -4   2 428.572  21.524   2
  -8  -4   2 403.472  23.240   8
  -8   4  -2 403.933  19.884   6
  -8  -4   2 424.879  22.354   3
  -8  -4   2 447.784  20.123   6
  -8  -4   2 395.186  19.551   9
  -8   4  -2 417.490  22.424   3
  -9  -4  -2 279.593  12.837   9
  -9  -4  -2 273.246  14.412  15
  -9  -4  -2 285.926  11.814  10
  -9  -4  -2 275.661  13.889  16
  -9  -4  -2 275.562  14.173   2
  -9  -4  -2 274.317  14.736   3
  -9  -4  -2 287.150  13.643   6
  -9  -4  -2 288.170  13.116  13
  -9  -4  -2 272.704  12.782  14
  -9  -4   2 273.592  14.424  15
  -9   4  -2 252.741  12.984   9
  -9  -4   2 278.668  12.957   9
  -9   4  -2 270.556  14.768   2
  -9   4  -2 257.748  15.443   8
  -9  -4   2 279.900  15.115   3
  -9  -4   2 266.020  14.526   2
  -9  -4   2 263.622  11.859  10
  -9   4  -2 269.949  15.178   3
  -9  -4   2 258.173  15.335   8
  -9  -4   2 292.002  13.674   6
 -10  -4  -2 45.9214  3.5117   6
 -10   4   2 41.3214  3.5340   8
 -10  -4  -2 41.1290  2.3305   9
 -10  -4  -2 46.3013  3.1089   3
 -10  -4  -2 41.8245  2.3227  10
 -10  -4  -2 44.8773  2.9761   2
 -10  -4  -2 34.7000  2.6543  16
 -10  -4  -2 34.1972  2.5255  14
 -10  -4   2 42.3319  2.5569   9
 -10  -4   2 44.9677  3.3281   6
 -10   4  -2 40.0373  2.5477   9
 -10  -4   2 34.6202  2.7487  15
 -10   4  -2 44.3744  3.1812   8
 -10   4  -2 41.4251  3.6276   3
 -10  -4   2 48.4539  3.5628   3
 -10  -4   2 38.5437  2.4049  10
 -10   4  -2 46.4398  3.6884   2
 -10  -4   2 41.4828  3.0275   8
 -10  -4   2 48.1236  3.4029   2
 -11  -4  -2 49.8139  3.0678  14
 -11  -4  -2 60.8442  3.5102  16
 -11  -4  -2 57.2109  2.8426  10
 -11  -4  -2 52.2054  4.0711   6
 -11  -4  -2 54.6661  2.8471   9
 -11  -4  -2 45.8415  3.4809   2
 -11  -4  -2 54.1968  3.4115  15
 -11   4   2 53.2974  4.0797   8
 -11   4  -2 57.3331  3.9068   8
 -11  -4   2 51.6182  3.0787   9
 -11   4  -2 54.1437  3.2487  16
 -11   4  -2 45.3519  4.1407   2
 -11   4  -2 56.5679  3.2459   9
 -11  -4   2 53.3294  4.1323   6
 -11  -4   2 49.4540  3.4750   8
 -11  -4   2 53.3502  3.5501  15
 -11  -4   2 55.2309  2.9451  10
 -12   4   2 470.007  25.841   8
 -12  -4  -2 465.381  21.406   9
 -12  -4  -2 470.489  23.146  16
 -12  -4  -2 461.872  23.997  15
 -12  -4  -2 500.741  19.719  10
 -12  -4   2 418.132  25.379   8
 -12  -4   2 462.477  19.791  10
 -12   4  -2 444.934  23.088  16
 -12  -4   2 462.237  23.114  16
 -12  -4   2 453.924  23.997  15
 -12   4  -2 443.925  21.631   9
 -12   4  -2 460.665  25.641   8
 -12  -4   2 462.457  21.575   9
 -13  -4  -2 36.7804  2.1946  10
 -13   4   2 38.6220  3.2961   8
 -13  -4  -2 32.9245  1.9339   9
 -13  -4  -2 36.8224  2.6927  15
 -13  -4  -2 35.6228  2.4984  16
 -13   4  -2 35.7627  2.4503  16
 -13  -4   2 34.9239  2.4626  16
 -13  -4   2 35.2347  2.3832  10
 -13   4  -2 37.9581  2.4865   9
 -13  -4   2 34.1171  2.5210  15
 -13  -4   2 37.3160  2.2938   9
 -13   4  -2 39.3873  2.7783   8
 -14   4   2 163.268   8.209   9
 -14  -4  -2 168.552   8.704  16
 -14   4   2 174.216   9.670   8
 -14  -4  -2 169.427   9.017  15
 -14   4   2 168.816   8.704  16
 -14  -4   2 167.405   8.020   9
 -14  -4   2 154.892   8.987  15
 -14   4  -2 164.555   8.100   9
 -14  -4   2 162.133   7.488  10
 -14   4  -2 177.683   8.735  16
 -14  -4   2 169.741   8.720  16
 -15  -4  -2 19.1397  1.5910  15
 -15  -4  -2 20.3673  1.4956  10
 -15   4   2 22.7997  1.7607   9
 -15  -4  -2 23.6689  1.8291  16
 -15   4   2 22.6892  1.7779   8
 -15   4   2 22.4125  1.6896  16
 -15  -4   2 20.9534  1.5556  10
 -15   4  -2 24.2464  1.6853   9
 -15  -4   2 22.6355  1.6344  16
 -15   4  -2 25.0383  1.7846  16
 -16   4   2 61.0590  2.9807   9
 -16  -4  -2 55.4329  2.5939  10
 -16   4  -2 59.9921  2.8390   9
 -16  -4   2 54.7340  2.7353  10
   0   5  -2 0.97279 1.17169   1
   0   5  -2 0.25116 0.90364   2
   0  -5  -2 0.75881 0.72569   2
   0  -5   2 0.36854 0.76668   5
   0   5   2 1.82969 0.80140   1
   0   5  -2 -0.1022  1.1466   1
   0   5   2 0.98865 0.91639   1
   0  -5   2 -0.1245  1.0019   1
   0  -5  -2 0.39646 0.87107   1
   0  -5   2 0.53624 1.15557   1
   0   5  -2 -0.3318  0.9010   3
   0  -5   2 0.53277 0.90866   3
   0  -5  -2 1.45986 0.41056   6
   0  -5  -2 0.87002 0.96194   4
   0  -5  -2 1.23840 0.70700   1
   0  -5  -2 1.18575 0.80229   3
   0  -5  -2 0.45077 0.62964   3
   0  -5  -2 -0.3504  0.7622   5
   0  -5   2 0.33698 0.92139   2
   1   5  -2 651.164  30.508   1
   1   5  -2 563.224  33.065   3
  -1  -5  -2 655.004  32.589   4
  -1  -5  -2 615.696  31.702   2
   1  -5   2 646.241  30.507   1
  -1  -5  -2 637.573  30.039   1
  -1   5   2 638.615  30.314   1
   1  -5   2 638.076  30.527   1
  -1  -5  -2 641.253  32.430   2
  -1  -5  -2 618.436  32.863   3
  -1  -5  -2 631.246  33.533   3
   1   5  -2 584.546  31.912   2
  -1  -5  -2 572.885  29.465   6
  -1  -5  -2 660.922  30.055   1
   1  -5   2 666.078  31.954   2
  -1   5   2 670.730  30.287   1
  -1  -5  -2 637.863  28.746   5
   1  -5   2 649.007  33.111   3
   1   5  -2 661.719  30.510   1
  -1  -5   2 668.101  31.914   2
  -1  -5   2 654.762  28.744   5
  -1   5  -2 673.393  30.615   1
   1  -5  -2 662.896  30.274   1
  -1   5  -2 596.207  33.093   3
   1  -5  -2 657.936  32.602   4
  -1  -5   2 678.798  30.493   1
   1  -5  -2 600.915  31.808   2
  -1  -5   2 646.413  30.471   1
   1  -5  -2 660.740  33.921   3
  -1   5  -2 610.617  31.963   2
   1  -5  -2 641.618  32.525   2
  -1   5  -2 647.658  30.537   1
   1  -5  -2 654.536  30.282   1
   1   5   2 658.608  30.060   1
   1  -5  -2 646.473  28.749   5
   1  -5  -2 576.169  32.958   3
   1   5   2 669.559  30.090   1
  -1  -5   2 632.804  33.067   3
  -2  -5  -2 35.6457  2.1158   3
  -2  -5  -2 34.8600  2.0331   6
   2   5  -2 35.5679  2.7309   1
  -2  -5  -2 35.9608  2.2089   5
  -2  -5  -2 35.4480  2.1087   1
   2   5  -2 29.5552  2.3848   2
  -2  -5  -2 34.8404  2.1162   1
   2   5  -2 34.3957  2.6702   1
   2   5  -2 33.4131  2.5179   3
  -2  -5  -2 37.8855  2.1740   3
   2  -5   2 37.9427  2.3932   2
   2  -5   2 36.9618  2.5637   3
   2  -5   2 35.9801  2.6479   1
  -2   5   2 37.1627  2.6125   1
  -2   5   2 37.7025  2.6866   1
  -2  -5  -2 35.5473  2.0954   2
   2  -5   2 35.7034  2.7505   1
  -2  -5  -2 39.0903  2.0731   2
  -2  -5  -2 36.0202  2.3785   4
   2   5   2 39.0493  2.1843   1
  -2   5  -2 34.1744  2.6528   1
   2  -5  -2 37.7890  2.4915   4
  -2  -5   2 34.2423  2.1500   5
   2  -5  -2 40.1699  2.4227   3
  -2   5  -2 33.6077  2.3808   2
   2   5   2 35.2907  2.1447   1
  -2  -5   2 36.1310  2.3897   2
  -2  -5   2 34.3536  2.6111   1
   2  -5  -2 37.1237  2.6344   1
   2  -5  -2 39.5427  2.3835   2
  -2  -5   2 35.1342  2.6371   1
  -2   5  -2 39.2301  2.8928   1
  -2   5  -2 35.1288  2.5485   3
  -2  -5   2 37.9957  2.4957   3
  -3  -5  -2 869.974  38.746   5
  -3  -5  -2 897.149  44.936   3
  -3   5   2 885.536  40.729   1
   3  -5   2 866.078  42.679   2
  -3  -5  -2 804.079  39.971   1
  -3  -5  -2 761.577  44.084   3
  -3  -5  -2 857.005  39.891   6
   3  -5   2 853.522  40.715   1
   3   5  -2 846.808  40.554   1
   3  -5   2 846.595  44.217   3
  -3  -5  -2 785.788  42.683   2
   3   5  -2 861.170  40.647   1
  -3   5   2 844.984  40.560   1
  -3  -5  -2 820.615  40.023   1
   3  -5   2 861.836  40.738   1
  -3  -5  -2 831.197  42.993   2
  -3  -5   2 850.130  40.585   1
  -3  -5   2 851.118  44.135   3
   3  -5  -2 864.342  40.628   1
  -3   5  -2 847.967  44.242   3
   3  -5  -2 904.873  44.877   3
   3   5   2 848.466  40.051   1
   3  -5  -2 851.545  40.535   1
  -3  -5   2 886.721  38.378   5
   3   5   2 870.310  40.055   1
  -3  -5   2 831.768  40.475   1
  -3   5  -2 870.884  42.726   2
   3  -5  -2 855.206  43.794   4
  -3   5  -2 863.031  40.776   1
   3  -5  -2 894.064  42.626   2
  -3  -5   2 877.899  42.850   2
  -3   5  -2 867.913  40.720   1
  -4  -5  -2 493.565  22.664   6
  -4  -5  -2 453.885  24.170   2
   4   5  -2 468.286  23.642   1
  -4  -5  -2 502.608  25.250   3
   4  -5   2 493.303  23.810   1
  -4  -5  -2 450.736  22.991   1
  -4  -5  -2 475.594  24.616   2
  -4   5   2 483.792  23.678   1
   4  -5   2 488.667  25.468   3
  -4   5   2 488.440  23.818   1
  -4  -5  -2 504.305  22.117   5
   4  -5   2 510.902  23.835   1
  -4  -5  -2 435.107  25.002   3
   4  -5   2 483.303  24.571   2
  -4  -5  -2 440.994  22.918   1
  -4  -5   2 478.244  23.564   1
   4  -5  -2 495.377  24.932   4
  -4  -5   2 497.212  24.436   2
  -4   5  -2 470.685  25.443   3
  -4  -5   2 518.474  25.405   3
   4  -5  -2 481.692  23.715   1
   4  -5  -2 510.498  24.559   2
  -4  -5   2 509.172  22.084   5
  -4   5  -2 500.207  23.770   1
  -4   5  -2 493.259  24.641   2
  -4   5  -2 482.666  23.840   1
   4  -5  -2 502.361  25.405   3
   4   5   2 476.326  23.006   1
  -4  -5   2 457.493  23.442   1
   4  -5  -2 481.739  23.623   1
   5  -5   2 727.277  37.468   2
  -5  -5  -2 670.179  37.030   2
   5  -5   2 734.724  35.987   1
   5  -5   2 750.713  38.845   3
  -5   5   2 749.543  35.969   1
  -5  -5  -2 671.151  38.333   3
  -5  -5  -2 777.511  33.744   5
  -5  -5  -2 769.652  34.634   6
  -5  -5  -2 762.190  37.885   2
  -5  -5  -2 741.203  39.380   3
  -5  -5   2 786.505  38.757   3
  -5   5  -2 723.584  36.072   1
  -5   5  -2 778.375  38.867   3
   5  -5  -2 697.560  35.934   1
  -5   5  -2 758.094  37.559   2
   5  -5  -2 755.319  38.024   4
   5  -5  -2 756.598  37.465   2
  -5   5  -2 663.648  34.430   6
  -5  -5   2 790.526  37.321   2
   5  -5  -2 771.966  38.807   3
  -5   5  -2 730.573  35.949   1
  -5  -5   2 798.351  33.719   5
  -5  -5   2 773.666  34.663   6
  -6  -5  -2 148.050   7.630   2
  -6  -5  -2 154.703   7.473   6
  -6  -5  -2 139.025   7.300   5
  -6  -5  -2 143.208   7.921   3
  -6  -5   2 146.641   7.924   2
   6  -5  -2 151.762   8.413   3
  -6   5  -2 140.379   8.128   2
   6  -5  -2 154.034   8.199   2
  -6   5  -2 144.265   8.400   3
  -6  -5   2 154.121   8.313   3
   6  -5  -2 138.577   7.969   4
  -6   5  -2 127.990   7.203   6
  -6  -5   2 148.314   7.293   5
  -6  -5   2 157.705   7.514   6
  -7  -5  -2 738.471  32.650   5
  -7  -5  -2 732.499  35.655   2
  -7  -5  -2 716.238  33.449   6
  -7  -5  -2 720.983  36.979   3
  -7   5  -2 707.615  37.477   3
  -7  -5   2 745.464  35.989   2
  -7   5  -2 684.905  36.242   2
  -7  -5   2 740.697  32.597   5
   7  -5  -2 663.891  37.421   3
   7  -5  -2 672.453  36.169   2
  -7  -5   2 733.945  37.385   3
  -7  -5   2 712.085  33.475   6
  -8  -5  -2 166.501   9.014   3
  -8  -5  -2 164.814   7.814  14
  -8  -5  -2 172.343   7.171  10
  -8  -5  -2 166.613   8.031  13
  -8  -5  -2 175.624   8.578   6
  -8  -5  -2 153.520   8.466  16
  -8  -5  -2 163.335   7.753   9
  -8  -5  -2 163.470   8.813  15
  -8  -5  -2 166.436   8.676   2
  -8   5  -2 171.287   9.640   3
  -8  -5   2 162.367   7.254  10
  -8   5  -2 158.958   9.349   2
  -8  -5   2 159.188   9.310   8
  -8  -5   2 168.021   9.436   3
  -8  -5   2 161.469   7.882   9
  -8   5  -2 143.541   9.493   8
  -8  -5   2 173.098   8.606   6
  -8  -5   2 167.544   9.031   2
  -9  -5  -2 9.80895 1.28358  14
  -9  -5  -2 11.5923  1.2275  10
  -9  -5  -2 11.5448  1.5177   2
  -9  -5  -2 10.4934  1.3424  16
  -9  -5  -2 13.0302  1.9382   6
  -9  -5  -2 11.2930  1.5481   3
  -9  -5  -2 12.3221  1.1277   9
  -9  -5  -2 10.3590  1.4807  15
  -9  -5  -2 11.4128  1.6112  13
  -9   5  -2 10.1071  2.0915   3
  -9   5  -2 11.8610  2.1097   8
  -9  -5   2 11.8678  1.3920   9
  -9   5  -2 10.8324  2.1315   2
  -9  -5   2 10.9566  1.7825   8
  -9  -5   2 12.9347  2.1742   6
  -9  -5   2 10.4936  1.5031  15
  -9  -5   2 9.53065 2.00252   3
  -9  -5   2 10.2796  1.3844  10
  -9  -5   2 9.50029 1.91205   2
 -10  -5  -2 192.985  11.637   3
 -10  -5  -2 230.825  11.565  15
 -10  -5  -2 213.255  10.174  14
 -10  -5  -2 219.609  11.057  16
 -10   5   2 209.133  12.412   8
 -10  -5  -2 234.153   9.381  10
 -10  -5  -2 227.405  10.128   9
 -10  -5  -2 221.092  11.215   6
 -10  -5  -2 224.016  10.467  13
 -10  -5  -2 192.020  11.208   2
 -10   5  -2 213.824  12.333   8
 -10  -5   2 187.575  11.625   2
 -10  -5   2 227.865   9.482  10
 -10  -5   2 202.038  12.181   3
 -10  -5   2 214.317  11.121   6
 -10  -5   2 212.969  12.106   8
 -10  -5   2 223.471  10.293   9
 -10   5  -2 208.573  10.377   9
 -10   5  -2 208.681  10.987  16
 -10  -5   2 229.044  11.535  15
 -11  -5  -2 173.836   9.759   6
 -11  -5  -2 193.055  10.045  15
 -11  -5  -2 203.033   8.177  10
 -11  -5  -2 176.709   8.800  14
 -11   5   2 175.022  10.866   8
 -11  -5  -2 196.498   8.742   9
 -11  -5  -2 185.828   9.599  16
 -11  -5   2 175.498   9.876   6
 -11   5  -2 172.313   8.992   9
 -11  -5   2 190.968   8.239  10
 -11  -5   2 191.138  10.050  15
 -11   5  -2 186.459  10.688   8
 -11   5  -2 178.655   9.539  16
 -11  -5   2 184.655   9.601  16
 -11  -5   2 171.543  10.332   8
 -11  -5   2 193.840   8.957   9
 -12  -5  -2 1.92833 1.40778  15
 -12  -5  -2 1.20140 0.61860   9
 -12  -5  -2 0.73165 0.94067  10
 -12   5   2 2.58712 1.56031   8
 -12  -5  -2 2.39124 1.12082  16
 -12   5  -2 2.38988 1.05361  16
 -12   5  -2 4.00129 1.22292   9
 -12  -5   2 1.40587 1.19330  15
 -12  -5   2 2.78034 1.07871  16
 -12  -5   2 0.69065 1.04499   9
 -12   5  -2 2.73518 1.36856   8
 -12  -5   2 -0.3088  1.1881  10
 -13  -5  -2 254.089  10.748  10
 -13  -5  -2 241.582  13.114  15
 -13   5   2 258.539  14.173   8
 -13  -5  -2 248.145  12.670  16
 -13   5  -2 247.990  11.850   9
 -13  -5   2 252.219  10.819  10
 -13  -5   2 255.400  11.729   9
 -13  -5   2 237.451  13.110  15
 -13   5  -2 239.606  12.594  16
 -13   5  -2 257.040  13.969   8
 -13  -5   2 227.688  12.582  16
 -14  -5  -2 29.7416  2.0943  16
 -14  -5  -2 28.9343  2.1588  15
 -14   5   2 28.2736  2.0990  16
 -14   5   2 34.4897  2.6953   8
 -14   5  -2 30.5453  2.1647  16
 -14  -5   2 29.7817  2.0352  10
 -14   5  -2 31.4064  2.2398   9
 -14   5  -2 33.3094  2.0687   8
 -14  -5   2 27.6579  2.0187  16
 -14  -5   2 30.2821  1.8017   9
 -14  -5   2 29.1802  2.2836  15
 -15  -5  -2 5.57608 1.06013  16
 -15   5   2 4.89795 1.02326   9
 -15  -5  -2 2.30011 0.71256  10
 -15   5   2 4.12110 0.89483  16
 -15  -5   2 1.97894 0.96158  15
 -15  -5   2 4.30899 0.79732  16
 -15   5  -2 5.04510 0.97107   9
 -15  -5   2 3.45259 0.92969  10
   0  -6   2 160.174   7.092   5
   0  -6   2 153.696   7.855   2
   0  -6   2 144.142   7.875   1
   0  -6  -2 140.982   7.511   1
   0  -6  -2 149.356   7.507   1
   0   6   2 142.903   7.583   1
   0  -6  -2 151.717   7.648   2
   0  -6  -2 141.446   7.918   3
   0  -6   2 142.924   7.859   1
   0  -6   2 155.223   8.146   3
   0   6  -2 125.784   7.818   2
   0   6   2 154.692   7.549   1
   0  -6  -2 128.843   6.847   6
   0  -6  -2 141.302   7.643   2
   0  -6  -2 153.455   7.076   5
   0   6  -2 131.853   8.107   3
   0  -6  -2 151.226   7.920   3
   0   6  -2 147.847   7.938   1
   0  -6  -2 152.910   8.059   4
   0   6  -2 147.956   7.932   1
   1   6  -2 47.7521  3.4418   1
   1  -6   2 49.6026  3.4765   1
  -1  -6  -2 44.9016  2.5550   6
   1   6  -2 50.5727  3.4483   1
  -1  -6  -2 50.3778  2.8253   5
  -1   6   2 46.9346  3.1740   1
  -1  -6  -2 50.9852  3.2466   4
  -1  -6  -2 54.3243  2.8857   2
  -1  -6  -2 48.2287  2.9367   3
   1  -6   2 50.7852  2.8278   5
  -1   6   2 52.1808  3.1809   1
  -1  -6  -2 50.3737  2.9207   1
  -1  -6  -2 51.4368  2.9292   1
   1  -6   2 50.5441  3.2576   3
   1  -6   2 46.5236  3.4005   1
  -1  -6  -2 49.4535  2.8271   2
  -1  -6  -2 55.3189  2.9427   3
   1  -6   2 51.8907  3.1731   2
   1  -6  -2 45.7529  2.9104   2
   1  -6  -2 49.8379  2.8189   5
   1  -6  -2 41.5732  2.9742   3
  -1  -6   2 52.2019  3.4224   1
   1  -6  -2 54.1272  3.2730   4
  -1  -6   2 54.4015  3.1227   2
   1   6   2 51.0895  2.9671   1
  -1   6  -2 44.9726  3.1696   2
   1  -6  -2 54.4794  3.0578   3
   1  -6  -2 49.4822  3.0998   1
  -1   6  -2 46.0470  3.2517   3
   1  -6  -2 50.0780  3.1762   1
  -1  -6   2 48.2247  3.3150   1
  -1   6  -2 48.8316  3.3620   1
  -1  -6   2 51.1441  3.2189   3
  -1  -6   2 51.6001  2.8222   5
   1   6   2 51.4141  2.9774   1
  -1   6  -2 48.4059  3.5434   1
   1  -6  -2 53.3398  3.0394   2
  -2  -6  -2 292.942  16.060   2
  -2  -6  -2 296.063  16.636   3
  -2  -6  -2 300.938  15.361   1
   2  -6   2 335.359  17.030   3
  -2  -6  -2 332.828  16.063   2
  -2   6   2 332.996  15.833   1
  -2  -6  -2 337.512  16.771   4
   2  -6   2 305.083  16.009   1
   2  -6   2 318.313  16.412   2
  -2  -6  -2 328.226  16.652   3
   2   6  -2 311.651  15.951   1
  -2  -6  -2 313.531  15.348   1
   2   6  -2 321.418  15.942   1
  -2  -6  -2 307.037  14.966   6
  -2   6   2 313.664  15.886   1
  -2  -6  -2 326.556  14.764   5
   2  -6   2 314.776  16.005   1
   2  -6  -2 320.278  15.764   1
   2  -6  -2 334.648  16.309   2
   2  -6  -2 345.300  16.907   3
  -2  -6   2 337.400  16.338   2
   2  -6  -2 309.703  15.803   1
  -2   6  -2 302.289  16.995   3
   2  -6  -2 331.551  16.736   4
  -2   6  -2 316.093  16.108   1
  -2  -6   2 336.818  16.955   3
  -2  -6   2 315.880  15.840   1
  -2   6  -2 308.661  16.017   1
  -2  -6   2 334.387  14.752   5
   2   6   2 313.293  15.388   1
   2   6   2 321.640  15.422   1
  -2  -6   2 308.604  15.874   1
  -2   6  -2 287.907  16.419   2
   3  -6   2 325.798  16.955   1
  -3  -6  -2 321.587  16.165   1
   3  -6   2 346.571  18.015   3
  -3  -6  -2 350.205  17.589   3
   3  -6   2 343.347  17.382   2
  -3  -6  -2 347.278  16.948   2
  -3  -6  -2 312.207  16.960   2
   3  -6   2 319.903  16.940   1
  -3   6   2 345.388  16.811   1
  -3  -6  -2 314.015  16.204   1
   3   6  -2 336.577  16.894   1
  -3  -6  -2 359.939  15.641   5
  -3  -6  -2 330.079  15.895   6
  -3  -6  -2 307.725  17.539   3
  -3  -6   2 343.033  16.754   1
   3   6   2 333.672  16.240   1
   3  -6  -2 363.493  17.917   3
  -3   6  -2 316.332  17.404   2
  -3   6  -2 321.388  16.990   1
  -3   6  -2 325.923  16.968   1
  -3  -6   2 359.225  17.926   3
  -3  -6   2 348.866  15.593   5
   3  -6  -2 339.977  16.756   1
   3  -6  -2 356.395  17.678   4
   3  -6  -2 351.937  17.321   2
   3  -6  -2 318.452  16.815   1
  -3  -6   2 365.850  17.263   2
  -3   6  -2 331.025  18.024   3
   4  -6   2 281.589  14.941   3
   4  -6   2 270.326  14.301   1
   4  -6   2 283.783  14.445   2
  -4  -6  -2 271.952  13.175   6
  -4  -6  -2 256.529  13.375   1
  -4  -6  -2 281.451  13.923   2
  -4  -6  -2 249.424  14.389   3
  -4  -6  -2 287.199  12.932   5
  -4  -6  -2 262.478  13.938   2
   4  -6   2 272.399  14.274   1
  -4  -6  -2 276.095  14.439   3
  -4   6  -2 268.290  14.241   1
  -4  -6   2 290.131  12.925   5
  -4   6  -2 268.105  14.917   3
   4  -6  -2 254.928  14.131   1
   4  -6  -2 282.133  14.568   4
  -4  -6   2 301.907  14.291   2
  -4  -6   2 297.219  14.831   3
   4  -6  -2 290.822  14.851   3
  -4   6  -2 278.095  14.492   2
   4  -6  -2 282.039  14.378   2
  -5  -6  -2 153.561   8.773   2
  -5  -6  -2 173.947   8.773   2
  -5  -6  -2 150.535   9.037   3
  -5  -6  -2 177.306   8.398   5
   5  -6   2 168.087   9.640   3
  -5  -6  -2 172.287   9.108   3
   5  -6   2 165.639   9.321   2
  -5  -6  -2 172.462   8.490   6
  -5   6  -2 166.285   9.647   3
  -5  -6   2 181.494   8.368   5
  -5   6  -2 166.097   9.386   2
  -5  -6   2 185.394   9.531   3
   5  -6  -2 172.848   9.572   3
   5  -6  -2 172.946   9.289   4
  -5  -6   2 172.523   8.540   6
  -5  -6   2 180.257   9.115   2
   5  -6  -2 180.190   9.345   2
  -6  -6  -2 221.085  11.240   2
  -6  -6  -2 225.031  10.661   5
  -6  -6  -2 223.072  10.851   6
  -6  -6  -2 215.798  11.658   3
  -6   6  -2 214.274  12.255   3
   6  -6  -2 209.635  11.753   4
   6  -6  -2 218.488  11.849   2
  -6  -6   2 237.409  12.157   3
  -6   6  -2 206.971  11.891   2
  -6  -6   2 226.629  10.658   5
  -6  -6   2 220.251  11.610   2
   6  -6  -2 213.521  12.182   3
  -6  -6   2 229.516  10.950   6
  -7  -6  -2 4.08439 1.07010  13
  -7  -6  -2 5.88458 0.71845  10
  -7  -6  -2 6.10712 1.07341  14
  -7  -6  -2 6.35329 1.08565  15
  -7  -6  -2 7.00467 1.47629   6
  -7  -6  -2 5.49895 1.11802  12
  -7  -6  -2 6.92452 1.65162   5
  -7  -6  -2 6.19384 0.77962   9
  -7  -6  -2 6.42525 1.08307   2
  -7  -6  -2 5.35465 1.02168   3
   7  -6  -2 5.90227 1.69088   2
  -7  -6   2 6.11198 1.48833   6
  -7  -6   2 6.07500 1.37983   2
  -7  -6   2 4.21821 1.58111   3
   7  -6  -2 6.06085 1.65523   3
  -7  -6   2 4.93631 0.85220  10
  -7  -6   2 6.64448 1.60517   5
  -7  -6   2 4.94311 0.83879   9
  -7  -6   2 3.85449 0.85051   8
  -8  -6  -2 322.833  18.404  16
  -8  -6  -2 371.480  17.039  14
  -8  -6  -2 366.552  18.609   2
  -8  -6  -2 388.313  15.710  10
  -8  -6  -2 365.031  19.231  15
  -8  -6  -2 371.141  19.312   3
  -8  -6  -2 383.335  17.412  13
  -8  -6  -2 367.475  17.094   9
  -8  -6  -2 389.201  17.894   6
  -8  -6  -2 397.122  17.549   5
  -8  -6   2 338.250  16.989  14
  -8  -6   2 399.378  19.889   3
  -8  -6   2 369.779  17.226   9
  -8  -6   2 411.135  19.114   2
  -8  -6   2 368.142  15.786  10
  -8  -6   2 376.813  17.898   6
   8  -6  -2 321.492  20.601   8
  -8   6  -2 316.184  20.607   8
  -9  -6  -2 283.366  11.642  10
  -9  -6  -2 279.666  12.614   9
  -9  -6  -2 288.794  14.294  15
  -9  -6  -2 244.660  13.803   2
  -9  -6  -2 241.596  14.294   3
  -9  -6  -2 275.147  12.649  14
  -9  -6  -2 275.439  13.544   6
  -9  -6  -2 264.015  13.697  16
  -9  -6  -2 280.575  12.957  13
  -9  -6   2 250.831  14.853   3
  -9  -6   2 274.989  11.726  10
  -9  -6   2 278.372  13.587   6
  -9  -6   2 247.154  14.262   2
  -9  -6   2 291.952  14.321  15
  -9   6  -2 248.601  15.317   8
  -9  -6   2 269.116  15.057   8
  -9  -6   2 288.157  12.778   9
 -10  -6  -2 19.0257  1.8322   3
 -10  -6  -2 23.8008  1.8736   2
 -10  -6  -2 25.0866  2.0794  15
 -10  -6  -2 23.6969  1.9833  14
 -10  -6  -2 17.3318  2.0082  13
 -10  -6  -2 21.8494  1.9941  16
 -10  -6  -2 24.0958  1.6284  10
 -10  -6   2 24.8974  2.1170  15
 -10  -6   2 24.6165  1.8077   8
 -10  -6   2 18.9921  2.4923   2
 -10  -6   2 16.3065  1.9317  10
 -10  -6   2 19.3667  1.9116  16
 -10  -6   2 28.4963  2.6901   6
 -10   6  -2 23.1696  1.9124  16
 -10  -6   2 24.0756  1.9486   9
 -11   6   2 101.111   6.809   8
 -11  -6  -2 106.738   5.859  16
 -11  -6  -2 118.150   6.199  15
 -11  -6  -2 106.246   5.360  14
 -11  -6  -2 115.040   4.920  10
 -11  -6  -2 103.137   5.095   9
 -11   6  -2 100.364   5.513   9
 -11   6  -2 98.6389  5.7283  16
 -11   6  -2 111.601   6.721   8
 -11  -6   2 106.967   5.034  10
 -11  -6   2 110.483   5.423   9
 -11  -6   2 115.372   6.137  15
 -11  -6   2 100.104   5.745  16
 -12  -6  -2 155.455   6.723  10
 -12  -6  -2 143.007   7.893  16
 -12  -6  -2 160.506   8.287  15
 -12   6   2 162.197   9.146   8
 -12  -6  -2 133.348   7.241  14
 -12  -6   2 158.856   8.302  15
 -12   6  -2 149.661   7.527   9
 -12   6  -2 154.195   8.896   8
 -12  -6   2 151.390   7.328   9
 -12   6  -2 140.255   7.848  16
 -12  -6   2 151.648   6.841  10
 -13   6   2 68.6357  4.3607   8
 -13  -6  -2 64.3479  3.8349  15
 -13   6   2 61.0755  3.6167  16
 -13  -6  -2 61.2347  3.6226  16
 -13  -6  -2 62.0859  3.0986  10
 -13   6  -2 68.2771  4.1405   8
 -13   6  -2 66.3066  3.6043   9
 -13  -6   2 62.0359  3.3152   9
 -13  -6   2 65.0863  3.8541  15
 -13  -6   2 61.1072  3.2731  10
 -13   6  -2 60.1987  3.6299  16
 -13  -6   2 59.1126  3.6207  16
 -14   6   2 104.562   5.814   8
 -14  -6  -2 88.9013  5.0561  16
 -14  -6  -2 100.017   5.334  15
  14  -6  -2 95.0882  5.8987   8
 -14  -6   2 99.9809  5.3865  15
 -14   6  -2 92.9479  4.8339   9
 -14  -6   2 82.5577  4.5310   9
 -14   6  -2 92.1113  5.0071  17
 -14   6  -2 98.5044  5.4939   8
 -14  -6   2 98.4956  4.4476  10
 -15   6   2 115.927   5.896   9
 -15   6   2 130.927   6.845   8
 -15   6   2 111.232   6.178  16
 -15  -6  -2 113.599   5.189  10
 -15  -6  -2 130.084   6.506  15
 -15  -6   2 117.753   6.471  15
  15  -6  -2 119.653   7.098   8
 -15   6  -2 121.771   5.828   9
   0  -7  -2 1.46556 0.95809   3
   0  -7   2 0.30007 0.96504   3
   0  -7  -2 0.01431 0.87651   5
   0  -7  -2 0.75087 1.08475   4
   0   7  -2 0.67434 1.29379   1
   0  -7  -2 1.43770 1.05785   1
   0  -7   2 0.12769 0.98576   2
   0  -7  -2 0.25159 0.80780   2
   0  -7   2 0.26864 0.97379   1
   0  -7  -2 1.59068 0.77219   1
   0  -7   2 -0.0740  1.1776   1
   0  -7   2 0.71261 0.88418   5
   1  -7   2 325.810  16.895   1
  -1  -7  -2 358.182  15.614   5
  -1  -7  -2 297.471  15.651   6
  -1  -7  -2 312.303  17.616   3
   1  -7   2 351.941  15.607   5
  -1  -7  -2 343.321  17.627   3
  -1  -7  -2 358.448  17.737   4
  -1  -7  -2 313.390  17.004   2
  -1  -7  -2 349.331  17.015   2
   1  -7   2 311.996  16.846   1
   1   7  -2 325.175  16.873   1
   1  -7   2 351.939  17.948   3
   1  -7   2 345.044  17.317   2
  -1  -7  -2 318.002  16.318   1
   1  -7  -2 344.247  17.690   4
   1  -7  -2 355.594  17.161   2
   1  -7  -2 326.313  16.588   1
   1  -7  -2 352.288  15.609   5
  -1  -7   2 341.925  17.243   2
  -1  -7   2 360.720  15.603   5
  -1  -7   2 319.085  16.767   1
  -1   7  -2 337.420  16.975   1
   1  -7  -2 349.621  17.751   3
  -1  -7   2 352.878  17.908   3
  -2  -7  -2 153.008   8.901   3
  -2  -7  -2 156.996   8.019   6
  -2  -7  -2 171.669   8.929   3
  -2  -7  -2 149.035   8.363   1
  -2  -7  -2 171.116   8.607   2
   2  -7   2 157.873   9.103   1
   2  -7   2 164.558   9.311   3
  -2  -7  -2 150.151   8.598   2
  -2  -7  -2 173.378   8.109   5
   2  -7   2 180.090   9.057   2
   2  -7  -2 175.465   9.201   4
  -2  -7   2 178.242   9.258   3
  -2  -7   2 176.654   8.095   5
   2  -7  -2 174.112   8.884   2
  -2  -7   2 161.015   8.899   1
   2  -7  -2 180.581   9.182   3
   2  -7  -2 174.789   8.119   5
  -2   7  -2 155.006   9.103   1
  -2  -7   2 180.852   8.927   2
   3  -7   2 660.535  33.177   3
   3  -7   2 604.078  30.851   1
  -3  -7  -2 550.250  32.639   3
  -3  -7  -2 655.606  32.949   3
  -3  -7  -2 628.979  31.896   2
  -3  -7  -2 661.710  28.792   5
  -3  -7  -2 591.300  29.369   6
  -3  -7  -2 579.306  31.535   2
   3  -7   2 649.503  32.026   2
  -3  -7   2 663.265  28.781   5
  -3  -7   2 672.209  33.059   3
  -3  -7   2 662.870  31.849   2
   3  -7  -2 651.077  32.586   4
   3  -7  -2 656.563  31.907   2
  -3   7  -2 585.548  30.788   1
   3  -7  -2 658.989  33.029   3
  -4  -7  -2 93.2903  4.9272   3
  -4  -7  -2 88.8126  4.6859   6
  -4  -7  -2 77.7076  4.8349   3
   4  -7   2 86.5281  5.4794   3
   4  -7   2 86.8366  5.3549   2
  -4  -7  -2 91.1805  4.7818   5
  -4  -7  -2 88.1749  4.7136   2
  -4  -7  -2 82.4493  4.7366   2
  -4   7  -2 76.1704  5.6479   1
  -4  -7   2 91.2601  5.0987   2
   4  -7  -2 93.1144  5.3476   2
   4  -7  -2 92.8756  5.3733   3
  -4  -7   2 94.8784  5.3531   3
   4  -7  -2 89.9848  5.2752   4
  -4  -7   2 96.1505  4.7659   5
   5  -7   2 585.322  32.138   2
  -5  -7  -2 631.460  31.530   2
  -5  -7  -2 625.031  32.942   3
  -5  -7  -2 626.517  29.621   6
  -5  -7  -2 652.401  28.952   5
   5  -7   2 607.159  33.295   3
   5  -7  -2 615.877  32.573   4
  -5  -7   2 654.248  33.149   3
   5  -7  -2 624.268  33.206   3
  -5  -7   2 630.014  29.674   6
   5  -7  -2 658.857  32.169   2
  -5  -7   2 649.795  28.905   5
  -5  -7   2 673.109  31.930   2
  -6  -7  -2 311.028  15.371  14
  -6  -7  -2 308.782  15.679  13
  -6  -7  -2 363.592  15.751   5
  -6  -7  -2 301.104  15.412   9
  -6  -7  -2 352.293  17.379   3
  -6  -7  -2 337.410  16.739   2
  -6  -7  -2 321.311  15.353  12
  -6  -7  -2 335.052  16.027   6
  -6  -7  -2 294.442  17.313  15
  -6  -7  -2 306.200  14.147  10
  -6  -7   2 365.118  15.705   5
   6  -7  -2 334.571  17.478   4
  -6  -7   2 343.714  16.115   6
   6  -7  -2 351.494  18.045   3
  -6  -7   2 301.490  18.440   8
  -6  -7   2 363.036  17.922   3
  -6  -7   2 317.762  15.541   9
  -6  -7   2 369.804  17.226   2
   6  -7  -2 344.702  17.506   2
  -7  -7  -2 492.626  22.635  13
  -7  -7  -2 468.948  24.099   2
  -7  -7  -2 457.733  22.412   9
  -7  -7  -2 464.130  25.006  15
  -7  -7  -2 508.825  22.480   5
  -7  -7  -2 493.241  22.156  12
  -7  -7  -2 488.768  20.461  10
  -7  -7  -2 469.275  24.993   3
  -7  -7  -2 494.270  22.984   6
  -7  -7  -2 471.936  22.187  14
  -7  -7   2 515.578  25.597   3
  -7  -7   2 477.608  22.438   9
  -7  -7   2 499.999  23.037   6
   7  -7  -2 480.210  25.003   2
  -7  -7   2 490.210  20.550  10
   7  -7  -2 433.653  26.819   8
  -7  -7   2 446.071  26.628   8
  -7  -7   2 459.331  22.156  14
   7  -7  -2 464.901  25.714   3
  -7  -7   2 510.652  22.424   5
  -7  -7   2 525.479  24.636   2
  -8  -7  -2 5.42122 1.16945  15
  -8  -7  -2 4.77414 1.75807   5
  -8  -7  -2 4.26940 0.60922   9
  -8  -7  -2 3.75140 1.16910  13
  -8  -7  -2 3.64174 1.15368  14
  -8  -7  -2 3.95563 0.93198   3
  -8  -7  -2 4.44887 0.83492  10
  -8  -7  -2 4.10806 0.91792   2
  -8  -7  -2 5.98098 1.55761   6
   8  -7  -2 4.95663 1.34562   8
  -8  -7   2 5.84170 1.42055  15
  -8   7  -2 4.36156 1.39215   8
  -8  -7   2 5.71658 1.60692   6
  -8  -7   2 3.15117 1.60643   5
  -8  -7   2 4.34851 0.92304  10
  -8  -7   2 4.29238 0.84178   9
  -8  -7   2 3.24144 1.53547   3
  -8  -7   2 4.44516 1.04316  14
  -8  -7   2 4.99960 1.56013   2
  -9  -7  -2 2.86683 0.89180   3
  -9  -7  -2 5.74922 1.94482   6
  -9  -7  -2 2.73747 1.51026  13
  -9  -7  -2 4.05424 0.90046  10
  -9  -7  -2 3.22494 0.88774   2
  -9  -7  -2 6.93384 1.50720  15
  -9  -7  -2 4.17682 1.04968  14
  -9  -7  -2 3.66003 0.57805   9
   9  -7  -2 6.00987 1.47183   8
  -9  -7   2 3.03089 1.52984   2
  -9  -7   2 3.22220 0.98364  10
  -9  -7   2 5.02119 1.48523  15
  -9  -7   2 3.60325 1.62107   6
  -9  -7   2 3.79543 1.60988   3
  -9  -7   2 3.26319 1.00208   9
  -9  -7   2 3.38432 0.92653  14
  -9  -7   2 1.93219 0.79927   8
  -9   7  -2 2.58110 1.44379   8
 -10  -7  -2 446.224  18.010  10
 -10  -7  -2 408.375  20.535   6
 -10  -7  -2 435.928  19.571  14
 -10  -7  -2 442.983  19.975  13
 -10  -7  -2 374.442  21.097  16
 -10  -7  -2 425.549  22.051  15
 -10  -7  -2 408.557  19.484   9
 -10  -7   2 445.918  22.092  15
 -10  -7   2 449.454  19.749   9
  10  -7  -2 393.156  23.641   8
 -10  -7   2 422.929  18.114  10
 -10   7  -2 413.256  23.657   8
 -10  -7   2 403.527  20.551   6
 -11  -7  -2 71.1036  3.8909  14
 -11   7   2 76.8960  5.1697   8
 -11  -7  -2 65.1246  4.1148  16
 -11  -7  -2 72.7090  4.4471  15
 -11  -7  -2 77.6224  3.5721  10
 -11  -7   2 78.4196  3.7687  10
 -11  -7   2 71.3883  4.4642  15
  11  -7  -2 76.5481  5.0391   8
 -11   7  -2 73.1768  5.0714   8
 -11  -7   2 79.6467  3.8920   9
 -12  -7  -2 100.924   5.943  16
 -12  -7  -2 114.568   5.033  10
 -12  -7  -2 104.919   5.472  14
 -12   7   2 109.177   6.920   8
 -12  -7  -2 115.713   6.276  15
  12  -7  -2 116.383   6.908   8
 -12  -7   2 112.771   5.196  10
 -12  -7   2 114.454   5.480   9
 -12   7  -2 109.513   5.746   9
 -12  -7   2 114.442   6.287  15
 -12   7  -2 109.922   6.798   8
 -13  -7  -2 196.968  10.103  15
 -13  -7  -2 185.553   8.128  10
 -13   7   2 171.260   9.586  16
 -13   7   2 195.036  10.836   8
 -13  -7   2 191.079  10.097  15
 -13  -7   2 172.749   8.797   9
  13  -7  -2 193.713  10.944   8
 -13  -7   2 192.461   8.260  10
 -13   7  -2 182.051   9.048   9
 -13   7  -2 189.323  10.697   8
 -14  -7  -2 141.161   6.484  10
 -14  -7  -2 153.040   8.081  15
 -14   7   2 161.327   8.734   8
  14  -7  -2 151.634   8.817   8
 -14   7  -2 150.415   7.318   9
 -14  -7   2 148.927   6.642  10
 -14   7  -2 153.206   8.480   8
 -14   7  -2 141.070   7.595  17
 -14  -7   2 152.427   8.090  15
 -15  -7  -2 31.0204  1.9934  15
 -15   7   2 36.0481  2.1692   8
  15  -7  -2 33.9968  2.4827   8
 -15  -7   2 26.0297  1.9635  15
 -15   7  -2 31.2064  1.8523   9
   0  -8   2 6.80480 1.25295   5
   0  -8   2 6.94144 1.35112   2
   0  -8   2 6.65834 1.36138   3
   0  -8  -2 6.01745 1.45761   4
   0  -8  -2 6.09972 1.13122   3
   0  -8  -2 8.36313 1.39579   2
   0  -8  -2 7.20723 1.07375   5
   1  -8   2 53.3985  3.0936   5
  -1  -8  -2 52.1854  3.2779   3
  -1  -8  -2 52.8480  3.0766   5
  -1  -8  -2 54.1853  3.2089   2
  -1  -8  -2 52.8953  3.5501   4
   1  -8   2 54.2997  3.6299   3
   1  -8   2 50.6723  3.5148   2
   1  -8  -2 52.9100  3.3443   2
  -1  -8   2 53.9485  3.1820   5
  -1  -8   2 54.4366  3.5801   3
  -1  -8   2 56.3872  3.4675   2
   1  -8  -2 52.9569  3.3523   3
   1  -8  -2 56.8964  3.6849   4
   1  -8  -2 51.7367  3.1804   5
  -2  -8  -2 114.914   5.795   5
   2  -8   2 113.588   5.858   5
  -2  -8  -2 112.875   6.048   2
   2  -8   2 113.847   6.716   3
   2  -8   2 114.895   6.521   2
  -2  -8  -2 111.085   6.260   3
  -2  -8   2 118.728   6.676   3
  -2  -8   2 112.573   6.346   2
   2  -8  -2 115.716   6.637   4
   2  -8  -2 111.746   6.363   2
   2  -8  -2 113.120   5.850   5
  -2  -8   2 115.635   5.833   5
   2  -8  -2 113.745   6.536   3
  -3  -8  -2 359.567  17.818   6
  -3  -8  -2 395.556  17.617   5
   3  -8   2 359.790  20.215   3
  -3  -8  -2 380.461  19.758   3
   3  -8   2 372.551  19.586   2
  -3  -8  -2 356.185  19.024   2
  -3  -8   2 388.629  20.165   3
   3  -8  -2 401.114  20.150   3
  -3  -8   2 387.996  17.598   5
   3  -8  -2 381.410  19.920   4
   3  -8  -2 381.107  17.611   5
  -3  -8   2 394.398  19.402   2
   3  -8  -2 374.228  19.464   2
   4  -8   2 66.0389  4.3474   2
  -4  -8  -2 59.7012  3.5835   2
  -4  -8  -2 62.1039  3.7230   3
  -4  -8  -2 67.4172  3.7359   6
   4  -8   2 64.4690  4.4138   3
  -4  -8  -2 62.9408  3.8321   5
  -4  -8   2 63.2356  3.9998   2
  -4  -8   2 70.3744  3.8825   6
   4  -8  -2 65.1229  4.2081   4
  -4  -8   2 64.0816  4.1763   3
   4  -8  -2 67.3232  4.2270   2
  -4  -8   2 64.8859  3.8113   5
   4  -8  -2 70.3500  4.2871   3
  -5  -8  -2 223.370  10.830  13
   5  -8   2 231.467  12.728   3
  -5  -8  -2 231.755  10.617  12
  -5  -8  -2 221.777  11.943   3
  -5  -8  -2 224.190   9.735  10
  -5  -8  -2 228.976  11.520   2
  -5  -8  -2 210.115  10.554   9
  -5  -8  -2 235.650  11.054   5
  -5  -8  -2 226.552  11.123   6
  -5  -8  -2 223.425  10.616  14
  -5  -8  -2 233.296   9.778  11
  -5  -8   2 204.872  12.664   8
  -5  -8   2 223.877  10.617  14
   5  -8  -2 240.352  12.309   2
  -5  -8   2 239.927  11.252   6
   5  -8  -2 238.639  12.601   3
  -5  -8   2 239.042  11.017   5
  -5  -8   2 217.786  10.686   9
   5  -8  -2 227.906  12.277   4
  -5  -8   2 234.455  11.995   2
   5  -8  -2 209.881  12.804   8
  -5  -8   2 229.567  12.469   3
  -6  -8  -2 17.0485  1.3990   3
  -6  -8  -2 17.5206  2.0537   6
  -6  -8  -2 16.9141  1.0773   9
  -6  -8  -2 18.4577  2.1892   5
  -6  -8  -2 19.1224  1.6139  12
  -6  -8  -2 19.2691  1.6142  13
  -6  -8  -2 17.7762  1.2704  10
  -6  -8  -2 18.1006  1.6171  15
  -6  -8  -2 17.5173  1.3810   2
  -6  -8  -2 18.8483  1.6336  14
   6  -8  -2 17.4812  2.2841   2
  -6  -8   2 17.8029  2.1343   3
  -6  -8   2 16.5166  1.4163  10
  -6  -8   2 18.4026  2.0825   2
  -6  -8   2 16.9375  1.4300  14
  -6  -8   2 17.7103  1.4183   9
   6  -8  -2 17.3815  2.0596   8
   6  -8  -2 16.5127  1.3337  12
  -6  -8   2 17.7171  1.9796   6
   6  -8  -2 18.5732  2.2509   3
   6  -8  -2 15.5080  1.5097   9
  -6  -8   2 19.0019  2.1319   5
  -6  -8   2 16.8120  1.5326   8
  -7  -8  -2 47.8005  3.5128   5
  -7  -8  -2 48.6900  2.7287  14
  -7  -8  -2 47.8080  2.3998  10
  -7  -8  -2 52.1108  3.1967  15
  -7  -8  -2 51.1195  2.8598  12
  -7  -8  -2 48.0186  3.4435   6
  -7  -8  -2 46.5641  2.3813   9
  -7  -8  -2 50.0555  2.8659  13
  -7  -8  -2 43.4380  2.7635   2
  -7  -8   2 47.9946  3.4435   2
  -7  -8   2 48.7593  3.4250   5
  -7  -8   2 45.1806  2.9762   8
  -7  -8   2 48.8396  3.6141   3
   7  -8  -2 43.0032  3.4537   8
   7  -8  -2 46.6102  3.8199   2
  -7  -8   2 49.4706  2.6904  14
  -7  -8   2 49.5022  2.6428   9
  -7  -8   2 52.4801  3.4668   6
  -7  -8   2 48.7074  2.6141  10
   7  -8  -2 48.6417  3.8351   3
  -8  -8  -2 47.5386  3.5342   5
  -8  -8  -2 41.8120  2.9100  15
  -8  -8  -2 48.2892  3.3480   6
  -8  -8  -2 44.3543  2.2872  10
  -8  -8  -2 42.7629  2.1692   9
  -8  -8  -2 42.3191  2.7499  13
  -8  -8  -2 42.1463  2.5952  14
  -8  -8  -2 41.1785  2.5780   3
  -8  -8   2 41.5928  3.0868  15
  -8  -8   2 40.4891  2.5105  14
  -8  -8   2 45.0177  2.4981   9
   8  -8  -2 43.2721  3.3965   8
  -8  -8   2 45.1609  2.5258  10
  -8  -8   2 48.2350  3.4031   6
  -8  -8   2 48.3039  3.5098   3
  -8  -8   2 48.1675  3.3423   2
  -8  -8   2 42.1107  2.6078   8
  -8  -8   2 50.7054  3.4830   5
  -9  -8  -2 210.598   9.869  14
  -9  -8  -2 216.970  10.114  13
  -9  -8  -2 211.851   9.010  10
  -9  -8  -2 198.670  10.729   6
  -9  -8  -2 218.447  11.158  15
  -9  -8   2 216.164   9.902   9
  -9  -8   2 204.461  10.799   6
  -9  -8   2 200.472   9.818  14
   9  -8  -2 208.175  12.018   8
  -9   8  -2 195.974  11.967   8
  -9  -8   2 173.101  11.086   2
  -9  -8   2 222.794  11.246  15
  -9  -8   2 212.459   9.160  10
 -10  -8  -2 4.97235 1.33266  15
 -10  -8  -2 1.13951 0.85348  10
 -10  -8  -2 1.90463 1.06632  14
 -10  -8  -2 0.54102 1.23290  13
 -10  -8   2 1.70378 0.93588   9
 -10  -8   2 0.89491 1.09262  14
 -10  -8   2 0.35076 1.13447  10
 -10   8  -2 5.37958 1.58561   8
 -10  -8   2 2.65770 1.31632  15
  10  -8  -2 4.06233 1.51049   8
 -11  -8  -2 8.47434 1.22112  10
 -11  -8  -2 6.92428 1.16947  14
 -11  -8   2 9.03146 1.21367   9
 -11  -8   2 11.3700  1.6616  15
  11  -8  -2 9.08320 1.84946   8
 -11  -8   2 7.66043 1.24560  10
 -12  -8  -2 48.6766  2.9731  14
 -12   8   2 48.4141  3.9259   8
 -12  -8  -2 51.8216  2.6227  10
 -12  -8  -2 58.9828  3.3990  15
 -12  -8   2 48.7432  2.7132   9
 -12   8  -2 54.3566  3.9027   8
 -12  -8   2 53.2359  2.8266  10
  12  -8  -2 51.9186  3.8520   8
 -12  -8   2 57.5355  3.5462  15
 -13  -8  -2 35.9809  2.5107  15
 -13  -8  -2 31.7001  1.8338  10
 -13   8   2 43.2989  3.2386   8
 -13  -8   2 35.8170  2.6523  15
 -13  -8   2 30.9225  2.1085  10
 -13   8  -2 41.8722  2.8654   8
  13  -8  -2 42.7627  3.2196   8
 -13   8  -2 35.3585  2.4405   9
 -14  -8  -2 20.1998  1.5694  15
 -14   8   2 21.2390  2.0383   8
 -14  -8   2 18.5655  1.3829  10
 -14   8  -2 17.4890  1.5580   9
  14  -8  -2 21.4044  2.1521   8
 -14  -8   2 18.5618  1.7107  15
 -14   8  -2 15.8912  1.5127   8
 -14   8  -2 17.9995  1.4024  17
   0  -9  -2 2.75938 1.17446   5
   0  -9   2 3.26469 1.17512   5
   0  -9   2 3.90624 1.30124   3
   0  -9   2 5.04542 1.32576   2
   0  -9  -2 3.58524 1.10191   2
   0  -9  -2 4.11363 1.08731   3
   0  -9  -2 7.62841 1.37747   4
  -1  -9  -2 48.8537  3.1701   5
  -1  -9  -2 50.0457  3.1319   2
   1  -9   2 49.0157  3.1586   5
   1  -9   2 48.9329  3.4763   2
  -1  -9  -2 50.5958  3.1997   3
   1  -9   2 50.6277  3.5669   3
   1  -9  -2 49.8133  3.6392   4
   1  -9  -2 48.4403  3.3091   3
  -1  -9   2 54.9291  3.4399   2
   1  -9  -2 50.6187  3.2906   2
  -1  -9   2 50.5909  3.1689   5
   1  -9  -2 49.8508  3.1789   5
  -1  -9   2 51.7528  3.6052   3
   2  -9   2 934.593  47.237   2
  -2  -9  -2 969.755  42.572   5
   2  -9   2 939.061  48.944   3
   2  -9   2 927.443  42.561   5
  -2  -9  -2 940.909  46.737   2
  -2  -9  -2 910.707  49.043   3
   2  -9  -2 931.627  42.556   5
   2  -9  -2 923.048  47.033   2
  -2  -9   2 945.486  47.069   2
  -2  -9   2 947.057  42.532   5
  -2  -9   2 971.197  48.854   3
   2  -9  -2 947.499  48.730   3
   2  -9  -2 929.819  48.183   4
  -3  -9  -2 85.8226  4.3644   9
  -3  -9  -2 78.9349  4.4646  14
  -3  -9  -2 81.1033  4.5844  13
   3  -9   2 94.9507  5.6386   2
  -3  -9  -2 87.9881  4.1680  11
   3  -9   2 89.2787  5.0305   5
  -3  -9  -2 89.8105  4.9302   2
   3  -9   2 95.4371  5.7817   3
  -3  -9  -2 93.9982  5.0378   5
  -3  -9  -2 87.9637  4.0920  10
  -3  -9  -2 96.0736  5.1539   3
  -3  -9   2 92.3700  5.3889   2
   3  -9  -2 102.039   5.725   4
   3  -9  -2 100.643   5.589   3
   3  -9  -2 95.1452  5.5272   2
  -3  -9   2 96.8183  4.9114   6
  -3  -9   2 89.4869  5.3139   8
   3  -9  -2 89.7485  5.3685   8
  -3  -9   2 89.4837  4.9701   5
   3  -9  -2 96.1463  5.0673   5
  -3  -9   2 91.6923  5.5462   3
   4  -9   2 809.789  41.953   3
  -4  -9  -2 780.832  36.621  14
  -4  -9  -2 793.028  37.321  13
  -4  -9  -2 793.612  39.743   2
  -4  -9  -2 814.547  41.473   3
  -4  -9  -2 719.061  37.229   9
  -4  -9  -2 840.471  36.470   5
  -4  -9  -2 801.890  36.499  12
  -4  -9  -2 803.602  34.244  10
  -4  -9  -2 819.945  33.650  11
   4  -9   2 793.167  40.501   2
  -4  -9   2 817.168  37.326   6
  -4  -9   2 728.802  44.410   8
  -4  -9   2 823.716  40.196   2
   4  -9  -2 864.952  41.825   3
  -4  -9   2 794.553  36.639  14
   4  -9  -2 717.828  37.136   9
  -4  -9   2 745.149  37.089   9
  -4  -9   2 856.044  36.450   5
   4  -9  -2 853.099  36.526   5
   4  -9  -2 818.412  41.187   4
   4  -9  -2 849.438  40.456   2
  -4  -9   2 753.657  33.919  10
  -4  -9   2 884.910  41.788   3
   4  -9  -2 726.792  44.194   8
  -5  -9  -2 54.1025  2.8360  12
  -5  -9  -2 54.8315  3.5114   5
  -5  -9  -2 47.6360  3.2219   6
  -5  -9  -2 53.4012  2.4612  10
  -5  -9  -2 48.1828  2.4583   9
   5  -9   2 44.1479  3.5632   8
  -5  -9  -2 49.6387  2.8694   2
  -5  -9  -2 47.6287  3.1179  15
  -5  -9  -2 53.1124  2.8804  13
  -5  -9  -2 52.6026  2.7787  14
  -5  -9  -2 46.0509  2.9553   3
   5  -9  -2 51.2995  3.7332   3
  -5  -9   2 52.2970  3.4358   6
  -5  -9   2 54.4734  2.6648  10
   5  -9  -2 43.2288  2.6592  10
   5  -9  -2 46.5441  2.6782  12
  -5  -9   2 56.0649  3.6980   3
   5  -9  -2 44.8698  3.3570   8
   5  -9  -2 51.6677  3.6127   4
  -5  -9   2 49.8009  2.7788  12
  -5  -9   2 52.8623  2.7221   9
  -5  -9   2 54.7608  3.6077   5
   5  -9  -2 45.4210  2.7841   9
  -5  -9   2 53.7844  3.5220   2
  -5  -9   2 50.3649  3.1068   8
  -5  -9   2 52.0634  2.7857  14
   5  -9  -2 54.1976  3.7896   2
   5  -9  -2 52.8495  3.4225   5
  -5  -9   2 46.5785  2.7360  13
  -6  -9  -2 10.1668  1.5717   6
   6  -9   2 7.19833 1.22727   8
  -6  -9  -2 6.45820 1.04203  14
  -6  -9  -2 8.82652 1.37529  12
  -6  -9  -2 7.61027 1.04758  10
  -6  -9  -2 5.69178 1.70723   5
  -6  -9  -2 7.07481 1.16539  15
  -6  -9  -2 7.66067 0.65931   9
  -6  -9  -2 6.43887 0.86040   3
  -6  -9  -2 7.80410 0.92046   2
  -6  -9   2 10.8883  1.8862   6
   6  -9  -2 5.03156 0.91466  12
  -6  -9   2 8.48983 1.26395   9
  -6  -9   2 7.54886 1.13631   8
   6  -9  -2 8.59703 1.89230   2
   6  -9  -2 6.07630 1.72728   3
  -6  -9   2 6.60519 1.62746   3
  -6  -9   2 6.23633 1.55174   2
  -6  -9   2 6.84846 1.06000  10
   6  -9  -2 6.19430 1.24347   8
  -6  -9   2 5.60912 1.65119   5
  -6  -9   2 5.61615 1.01460  14
   6  -9  -2 8.00094 1.26175   9
  -7  -9  -2 12.9378  2.0779   5
   7  -9   2 9.85437 1.88595   8
  -7  -9  -2 9.31995 1.46433  15
  -7  -9  -2 10.3641  1.1496  10
  -7  -9  -2 9.31780 1.34670  14
  -7  -9  -2 9.40111 1.50436  13
  -7  -9  -2 9.64688 1.54439  12
  -7  -9  -2 12.5552  1.7701   6
  -7  -9   2 12.5445  1.8219   2
  -7  -9   2 13.0444  2.1223   6
  -7  -9   2 9.27074 1.52481  15
  -7  -9   2 13.0497  1.9023   3
  -7  -9   2 9.30868 1.08942  10
  -7  -9   2 12.3761  1.9786   5
   7  -9  -2 11.0819  2.0233   8
   7  -9  -2 10.8486  1.6621   9
   7  -9  -2 7.03527 1.12314  12
  -7  -9   2 8.62019 1.29899  14
   7  -9  -2 12.9574  2.1992   3
  -7  -9   2 10.4112  1.2176   9
   7  -9  -2 13.1782  2.2757   2
  -8  -9  -2 389.956  18.888   5
  -8  -9  -2 417.733  18.379  14
  -8  -9  -2 410.780  16.866  10
   8  -9   2 373.562  22.247   8
  -8  -9  -2 369.535  19.160   6
  -8  -9  -2 414.224  18.741  13
  -8  -9  -2 414.158  20.708  15
   8  -9  -2 372.305  22.197   8
  -8  -9   2 404.339  18.337  14
  -8  -9   2 378.844  18.779   5
  -8  -9   2 419.999  16.989  10
  -8  -9   2 378.712  20.351   2
  -8  -9   2 385.434  19.299   6
  -8  -9   2 417.314  20.739  15
  -8  -9   2 370.466  21.124   3
   8  -9  -2 366.481  18.222  12
  -8  -9   2 421.186  18.501   9
  -9  -9  -2 110.898   4.835  10
  -9  -9  -2 109.386   6.098  15
  -9  -9  -2 109.340   5.467  14
  -9  -9  -2 97.1267  6.2199   6
  -9  -9  -2 111.527   5.556  13
  -9  -9   2 112.674   5.032  10
  -9  -9   2 110.268   5.337   9
   9  -9  -2 101.550   6.739   8
  -9  -9   2 102.614   6.330   6
  -9  -9   2 115.216   6.144  15
  -9  -9   2 106.499   5.405  14
  -9   9  -2 92.0293  6.7485   8
 -10  -9  -2 139.328   7.561  15
 -10  -9  -2 137.335   6.729  14
 -10  -9  -2 137.246   6.841  13
 -10  -9  -2 138.197   6.010  10
  10  -9  -2 130.312   8.160   8
 -10  -9   2 137.323   6.564   9
 -10   9  -2 128.785   8.238   8
 -10  -9   2 142.292   6.205  10
 -10  -9   2 126.387   6.585  14
 -10  -9   2 140.652   7.582  15
 -11  -9  -2 5.98419 1.11414  14
 -11  -9  -2 5.09671 0.89236  10
 -11  -9  -2 11.0204  1.8604  15
 -11   9  -2 7.95297 1.57695   8
 -11  -9   2 7.79730 1.41120  15
  11  -9  -2 5.85398 1.71271   8
 -11  -9   2 6.04220 1.14030  10
 -11  -9   2 6.80238 0.99677   9
 -12  -9  -2 1.33909 0.87054  14
 -12   9   2 3.38345 1.50286   8
 -12  -9  -2 1.94169 0.70780  10
 -12  -9   2 1.92427 1.38851  15
 -12  -9   2 0.39525 0.91215  10
  12  -9  -2 2.45107 1.32141   8
 -12   9  -2 3.37602 1.29795   8
 -13  -9  -2 64.8918  3.5811  15
 -13   9   2 57.8552  3.9948   8
  13  -9   2 56.6222  4.1825   8
 -13  -9   2 54.4051  2.8636  10
  13  -9  -2 61.6130  4.0294   8
 -13   9  -2 59.9074  3.9280   8
 -13  -9   2 61.9505  3.6641  15
 -14   9   2 9.36649 1.57223   8
  14  -9   2 8.39391 1.33484   8
 -14  -9  -2 8.06847 1.04335  15
 -14   9  -2 8.44321 1.15512   9
  14  -9  -2 8.56830 1.52662   8
 -14   9  -2 6.85869 0.95111   8
 -14  -9   2 6.56453 0.85988  10
 -14  -9   2 7.02861 1.03862  15
 -14   9  -2 7.09155 1.04790  17
   0 -10   2 169.724  10.382   8
   0 -10  -2 167.899   8.581  12
   0 -10   2 194.519  10.408   3
   0 -10  -2 198.244  10.047   3
   0 -10  -2 195.558   9.708   2
   0 -10   2 167.936   8.717   9
   0 -10  -2 171.273   7.926  11
   0 -10  -2 179.021   7.967  10
   0 -10   2 170.434   8.772  13
   0 -10   2 195.423  10.055   2
   0 -10  -2 198.089   9.151   5
   0 -10  -2 178.771   8.651   9
   0 -10  -2 180.454   8.821  13
   0 -10   2 200.964   9.154   5
   1 -10   2 14.4245  1.4377  13
   1 -10   2 20.3468  1.6534   9
  -1 -10  -2 18.0466  1.3543  10
   1 -10   2 22.3456  2.1123   8
  -1 -10  -2 16.7484  1.3860  14
   1 -10   2 24.7248  2.3096   3
  -1 -10  -2 20.4001  1.3130   9
   1 -10   2 20.8779  2.0602   5
  -1 -10  -2 18.8927  1.3794  11
   1 -10   2 23.6754  2.2893   2
  -1 -10  -2 20.3753  2.1010   5
  -1 -10  -2 23.0690  1.8749   2
  -1 -10  -2 15.4381  1.5200  13
  -1 -10   2 20.0961  2.0586   5
   1 -10  -2 22.7616  1.5067   9
  -1 -10   2 20.6010  1.5719   9
   1 -10  -2 18.3132  1.3650  10
   1 -10  -2 15.4307  1.4827  12
  -1 -10   2 22.6832  2.3447   2
  -1 -10   2 24.2580  2.1987   3
   1 -10  -2 19.9731  1.5104   8
   1 -10  -2 15.7905  1.2908  11
   1 -10  -2 19.6908  2.0589   5
  -1 -10   2 17.0333  1.4921  10
   1 -10  -2 20.8351  2.0304   2
  -1 -10   2 21.1732  1.8661   8
  -2 -10  -2 296.863  13.897  12
  -2 -10  -2 302.615  13.979   9
  -2 -10  -2 307.709  15.846   3
   2 -10   2 307.923  14.345   5
   2 -10   2 275.783  16.812   8
  -2 -10  -2 292.902  13.934  14
  -2 -10  -2 310.295  12.829  11
  -2 -10  -2 301.594  15.270   2
   2 -10   2 310.812  16.414   3
   2 -10   2 313.368  15.897   2
  -2 -10  -2 319.616  14.350   5
  -2 -10  -2 302.154  14.228  13
  -2 -10  -2 308.691  12.859  10
   2 -10   2 269.549  14.147   9
  -2 -10   2 292.463  12.920  10
   2 -10  -2 316.318  14.359   5
   2 -10  -2 306.368  16.155   3
   2 -10  -2 279.120  16.669   8
  -2 -10   2 312.583  15.689   2
   2 -10  -2 322.129  15.702   2
   2 -10  -2 285.461  12.909  10
   2 -10  -2 275.203  13.863  12
  -2 -10   2 296.980  14.091   9
   2 -10  -2 306.081  14.250  13
  -2 -10   2 279.027  14.169  13
  -2 -10   2 311.043  16.291   3
   2 -10  -2 320.073  16.281   4
   2 -10  -2 295.176  14.090   9
  -2 -10   2 276.122  16.716   8
  -2 -10   2 313.533  14.308   5
   3 -10   2 33.5292  2.8945   3
  -3 -10  -2 23.6566  1.8355  14
  -3 -10  -2 28.5168  1.6288   9
  -3 -10  -2 25.5386  1.7073  10
   3 -10   2 26.4025  2.4684   5
  -3 -10  -2 22.9593  1.9358  13
  -3 -10  -2 28.8383  1.8041  11
   3 -10   2 32.3546  2.8884   2
   3 -10   2 32.6554  2.6954   8
   3 -10   2 28.6840  1.9568   9
  -3 -10  -2 28.5509  2.0058   2
  -3 -10  -2 29.7442  2.5750   5
  -3 -10  -2 32.4368  2.1381   3
  -3 -10   2 32.5545  2.6518   2
  -3 -10   2 30.9703  1.8917   9
   3 -10  -2 34.1664  1.9528   9
  -3 -10   2 26.2010  1.8070  10
   3 -10  -2 27.7206  2.4987   5
  -3 -10   2 30.6374  2.1367   8
   3 -10  -2 35.4431  2.8131   2
   3 -10  -2 30.6663  2.2951   8
   3 -10  -2 35.3293  2.9058   4
  -3 -10   2 28.5090  2.4701   5
   3 -10  -2 27.4103  1.8119  10
  -3 -10   2 29.4610  2.6726   3
  -4 -10  -2 39.0525  2.5654   3
  -4 -10  -2 47.4669  2.4979  12
  -4 -10  -2 43.9051  2.1788  10
   4 -10   2 40.0877  3.0772   5
  -4 -10  -2 41.7867  3.1220   5
  -4 -10  -2 45.3217  2.5436  13
  -4 -10  -2 47.5792  2.3366  11
   4 -10   2 39.3205  3.1567   8
  -4 -10  -2 40.5071  2.0970   9
  -4 -10  -2 38.9045  2.5043   2
   4 -10   2 45.1229  3.5205   2
  -4 -10  -2 46.0933  2.4518  14
   4 -10   2 40.0305  3.4420   3
  -4 -10   2 38.5701  2.7916   6
  -4 -10   2 42.5919  2.4136  13
   4 -10  -2 43.4981  3.1097   5
   4 -10  -2 41.9641  2.9603   8
  -4 -10   2 40.1563  2.3833  12
   4 -10  -2 37.8713  2.3214  12
  -4 -10   2 44.4335  2.4597   9
   4 -10  -2 38.8382  2.4878   9
  -4 -10   2 45.2178  3.0958   5
   4 -10  -2 39.9165  2.3426  10
   4 -10  -2 40.7029  3.2238   3
  -4 -10   2 44.9726  2.4776  14
  -4 -10   2 43.6678  3.1779   2
  -4 -10   2 41.9831  2.3939  10
  -4 -10   2 41.8418  3.2666   3
   4 -10  -2 39.5960  3.3985   2
   4 -10  -2 41.8390  3.5085   4
  -4 -10   2 37.3247  2.6943   8
  -5 -10  -2 45.0381  3.2128   5
  -5 -10  -2 39.9376  2.3945  14
  -5 -10  -2 34.4818  2.6171  15
   5 -10   2 40.7916  3.1833   8
  -5 -10  -2 36.7846  2.2827   2
  -5 -10  -2 43.1250  2.4636  12
  -5 -10  -2 38.0754  1.9579   9
  -5 -10  -2 41.9190  2.1161  10
  -5 -10  -2 40.6025  2.4880  13
   5 -10   2 40.9147  3.1326   5
  -5 -10   2 38.6241  2.3321  10
   5 -10  -2 39.2687  2.3764   9
  -5 -10   2 38.5361  2.6052  15
   5 -10  -2 41.6751  3.0868   5
  -5 -10   2 41.2354  2.2949   9
  -5 -10   2 39.0695  2.5184  12
  -5 -10   2 40.5340  3.0152   6
   5 -10  -2 40.1939  3.2228   4
   5 -10  -2 40.0137  3.0049   8
  -5 -10   2 42.4233  3.3071   3
   5 -10  -2 36.7010  2.3414  12
  -5 -10   2 39.1965  2.3895  14
   5 -10  -2 39.0209  2.3370  10
  -5 -10   2 41.7375  3.0554   2
  -5 -10   2 37.1562  2.4776   8
  -5 -10   2 41.9373  3.0852   5
   5 -10  -2 42.8896  3.3967   2
  -5 -10   2 38.0345  2.3320  13
   5 -10  -2 42.3527  3.3201   3
  -6 -10  -2 27.5877  1.9470  14
  -6 -10  -2 32.2126  2.0841  13
  -6 -10  -2 27.1243  2.7160   5
  -6 -10  -2 28.8931  2.0497  12
  -6 -10  -2 27.4930  1.6509  10
  -6 -10  -2 25.9548  2.2209  15
   6 -10   2 24.7080  2.7544   8
  -6 -10   2 28.7392  1.9444  14
   6 -10  -2 26.8817  2.4710   8
   6 -10  -2 27.8329  2.6169   5
  -6 -10   2 28.1903  2.6322   5
  -6 -10   2 25.6343  2.5912   6
  -6 -10   2 27.9118  1.7765   9
  -6 -10   2 26.3295  2.4570   2
   6 -10  -2 25.2854  1.9340   9
  -6 -10   2 27.1219  2.6999   3
  -6 -10   2 28.0623  2.3049  15
   6 -10  -2 25.1932  1.7658  12
   6 -10  -2 26.4983  2.7814   3
  -6 -10   2 28.0759  1.9360  10
   6 -10  -2 25.5182  2.8623   2
  -7 -10  -2 9.16679 1.41470  14
  -7 -10  -2 10.9025  1.6248  12
  -7 -10  -2 9.48190 1.53973  13
   7 -10   2 12.6525  2.3717   8
  -7 -10  -2 8.11615 1.98907   5
  -7 -10  -2 8.56637 1.14770  10
  -7 -10  -2 12.4004  1.5315  15
   7 -10  -2 11.0368  1.7062   9
  -7 -10   2 11.6892  1.5949  15
  -7 -10   2 7.91484 1.63917   2
   7 -10  -2 7.56117 1.76388   5
  -7 -10   2 7.43402 1.82959   5
  -7 -10   2 13.2526  1.8887   6
   7 -10  -2 8.06709 2.11247   2
  -7 -10   2 7.62660 1.19650  14
   7 -10  -2 8.11430 1.56031   8
  -7 -10   2 10.8101  1.3208   9
   7 -10  -2 8.20392 1.99855   3
  -7 -10   2 9.14861 1.35335  10
  -8 -10  -2 188.988  11.104   5
   8 -10   2 216.728  12.816   8
  -8 -10  -2 230.800  10.527  14
  -8 -10  -2 227.959   9.570  10
  -8 -10  -2 220.775  10.728  13
  -8 -10  -2 232.225  11.851  15
  -8 -10   2 227.616  10.489  14
  -8 -10   2 221.932  10.476   9
  -8 -10   2 229.600   9.716  10
   8 -10  -2 217.982  10.724   9
  -8 -10   2 245.394  11.951  15
   8 -10  -2 231.677  12.710   8
   8 -10  -2 194.766  11.078   5
  -8 -10   2 195.969  11.261   6
  -9 -10  -2 57.3201  3.3164  14
  -9 -10  -2 57.1085  3.4205  13
  -9 -10  -2 57.4703  3.8705  15
  -9 -10  -2 56.7876  2.8845  10
   9 -10   2 64.8133  4.4101   8
  -9 -10   2 54.4227  3.7403  15
  -9 -10   2 65.1680  3.1782   9
   9 -10  -2 60.3080  3.5429   9
   9 -10  -2 65.0067  4.2056   8
  -9 -10   2 60.5380  3.1292  10
  -9 -10   2 54.9637  3.2441  14
 -10 -10  -2 68.2836  3.8559  13
  10 -10   2 67.5683  4.8640   8
 -10 -10  -2 77.8210  4.2909  15
 -10 -10  -2 71.5388  3.2772  10
 -10 -10  -2 71.0026  3.8472  14
 -10 -10   2 66.6191  3.6661  14
 -10 -10   2 72.4415  3.5109  10
  10 -10  -2 71.7406  4.8327   8
 -10 -10   2 64.1104  3.4923   9
 -10 -10   2 74.4709  4.2892  15
 -10  10  -2 66.2042  4.8614   8
 -11 -10  -2 26.4474  2.1019  15
 -11 -10  -2 24.6423  1.4479  10
 -11 -10  -2 24.1806  1.7995  14
  11 -10   2 23.8070  2.7608   8
 -11 -10   2 21.2814  1.6455  14
 -11 -10   2 26.5233  2.3398  15
 -11  10  -2 24.7205  2.6766   8
 -11 -10   2 26.1587  1.7606  10
  11 -10  -2 23.3356  2.5098   8
 -12  10   2 41.0061  3.6468   8
  12 -10   2 41.5373  3.3364   8
 -12 -10  -2 41.1308  2.5110  14
 -12 -10   2 46.7075  2.8723  15
 -12 -10   2 42.2794  2.3268  10
 -12  10  -2 44.4590  3.2102   8
  12 -10  -2 44.0559  3.3241   8
  13 -10   2 12.2319  2.0568   8
 -13  10   2 11.0667  1.8561   8
 -13 -10  -2 13.8661  1.3224  15
 -13 -10   2 9.39303 1.05306  10
 -13  10  -2 11.5596  1.6083   8
  13 -10  -2 10.5975  1.7245   8
 -13 -10   2 11.9335  1.3009  15
   0 -11  -2 45.9849  2.4579  10
   0 -11   2 41.1766  2.5121  10
   0 -11  -2 45.1794  2.4156  11
   0 -11   2 54.5138  3.7254   2
   0 -11   2 48.7805  3.3081   5
  -1 -11  -2 708.166  31.000   5
  -1 -11  -2 680.398  28.403  11
  -1 -11  -2 653.651  30.895  14
  -1 -11  -2 675.752  34.998   3
   1 -11   2 670.052  34.236   2
  -1 -11  -2 691.398  33.775   2
   1 -11   2 642.308  31.353   9
   1 -11   2 711.899  31.024   5
  -1 -11  -2 653.527  30.783  12
  -1 -11  -2 692.939  31.531  13
   1 -11   2 637.564  37.292   8
  -1 -11  -2 698.892  28.823  10
  -1 -11  -2 666.099  31.627   9
   1 -11   2 635.942  28.671  10
   1 -11   2 672.099  31.504  13
   1 -11   2 689.904  35.511   3
  -1 -11   2 667.378  28.662  10
   1 -11  -2 696.471  31.541  13
   1 -11  -2 663.440  31.485   9
  -1 -11   2 697.009  34.161   2
  -1 -11   2 665.729  31.324   9
   1 -11  -2 674.703  28.635  10
  -1 -11   2 664.795  31.484  13
  -1 -11   2 695.351  35.446   3
   1 -11  -2 677.152  28.374  11
   1 -11  -2 683.010  33.974   2
  -1 -11   2 701.389  30.968   5
   1 -11  -2 647.970  30.778  12
   1 -11  -2 681.039  35.175   3
  -1 -11   2 627.058  37.420   8
   1 -11  -2 626.031  30.861  14
   1 -11  -2 699.387  30.993   5
  -2 -11  -2 411.070  16.872  11
  -2 -11  -2 415.097  16.906  10
   2 -11   2 420.211  18.758   5
  -2 -11  -2 385.626  20.727   3
  -2 -11  -2 410.013  18.698  13
  -2 -11  -2 391.860  18.319  14
  -2 -11  -2 383.280  19.990   2
   2 -11   2 382.906  21.351   3
   2 -11   2 383.894  22.103   8
  -2 -11  -2 397.224  18.258  12
   2 -11   2 351.068  16.994  10
  -2 -11  -2 380.620  18.389   9
   2 -11   2 385.980  20.680   2
  -2 -11  -2 404.036  18.675   5
   2 -11   2 384.931  18.606   9
  -2 -11   2 408.060  17.003  10
   2 -11  -2 378.061  16.785  11
   2 -11  -2 389.150  16.973  10
  -2 -11   2 418.831  21.279   3
   2 -11  -2 382.458  18.238  12
  -2 -11   2 380.832  21.954   8
  -2 -11   2 410.966  18.674   5
  -2 -11   2 380.877  18.635  13
   2 -11  -2 402.759  18.532   9
   2 -11  -2 410.767  18.731   5
  -2 -11   2 396.873  18.525   9
   2 -11  -2 385.410  21.902   8
   2 -11  -2 413.010  20.463   2
   2 -11  -2 419.468  18.729  13
  -2 -11   2 407.842  20.440   2
   2 -11  -2 393.533  21.069   3
   3 -11   2 44.5283  3.1897   8
  -3 -11  -2 35.2592  2.4968   2
  -3 -11  -2 38.7952  2.4662  13
  -3 -11  -2 40.6400  2.0581   9
  -3 -11  -2 42.5942  2.2739  11
  -3 -11  -2 39.2760  2.3624  14
  -3 -11  -2 37.3605  2.5473   3
   3 -11   2 40.2088  3.4271   3
  -3 -11  -2 38.0686  2.1490  10
  -3 -11  -2 37.2534  2.3651  12
   3 -11   2 38.5696  3.0574   5
   3 -11   2 40.4081  3.4191   2
   3 -11   2 40.2239  2.5728   9
  -3 -11  -2 39.4703  3.0761   5
  -3 -11   2 38.6635  3.1985   3
   3 -11  -2 44.1632  2.7803   8
   3 -11  -2 40.4264  3.2744   2
   3 -11  -2 42.6708  3.1286   3
  -3 -11   2 38.9774  2.2553  10
   3 -11  -2 35.4769  2.2562  12
  -3 -11   2 37.7960  3.0894   2
  -3 -11   2 36.1322  2.3439  13
   3 -11  -2 37.2516  2.4647  13
   3 -11  -2 41.7717  2.2926  10
  -3 -11   2 38.3453  3.0137   5
  -3 -11   2 41.2160  2.5750   8
   3 -11  -2 36.7751  3.0124   5
  -3 -11   2 42.8800  2.3414   9
  -3 -11   2 38.5388  2.4189  14
   3 -11  -2 43.8793  2.4303   9
   4 -11   2 173.156   9.006   5
  -4 -11  -2 181.628   8.316  12
  -4 -11  -2 183.929   8.340  14
  -4 -11  -2 153.884   9.153   3
  -4 -11  -2 168.221   8.103   9
  -4 -11  -2 179.046   8.969   5
  -4 -11  -2 181.720   8.498  13
   4 -11   2 170.591   8.509   9
   4 -11   2 171.545  10.228   3
  -4 -11  -2 186.664   7.602  10
   4 -11   2 170.222   9.974   2
   4 -11   2 176.367  10.090   8
  -4 -11   2 188.318   8.370  14
  -4 -11   2 183.370   7.704  10
  -4 -11   2 168.384   8.410  13
  -4 -11   2 162.920   9.676   8
   4 -11  -2 160.362   8.243  12
   4 -11  -2 177.344   9.912   8
  -4 -11   2 170.113   8.868   5
  -4 -11   2 179.415   8.344   9
   4 -11  -2 171.666   8.411   9
  -4 -11   2 164.686   8.231  12
   4 -11  -2 177.860   9.998   3
   4 -11  -2 168.380   9.776   2
   4 -11  -2 179.025   9.005   5
  -4 -11   2 168.042   9.506   2
   4 -11  -2 170.214   7.742  10
  -4 -11   2 178.127   9.929   3
  -5 -11  -2 189.575   8.702  14
  -5 -11  -2 179.907   9.331   5
   5 -11   2 180.758   9.416   5
  -5 -11  -2 190.812   8.871  13
   5 -11   2 180.303  10.542   8
  -5 -11  -2 191.539   7.903  10
  -5 -11  -2 189.446   8.694  12
   5 -11   2 172.209   8.830   9
  -5 -11   2 190.485   8.691   9
  -5 -11   2 191.798   8.025  10
  -5 -11   2 173.936   8.760  13
   5 -11  -2 171.785   8.080  10
  -5 -11   2 184.482   9.306   5
  -5 -11   2 172.807   9.823   2
  -5 -11   2 189.242   8.709  14
   5 -11  -2 178.584  10.406   8
   5 -11  -2 170.294  10.421   3
  -5 -11   2 172.820   9.748  15
   5 -11  -2 173.426  10.210   2
   5 -11  -2 185.524   9.385   5
  -5 -11   2 181.585  10.284   3
   5 -11  -2 172.149   8.789   9
  -6 -11  -2 89.6890  5.3524  15
   6 -11   2 92.0336  5.9683   8
  -6 -11  -2 98.7086  4.8148  14
  -6 -11  -2 98.0829  4.8514  12
  -6 -11  -2 100.306   4.932  13
  -6 -11  -2 97.4873  4.3016  10
  -6 -11  -2 89.6658  5.3992   5
   6 -11   2 95.0536  5.6673   5
  -6 -11   2 85.6575  5.5864   2
  -6 -11   2 97.1767  4.6632   9
   6 -11  -2 82.4612  6.0131   2
  -6 -11   2 93.2591  5.5072   5
   6 -11  -2 90.4495  5.8631   8
  -6 -11   2 98.6519  5.4541  15
   6 -11  -2 95.8201  5.5870   5
   6 -11  -2 83.8521  4.5314  10
   6 -11  -2 92.2862  4.8508   9
  -6 -11   2 101.983   4.831  14
  -6 -11   2 97.7652  4.4704  10
   7 -11   2 198.749  11.826   8
   7 -11   2 194.144  10.491   5
  -7 -11  -2 202.492   8.808  10
  -7 -11  -2 212.169   9.745  12
  -7 -11  -2 209.703   9.915  13
  -7 -11  -2 208.034   9.734  14
  -7 -11  -2 201.191  10.437   5
  -7 -11  -2 188.625  10.865  15
  -7 -11   2 203.064  10.928  15
   7 -11  -2 212.665  11.707   8
  -7 -11   2 210.386   9.659   9
   7 -11  -2 204.323  10.463   5
  -7 -11   2 209.077   8.979  10
  -7 -11   2 189.803  10.303   5
  -7 -11   2 209.214   9.724  14
   7 -11  -2 196.738   9.891   9
   8 -11   2 86.7737  5.6599   8
  -8 -11  -2 88.3429  3.9512  10
  -8 -11  -2 83.8744  4.9896  15
  -8 -11  -2 84.6609  4.5868  13
  -8 -11  -2 85.4005  4.4954  14
   8 -11  -2 82.3344  4.6291   9
   8 -11  -2 83.4216  5.3904   8
  -8 -11   2 87.6689  4.4614  14
  -8 -11   2 88.4790  4.1616  10
  -8 -11   2 84.2541  4.2868   9
  -8 -11   2 89.9432  5.1376  15
  -9 -11  -2 9.82003 1.42703  14
  -9 -11  -2 5.33423 0.82391  10
  -9 -11  -2 6.55545 1.26376  13
   9 -11   2 5.65166 1.63100   8
  -9 -11   2 4.13515 0.79069   9
  -9 -11   2 6.56510 1.15167  10
   9 -11  -2 4.95384 1.50559   8
  -9 -11   2 8.46037 1.32479  14
   9 -11  -2 6.75262 1.33993   9
 -10 -11  -2 11.5140  1.7538  15
 -10 -11  -2 7.03611 0.97142  10
 -10 -11  -2 8.79273 1.33175  14
 -10 -11  -2 8.41056 1.25270  13
  10 -11   2 7.19716 1.63828   8
 -10 -11   2 8.44305 1.27397  14
 -10 -11   2 8.69203 1.11940  10
  10 -11  -2 8.67603 1.39439   9
 -10 -11   2 9.97071 1.52209  15
 -10  11  -2 8.27137 1.72234   8
  10 -11  -2 7.31881 1.52348   8
 -11 -11  -2 85.0777  4.3130  14
 -11 -11  -2 87.1850  4.8817  15
 -11 -11  -2 80.2915  3.6987  10
  11 -11   2 92.7255  5.4485   8
 -11  11  -2 84.2081  5.4223   8
 -11 -11   2 87.9940  4.9013  15
  11 -11  -2 81.9344  4.4848   9
 -11 -11   2 78.7410  4.2708  14
  11 -11  -2 91.5058  5.3133   8
 -11 -11   2 82.8894  3.9423  10
 -12  11   2 5.73810 1.39970   8
  12 -11   2 3.84940 1.24616   8
 -12 -11  -2 3.21614 0.82680  14
 -12 -11   2 3.61269 0.80783  10
 -12 -11   2 5.00013 1.20965  15
  12 -11  -2 3.92286 1.11215   8
 -12  11  -2 4.56452 1.19215   8
  13 -11   2 17.5898  1.6879   8
 -13  11   2 14.4848  1.9769   8
  13 -11  -2 13.7992  1.4801   8
 -13 -11   2 13.7810  0.9518  10
 -13 -11   2 19.0859  1.5057  15
 -13  11  -2 18.8268  1.5668   8
   0 -12   2 24.1388  2.5175   5
   0 -12   2 23.1659  2.7512   3
   0 -12  -2 30.0321  2.0237  13
   0 -12  -2 27.3902  1.7443  11
   0 -12  -2 27.9336  1.9229  14
   0 -12   2 24.9090  2.2657   8
   0 -12  -2 21.8702  2.2757   2
   0 -12   2 28.8692  1.9420  10
   0 -12  -2 25.7352  1.7925  12
   0 -12   2 26.4105  1.9667   9
   0 -12  -2 28.8653  1.8248  10
   0 -12   2 28.6213  1.9032  13
   0 -12  -2 22.5992  2.2883   3
   0 -12   2 21.6675  2.7551   2
   0 -12  -2 25.3197  1.6898   9
   0 -12  -2 22.7955  2.4958   5
  -1 -12  -2 192.860   8.846   9
   1 -12   2 186.065   9.091  13
  -1 -12  -2 194.006   8.213  10
  -1 -12  -2 188.103   8.905  14
  -1 -12  -2 194.266   9.130  13
   1 -12   2 195.020   9.066   9
  -1 -12  -2 199.040   8.245  11
   1 -12   2 176.923   9.491   5
   1 -12   2 179.742  10.802   3
   1 -12   2 183.273   8.315  10
  -1 -12  -2 187.471   9.551   5
   1 -12   2 196.351  10.696   8
  -1 -12  -2 177.230  10.193   3
  -1 -12  -2 181.617   8.865  12
   1 -12   2 182.661  10.469   2
   1 -12  -2 195.954   9.150  13
  -1 -12   2 181.914   9.060  13
  -1 -12   2 174.252  10.665   3
   1 -12  -2 212.396   8.297  10
   1 -12  -2 181.775   8.870  14
   1 -12  -2 188.988   8.186  11
   1 -12  -2 189.003   9.562   5
  -1 -12   2 192.969   8.331  10
   1 -12  -2 196.806   8.940   9
  -1 -12   2 170.485  10.203   2
  -1 -12   2 183.418   9.507   5
  -1 -12   2 191.003  10.585   8
   1 -12  -2 180.428   8.875  12
   1 -12  -2 181.084  10.389   3
  -1 -12   2 183.790   8.992   9
   1 -12  -2 171.617  10.036   2
  -2 -12  -2 399.882  18.492  12
  -2 -12  -2 398.012  18.561  14
  -2 -12  -2 408.757  17.115  10
  -2 -12  -2 414.438  18.945  13
  -2 -12  -2 383.886  20.939   3
   2 -12   2 404.532  18.832   9
   2 -12   2 386.691  21.678   3
   2 -12   2 398.486  18.933  13
  -2 -12  -2 408.443  18.598   9
  -2 -12  -2 401.239  18.974   5
   2 -12   2 389.119  17.249  10
   2 -12   2 397.553  22.357   8
   2 -12   2 396.331  20.970   2
   2 -12   2 394.074  19.006   5
  -2 -12   2 413.327  18.617  14
  -2 -12   2 397.958  18.943   5
   2 -12  -2 402.228  17.196  10
  -2 -12   2 399.474  20.715   2
   2 -12  -2 415.192  18.756   9
   2 -12  -2 405.569  19.020   5
   2 -12  -2 400.127  21.365   3
   2 -12  -2 400.879  20.706   2
   2 -12  -2 419.412  18.980  13
   2 -12  -2 383.787  16.998  11
  -2 -12   2 417.474  18.773   9
  -2 -12   2 390.717  21.499   3
  -2 -12   2 414.618  17.210  10
   2 -12  -2 374.207  18.449  12
  -2 -12   2 385.157  18.876  13
  -2 -12   2 396.354  22.161   8
   3 -12   2 156.436   9.823   2
  -3 -12  -2 178.686   8.397  13
  -3 -12  -2 164.973   8.825   5
  -3 -12  -2 174.470   8.233  12
   3 -12   2 175.045   9.925   8
  -3 -12  -2 181.966   7.498  10
   3 -12   2 160.765   8.870   5
  -3 -12  -2 165.097   7.987   9
   3 -12   2 154.997   9.993   3
  -3 -12  -2 182.870   8.234  14
   3 -12   2 175.372   8.389   9
  -3 -12   2 163.582   8.783   5
   3 -12  -2 162.315   9.534   2
  -3 -12   2 180.933   8.264  14
   3 -12  -2 154.213   8.091  12
   3 -12  -2 177.859   8.265   9
   3 -12  -2 173.442   9.613   8
   3 -12  -2 165.090   9.792   3
   3 -12  -2 178.338   8.430  13
   3 -12  -2 182.912   7.648  10
  -3 -12   2 162.807   8.301  13
  -3 -12   2 164.408   9.821   3
  -3 -12   2 183.041   7.653  10
  -3 -12   2 160.282   9.427   2
   3 -12  -2 165.290   8.872   5
  -3 -12   2 182.183   8.240   9
  -4 -12  -2 78.0468  3.9452  14
  -4 -12  -2 77.4361  4.0280  13
   4 -12   2 75.1002  4.9357   8
   4 -12   2 70.6092  4.7067   5
   4 -12   2 71.3991  3.9904   9
  -4 -12  -2 76.6121  3.9307  12
   4 -12   2 62.0877  5.0733   2
  -4 -12  -2 71.9753  4.6733   5
   4 -12   2 62.2311  5.2924   3
  -4 -12  -2 81.1578  3.5245  10
  -4 -12   2 69.6859  4.6047   5
  -4 -12   2 78.6983  3.9863  14
  -4 -12   2 76.8668  3.8209   9
   4 -12  -2 79.2368  4.0827  13
  -4 -12   2 76.8495  3.6514  10
  -4 -12   2 67.9611  4.6450   2
   4 -12  -2 76.3589  3.9755   9
   4 -12  -2 67.6226  4.9959   2
  -4 -12   2 70.8353  3.8995  13
   4 -12  -2 71.0836  4.6569   5
   4 -12  -2 76.2058  3.7244  10
   4 -12  -2 74.9744  4.5126   8
  -5 -12  -2 191.072   7.893  10
   5 -12   2 172.582   8.884   9
  -5 -12  -2 173.357   9.355   5
  -5 -12  -2 198.179   8.733  14
  -5 -12  -2 195.934   8.888  13
   5 -12   2 168.840   9.417   5
  -5 -12  -2 191.573   8.697  12
   5 -12   2 173.004  10.561   8
  -5 -12   2 157.927   9.225   5
   5 -12  -2 174.555  10.294   8
  -5 -12   2 194.723   8.739  14
   5 -12  -2 177.278   8.107  10
   5 -12  -2 183.561   8.814   9
  -5 -12   2 178.997   8.804  13
  -5 -12   2 186.048   8.052  10
   5 -12  -2 164.183   9.329   5
  -5 -12   2 181.900   8.644   9
   6 -12   2 26.4932  2.1747   9
  -6 -12  -2 15.3384  1.8045  13
  -6 -12  -2 24.0773  2.6062   5
  -6 -12  -2 17.8683  1.7454  14
  -6 -12  -2 19.0575  1.4804  10
  -6 -12  -2 19.4181  1.8402  12
   6 -12  -2 20.4592  2.4513   5
  -6 -12   2 20.9397  2.4654   5
  -6 -12   2 19.7146  1.7702  10
  -6 -12   2 24.1705  1.5528   9
   6 -12  -2 21.9721  1.8851  10
  -6 -12   2 16.5571  1.7730  15
  -6 -12   2 18.2342  1.7450  14
  -7 -12  -2 238.030  11.274  13
   7 -12   2 243.660  13.431   8
  -7 -12  -2 236.197  11.083  14
  -7 -12  -2 201.557  12.327  15
  -7 -12  -2 242.753  10.053  10
  -7 -12   2 230.161  10.979   9
  -7 -12   2 234.420  11.068  14
   7 -12  -2 235.589  11.253   9
  -7 -12   2 209.227  12.377  15
   7 -12  -2 246.128  13.272   8
  -7 -12   2 247.346  10.238  10
  -8 -12  -2 567.933  23.309  10
  -8 -12  -2 557.342  25.385  14
   8 -12   2 546.295  30.709   8
  -8 -12  -2 547.291  25.841  13
  -8 -12  -2 552.248  28.546  15
  -8 -12   2 577.016  25.398  14
  -8 -12   2 539.720  23.442  10
  -8 -12   2 513.190  25.465   9
   8 -12  -2 527.221  30.522   8
   8 -12  -2 540.140  25.758   9
  -8 -12   2 573.106  28.609  15
  -9 -12  -2 68.0647  3.7618  14
  -9 -12  -2 68.3642  3.0959  10
  -9 -12  -2 71.8080  4.0734  15
  -9 -12  -2 58.3215  3.6729  13
  -9 -12   2 70.4352  4.0968  15
   9 -12  -2 79.7548  3.8701   9
  -9 -12   2 62.8991  3.5975  14
  -9 -12   2 67.0756  3.3449  10
 -10 -12  -2 138.272   6.600  14
 -10 -12  -2 147.087   7.477  15
 -10 -12  -2 124.363   6.676  13
  10 -12   2 139.947   8.130   8
 -10  12  -2 140.313   8.276   8
 -10 -12   2 135.063   6.052  10
 -10 -12   2 127.439   6.533  14
  10 -12  -2 131.492   7.887   8
  10 -12  -2 136.629   6.712   9
 -10 -12   2 138.230   7.430  15
  11 -12   2 91.0705  5.3019   8
 -11 -12  -2 83.5369  4.7282  15
 -11 -12  -2 81.1379  4.2067  14
 -11 -12   2 84.6892  3.8284  10
 -11 -12   2 85.3366  4.7560  15
  11 -12  -2 87.0895  5.0099   8
 -11 -12   2 73.9905  4.1545  14
 -11  12  -2 87.9363  5.3114   8
  11 -12  -2 83.4903  4.3642   9
  12 -12   2 97.2511  5.3222   8
 -12 -12  -2 97.6994  4.9136  15
 -12  12   2 86.9606  5.4993   8
 -12 -12  -2 81.7755  4.2811  14
 -12 -12   2 80.3433  3.8799  10
 -12  12  -2 94.9285  5.3507   8
  12 -12  -2 85.8378  4.4448   9
 -12 -12   2 91.0657  4.8835  15
  12 -12  -2 84.7400  4.4262  13
  12 -12  -2 84.8061  5.0272   8
   0 -13  -2 46.2259  3.4599   5
   0 -13  -2 37.4580  2.6603  13
   0 -13  -2 50.0893  2.4615  10
   0 -13   2 46.5662  2.6896  10
   0 -13   2 34.7986  2.5550  13
   0 -13  -2 37.5692  2.4380  14
  -1 -13  -2 610.593  27.597  14
  -1 -13  -2 603.718  25.494  10
  -1 -13  -2 589.923  27.873   9
   1 -13   2 611.470  33.299   8
  -1 -13  -2 596.141  27.466  12
   1 -13   2 615.687  28.135  13
   1 -13   2 586.154  25.602  10
   1 -13   2 623.170  27.980   9
  -1 -13  -2 626.592  28.154  13
   1 -13   2 572.418  27.841   5
  -1 -13  -2 561.920  27.796   5
   1 -13   2 536.105  30.640   2
   1 -13  -2 556.338  27.804   5
  -1 -13   2 631.425  27.926   9
  -1 -13   2 630.586  25.613  10
  -1 -13   2 570.697  27.805   5
   1 -13  -2 639.897  25.568  10
   1 -13  -2 580.283  27.445  12
  -1 -13   2 600.487  28.095  13
   1 -13  -2 614.055  28.088   9
  -1 -13   2 632.632  27.654  14
  -1 -13   2 578.871  33.030   8
   1 -13  -2 550.718  30.281   2
   1 -13  -2 573.752  27.535  14
   1 -13  -2 658.338  28.194  13
  -2 -13  -2 841.198  39.304   9
   2 -13   2 760.971  42.747   2
  -2 -13  -2 896.464  38.734  14
   2 -13   2 860.769  47.274   8
   2 -13   2 786.636  38.696   5
   2 -13   2 865.735  39.469  13
  -2 -13  -2 812.593  38.687   5
   2 -13   2 820.294  35.914  10
  -2 -13  -2 902.648  36.698  10
  -2 -13  -2 843.387  38.551  12
   2 -13   2 877.467  39.281   9
  -2 -13  -2 885.153  39.475  13
  -2 -13   2 883.268  38.765  14
   2 -13  -2 810.823  38.505  12
   2 -13  -2 792.162  38.694   5
   2 -13  -2 857.827  35.874  10
  -2 -13   2 781.485  38.611   5
  -2 -13   2 873.743  35.891  10
   2 -13  -2 901.378  39.512  13
  -2 -13   2 825.060  39.401  13
  -2 -13   2 841.646  39.594   9
   2 -13  -2 824.127  39.681   9
  -3 -13  -2 104.209   5.210  14
  -3 -13  -2 101.175   5.953   5
  -3 -13  -2 105.965   5.331  13
   3 -13   2 91.0808  4.9118  10
   3 -13   2 105.441   5.358   9
   3 -13   2 99.5993  5.3129  13
  -3 -13  -2 99.7004  5.1572  12
   3 -13   2 108.567   6.264   8
  -3 -13  -2 106.862   4.726  10
   3 -13   2 97.4667  5.9829   5
   3 -13  -2 104.407   5.373  13
  -3 -13   2 105.638   5.252  14
  -3 -13   2 108.958   5.158   9
   3 -13  -2 106.010   5.238   9
   3 -13  -2 102.503   4.862  10
  -3 -13   2 98.2380  6.0054   5
  -3 -13   2 97.6699  5.2789  13
  -3 -13   2 100.945   4.882  10
   3 -13  -2 101.112   5.985   5
  -4 -13  -2 17.1990  1.4950  10
  -4 -13  -2 16.3405  1.7905  13
  -4 -13  -2 20.2000  2.4897   5
  -4 -13  -2 18.8509  1.7541  14
   4 -13   2 15.6684  1.7858  13
   4 -13   2 21.1619  2.0459   9
   4 -13   2 20.2727  2.4951   5
  -4 -13  -2 15.5057  1.7000  12
   4 -13  -2 17.2206  1.8297  13
  -4 -13   2 17.8591  1.8372  10
   4 -13  -2 18.9338  2.3750   5
  -4 -13   2 15.8194  1.5826  13
  -4 -13   2 20.7374  1.5854   9
  -4 -13   2 16.3967  1.7717  14
   4 -13  -2 19.4478  1.9977  10
   5 -13   2 148.757   8.635   8
  -5 -13  -2 146.530   7.087  12
   5 -13   2 138.176   7.221   9
  -5 -13  -2 146.564   7.305  13
  -5 -13  -2 154.814   7.144  14
  -5 -13  -2 148.196   6.412  10
   5 -13  -2 148.651   7.198   9
   5 -13  -2 131.738   8.223   8
   5 -13  -2 153.815   7.323  13
   5 -13  -2 134.178   6.682  10
  -5 -13   2 152.956   7.214  14
  -5 -13   2 149.039   6.586  10
  -5 -13   2 137.149   6.987   9
  -6 -13  -2 207.946   9.982  12
   6 -13   2 206.310  12.093   8
  -6 -13  -2 221.881  10.041  14
   6 -13   2 207.228  10.175   9
  -6 -13  -2 206.021  10.184  13
  -6 -13  -2 206.229   9.063  10
  -6 -13   2 206.326   9.890   9
   6 -13  -2 212.355  10.146   9
   6 -13  -2 203.067  11.789   8
   6 -13  -2 219.121  10.270  13
  -6 -13   2 215.180  10.027  14
   6 -13  -2 202.764   9.325  10
  -6 -13   2 213.201   9.252  10
   7 -13   2 63.6391  3.8820   9
  -7 -13  -2 66.9492  3.7396  13
  -7 -13  -2 70.1248  3.7087  14
  -7 -13  -2 67.4099  3.1542  10
   7 -13   2 71.5199  4.6672   8
  -7 -13   2 65.0431  3.3495   9
  -7 -13   2 65.2038  3.9972  15
  -7 -13   2 68.2108  3.3863  10
  -7 -13   2 72.0219  3.6935  14
   7 -13  -2 67.8498  4.1955   8
   7 -13  -2 72.8419  3.8309  13
   7 -13  -2 69.4199  3.7848   9
   7 -13  -2 65.5120  3.5302  10
   8 -13   2 2.86407 1.26077   9
  -8 -13  -2 4.14469 1.07708  14
   8 -13   2 1.97948 1.42268   8
  -8 -13  -2 2.35576 0.60486  10
  -8 -13  -2 3.12377 1.29475  13
   8 -13  -2 4.12820 1.09335  13
  -8 -13   2 5.56539 1.08015  14
  -8 -13   2 4.32761 1.07366  15
  -8 -13   2 3.49225 0.94515  10
   8 -13  -2 1.55364 1.04559   8
   8 -13  -2 2.69365 1.13978   9
  -9 -13  -2 7.11673 1.10489  14
  -9 -13  -2 8.26312 1.35505  15
  -9 -13  -2 6.06156 1.07359  13
   9 -13   2 6.47466 1.44593   8
   9 -13  -2 5.74139 1.03872   8
   9 -13  -2 5.97465 1.09110  13
  -9 -13   2 5.90211 1.03197  14
  -9 -13   2 5.91086 0.99818  10
   9 -13  -2 7.39112 1.21788   9
  -9 -13   2 6.47838 1.31537  15
  10 -13   2 30.0087  2.5420   8
 -10 -13  -2 26.6968  1.8310  13
 -10 -13  -2 31.5792  1.8852  14
 -10 -13  -2 30.8312  2.0056  15
  10 -13  -2 26.2067  1.9284   8
  10 -13  -2 31.4448  1.9364  13
 -10 -13   2 31.5627  2.1619  15
 -10  13  -2 27.6757  2.7585   8
  10 -13  -2 30.4305  2.0209   9
 -10 -13   2 27.2359  1.8986  14
 -10 -13   2 27.2406  1.6464  10
 -11 -13  -2 27.0581  1.7457  15
 -11 -13  -2 26.6603  1.6272  14
  11 -13   2 27.1426  2.2210   8
 -11 -13   2 23.3838  1.3749  10
 -11  13  -2 26.7603  2.3073   8
 -11 -13   2 21.7196  1.5823  14
  11 -13  -2 27.2999  1.7581   9
  11 -13  -2 27.9263  1.6605  13
 -11 -13   2 26.8304  1.7863  15
   0 -14  -2 2572.29  123.83  14
   0 -14   2 2775.86  124.23  14
   0 -14   2 2744.45  125.75   9
   0 -14   2 2617.39  114.87  10
   0 -14  -2 2796.39  115.07  10
   0 -14  -2 2628.78  124.79   9
   0 -14  -2 2796.70  126.95  13
   0 -14  -2 2552.46  123.19  12
   0 -14   2 2682.30  126.52  13
   1 -14   2 139.066   6.376  10
   1 -14   2 130.193   6.719  14
  -1 -14  -2 149.978   6.188  10
  -1 -14  -2 133.102   6.885  13
   1 -14   2 147.627   6.810   9
   1 -14   2 132.289   6.852  13
  -1 -14  -2 118.345   6.623  12
  -1 -14  -2 139.572   6.465   9
  -1 -14  -2 129.434   6.676  14
   1 -14   2 147.138   7.804   8
  -1 -14   2 150.390   6.778   9
  -1 -14   2 142.147   6.860  14
  -1 -14   2 126.163   6.803  13
   1 -14  -2 135.137   6.915  13
   1 -14  -2 143.961   6.601   9
   1 -14  -2 118.449   6.590  14
  -1 -14   2 136.189   6.334  10
   1 -14  -2 147.789   6.261  10
   2 -14   2 178.979   9.823   8
   2 -14   2 165.533   7.823  10
  -2 -14  -2 170.562   8.355  14
  -2 -14  -2 161.736   8.246  12
   2 -14   2 171.022   8.505  13
  -2 -14  -2 169.934   8.505  13
   2 -14   2 182.062   8.456   9
  -2 -14  -2 175.262   7.629  10
  -2 -14   2 181.947   8.331   9
  -2 -14   2 161.742   8.420  13
  -2 -14   2 175.356   8.375  14
   2 -14  -2 175.161   8.551  13
   2 -14  -2 178.510   8.283   9
  -2 -14   2 172.985   7.758  10
   2 -14  -2 169.353   7.735  10
  -3 -14  -2 266.296  13.483  13
   3 -14   2 317.324  15.843   8
   3 -14   2 262.183  13.505  13
  -3 -14  -2 272.614  13.242  14
   3 -14   2 267.659  12.324  10
   3 -14   2 313.723  13.518   9
  -3 -14  -2 254.812  13.146  12
  -3 -14  -2 283.222  12.139  10
   3 -14  -2 267.207  13.535  13
   3 -14  -2 318.471  13.351   9
  -3 -14   2 313.965  13.292   9
  -3 -14   2 264.082  13.260  14
   3 -14  -2 297.029  12.326  10
  -3 -14   2 282.779  12.270  10
  -3 -14   2 242.204  13.389  13
   4 -14   2 2420.62  114.39   9
   4 -14   2 2542.97  135.62   8
  -4 -14  -2 2400.79  114.92  13
  -4 -14  -2 2327.22  111.99  12
  -4 -14  -2 2495.22  103.94  10
   4 -14   2 2515.01  115.49  13
  -4 -14  -2 2451.00  113.15  14
  -4 -14   2 2479.49  112.90  14
   4 -14  -2 2555.44  115.24  13
   4 -14  -2 2489.55  104.34  10
  -4 -14   2 2410.31  113.63   9
   4 -14  -2 2377.87  114.03   9
  -4 -14   2 2223.96  114.07  13
  -4 -14   2 2452.59  104.45  10
  -5 -14  -2 81.9417  3.5094  10
  -5 -14  -2 78.4457  4.0260  14
  -5 -14  -2 71.7348  3.9665  12
   5 -14   2 66.0901  4.0964  13
  -5 -14  -2 68.0352  4.0313  13
  -5 -14   2 81.9749  3.7183  10
   5 -14  -2 70.1882  4.1295  13
  -5 -14   2 82.0774  3.7412   9
   5 -14  -2 78.0450  3.8898  10
  -5 -14   2 72.8091  4.0143  14
  -6 -14  -2 20.9397  1.7880  13
  -6 -14  -2 20.8106  1.8083  14
   6 -14   2 22.0794  2.4594   8
   6 -14   2 18.8887  1.8557  13
  -6 -14  -2 22.6856  1.3620  10
   6 -14   2 22.4606  1.8547   9
  -6 -14   2 24.0744  1.7043  10
  -6 -14   2 20.1708  1.9849  14
  -6 -14   2 23.0267  1.2385   9
   6 -14  -2 23.4966  1.9916   9
   6 -14  -2 19.1881  1.8417  10
   6 -14  -2 19.5266  1.8702  13
  -7 -14  -2 82.7719  3.5831  10
  -7 -14  -2 84.8981  4.2230  14
  -7 -14  -2 76.8704  4.2410  13
   7 -14   2 84.4165  4.3544  13
   7 -14   2 76.5464  4.3588   9
   7 -14   2 80.3198  5.1190   8
   7 -14  -2 84.4183  4.2547   9
   7 -14  -2 82.7798  4.3259  13
   7 -14  -2 76.3470  3.9821  10
  -7 -14   2 78.5043  3.8006  10
  -7 -14   2 83.4668  4.1985  14
   8 -14   2 137.466   7.885   8
   8 -14   2 136.390   6.754  13
  -8 -14  -2 141.259   6.607  14
   8 -14   2 129.933   6.741   9
  -8 -14  -2 130.322   6.664  13
   8 -14  -2 135.920   6.738  13
  -8 -14   2 134.793   6.021  10
   8 -14  -2 136.214   6.686   9
  -8 -14   2 138.958   6.585  14
  -9 -14  -2 35.3083  2.3213  13
   9 -14   2 38.3164  2.7995   8
  -9 -14  -2 41.5941  2.2811  14
   9 -14   2 35.6757  2.4309   9
   9 -14   2 38.5351  2.3384  13
   9 -14  -2 41.9025  2.3436  13
  -9 -14   2 37.2478  2.4728  15
   9 -14  -2 41.1673  2.3263   9
  -9 -14   2 38.7513  1.9987  10
  -9 -14   2 40.5907  2.2395  14
 -10 -14  -2 60.2118  3.1839  14
  10 -14   2 64.0467  3.3291   9
  10 -14   2 64.4643  3.2866  13
  10 -14   2 67.5119  3.7596   8
 -10 -14   2 61.0618  2.8063  10
  10 -14  -2 63.8111  3.2730   9
  10 -14  -2 64.0668  3.2708  13
 -10 -14   2 57.4570  3.1280  14
 -10  14  -2 59.6658  4.0615   8
   0 -15   2 5.64411 1.06581  13
   0 -15   2 5.49325 1.11076  10
   0 -15  -2 8.14507 0.68112   9
   0 -15  -2 5.68145 1.08856  14
   0 -15  -2 6.42704 1.12152  10
   0 -15   2 6.56821 1.26661  14
   0 -15  -2 5.32951 1.17596  13
   1 -15   2 61.6799  3.4201  10
   1 -15   2 67.9118  3.5100   9
   1 -15   2 62.0346  3.5500  14
  -1 -15  -2 65.9542  3.4555  14
   1 -15   2 64.3003  3.5700  13
  -1 -15  -2 68.5421  3.7537  13
  -1 -15  -2 57.2827  3.4527  12
  -1 -15  -2 67.8310  3.2397  10
   1 -15  -2 66.1393  3.2327   9
  -1 -15   2 65.7010  3.5466  14
   1 -15  -2 64.8365  3.6402  13
  -1 -15   2 60.6976  3.5142  13
   1 -15  -2 69.9263  3.3088  10
  -1 -15   2 65.2293  3.3854  10
  -1 -15   2 68.0579  3.4491   9
  -2 -15  -2 380.984  17.659  14
   2 -15   2 389.453  18.027  13
  -2 -15  -2 369.432  16.256  10
   2 -15   2 362.285  16.400  10
   2 -15   2 388.652  17.894   9
   2 -15   2 377.263  17.650  14
  -2 -15  -2 350.522  17.555  12
  -2 -15  -2 388.151  18.026  13
   2 -15  -2 405.539  18.081  13
  -2 -15   2 372.775  17.953  13
   2 -15  -2 383.474  17.725   9
  -2 -15   2 374.648  16.374  10
  -2 -15   2 389.385  17.714  14
   2 -15  -2 391.876  16.370  10
  -2 -15   2 374.705  17.759   9
  -3 -15  -2 46.8575  2.4181  10
   3 -15   2 41.7148  2.6497  14
  -3 -15  -2 42.1019  2.7381  12
  -3 -15  -2 47.8079  2.7049  14
   3 -15   2 51.8147  2.9297   9
   3 -15   2 46.0213  2.7854  13
   3 -15   2 45.6757  2.8029  10
  -3 -15  -2 44.1008  2.7742  13
  -3 -15   2 48.4907  2.7826  14
   3 -15  -2 52.7518  2.6081  10
   3 -15  -2 47.4529  2.8618  13
   3 -15  -2 50.4947  2.6121   9
  -3 -15   2 47.7983  2.5041   9
  -3 -15   2 45.5367  2.6120  10
  -3 -15   2 40.1752  2.6347  13
   4 -15   2 277.965  12.913  13
   4 -15   2 248.345  11.778  10
  -4 -15  -2 253.989  12.541  12
   4 -15   2 271.512  12.806   9
  -4 -15  -2 270.735  12.862  13
  -4 -15  -2 285.632  12.658  14
  -4 -15  -2 277.587  11.526  10
   4 -15   2 244.256  14.935   8
  -4 -15   2 272.216  12.664  14
   4 -15  -2 270.339  12.672   9
  -4 -15   2 254.607  12.535   9
   4 -15  -2 275.625  11.743  10
   4 -15  -2 283.909  12.945  13
  -4 -15   2 277.693  11.670  10
  -5 -15  -2 87.6955  4.7127  13
   5 -15   2 91.0669  4.8045   9
  -5 -15  -2 94.3047  4.6699  14
   5 -15   2 92.9133  4.7804  13
  -5 -15  -2 91.7481  4.0640  10
   5 -15   2 88.6792  5.3348   8
  -5 -15   2 90.3780  4.2488  10
  -5 -15   2 93.8536  4.6784  14
   5 -15  -2 95.0596  4.8060  13
   5 -15  -2 87.3740  4.4036  10
   5 -15  -2 93.9901  4.6127   9
  -6 -15  -2 11.1187  0.8340  10
  -6 -15  -2 13.4700  1.3960  14
   6 -15   2 8.74404 1.39451   8
   6 -15   2 11.9292  1.4256  13
  -6 -15  -2 13.2268  1.5802  13
   6 -15   2 10.0662  1.5256   9
   6 -15  -2 9.96829 1.44817  10
   6 -15  -2 13.8790  1.4697  13
  -6 -15   2 12.5859  1.2499  10
  -6 -15   2 12.9942  1.3767  14
   6 -15  -2 10.8375  1.3947   9
  -7 -15  -2 103.326   5.431  13
   7 -15   2 104.950   6.246   8
  -7 -15  -2 118.004   5.412  14
   7 -15   2 105.596   5.489   9
   7 -15   2 111.986   5.528  13
   7 -15  -2 112.471   5.523  13
   7 -15  -2 105.516   5.357   9
  -7 -15   2 109.691   5.379  14
   7 -15  -2 109.572   5.053  10
  -7 -15   2 112.813   4.902  10
  -8 -15  -2 112.804   6.019  13
  -8 -15  -2 132.286   6.010  14
   8 -15   2 114.945   6.886   8
   8 -15   2 125.375   6.068   9
   8 -15   2 124.970   6.085  13
   8 -15  -2 122.865   5.952   9
  -8 -15   2 129.622   5.949  14
   8 -15  -2 120.397   5.607  10
   8 -15  -2 123.640   6.077  13
  -8 -15   2 123.858   5.385  10
   9 -15   2 47.8752  2.6949  13
   9 -15   2 52.8670  2.8001   9
  -9 -15  -2 53.8161  2.6648  14
   9 -15  -2 48.3073  2.6895  13
  -9 -15   2 48.2550  2.6008  14
   9 -15  -2 55.4151  2.6615   9
  -9 -15   2 45.6574  2.2648  10
   0 -16  -2 5.58424 0.83741  14
   0 -16   2 5.93610 0.98083  14
   0 -16   2 6.76778 1.15725  10
   0 -16  -2 5.69330 0.91589  10
   0 -16   2 5.33022 0.85648   9
   0 -16   2 7.09501 1.13983  13
   0 -16  -2 6.07220 1.29788  13
   1 -16   2 19.9780  1.5442   9
  -1 -16  -2 17.8378  1.4189  14
  -1 -16  -2 18.4020  1.4307  10
  -1 -16  -2 18.9247  1.6515  13
   1 -16   2 18.4529  1.7730  10
   1 -16   2 18.2255  1.6074  14
   1 -16   2 19.4761  1.5577  13
  -1 -16   2 20.4388  1.3377   9
   1 -16  -2 19.6368  1.5259  10
  -1 -16   2 18.6042  1.5673  14
  -1 -16   2 17.5504  1.4888  13
   1 -16  -2 20.3099  1.6742  13
  -1 -16   2 19.8538  1.6815  10
   2 -16   2 18.5562  1.5116   9
  -2 -16  -2 22.1622  1.6638  13
  -2 -16  -2 19.4074  1.6064  14
   2 -16   2 19.7352  1.5740  13
  -2 -16  -2 20.2773  1.4024  10
   2 -16   2 18.8971  1.4213  14
   2 -16   2 18.3148  1.7767  10
  -2 -16   2 21.2111  1.7892  14
  -2 -16   2 17.6718  1.2619   9
   2 -16  -2 20.5101  1.5843  10
   2 -16  -2 16.0369  1.0376   9
   2 -16  -2 21.2106  1.6886  13
  -2 -16   2 20.1300  1.6164  10
  -2 -16   2 19.2971  1.6269  13
  -3 -16  -2 6.88512 0.91429  10
   3 -16   2 6.05380 0.95810   9
  -3 -16  -2 6.85646 1.07589  14
  -3 -16  -2 4.81980 0.91266  12
   3 -16   2 7.75121 1.21279  13
  -3 -16  -2 6.46086 1.23794  13
   3 -16   2 6.01167 1.07506  10
  -3 -16   2 4.32016 0.54139   9
  -3 -16   2 6.00756 1.03907  14
   3 -16  -2 6.34381 1.06403  10
   3 -16  -2 5.92226 1.08125  13
  -3 -16   2 5.91797 1.00743  10
   3 -16  -2 7.00807 0.79220   9
   4 -16   2 1.31823 0.94386  10
  -4 -16  -2 1.20919 0.83560  14
  -4 -16  -2 0.80498 0.57262  10
  -4 -16  -2 1.12009 0.87513  13
   4 -16   2 0.94286 0.94068   9
   4 -16   2 1.59130 0.86079  13
  -4 -16   2 0.36167 0.78505  10
   4 -16  -2 0.94301 0.57116   9
   4 -16  -2 1.98194 0.86011  10
   4 -16  -2 1.61869 0.92936  13
   5 -16   2 8.35727 1.15873  13
   5 -16   2 7.08205 1.03191   9
  -5 -16  -2 8.12572 1.15087  13
  -5 -16  -2 8.51869 1.13638  14
   5 -16  -2 7.88592 0.94901   9
   5 -16  -2 7.38623 1.24782  13
   5 -16  -2 8.37710 1.02773  10
  -5 -16   2 8.39193 1.18138  14
  -5 -16   2 6.68967 0.97938  10
   6 -16   2 11.0295  1.3538  13
  -6 -16  -2 9.12045 1.32386  13
   6 -16   2 9.25126 1.26991   9
  -6 -16  -2 11.9545  1.1995  14
  -6 -16   2 12.8048  1.2380  14
   6 -16  -2 12.7043  1.2639  13
   6 -16  -2 10.5780  1.3711  10
  -6 -16   2 11.4927  1.0836  10
   6 -16  -2 9.51686 1.00462   9
   7 -16   2 3.10727 0.79457  13
  -7 -16  -2 4.37522 0.81283  14
  -7 -16  -2 2.87058 0.72562  13
   7 -16   2 2.69739 0.79822   9
   7 -16  -2 2.01621 0.64197   9
   7 -16  -2 2.99670 0.80899  13
   7 -16  -2 1.68850 0.89001  10
  -7 -16   2 1.95647 0.63130  10
  -7 -16   2 4.11338 0.81192  14
  -8 -16  -2 102.547   4.785  14
   8 -16   2 98.8968  4.7972   9
   8 -16   2 98.6882  4.8391  13
   8 -16  -2 85.1715  4.6494   9
  -8 -16   2 103.592   4.748  14
   8 -16  -2 101.177   4.843  13
   0 -17   2 4.16552 0.81095  13
   0 -17  -2 4.78846 0.95184  13
   0 -17   2 5.16977 0.98010  10
   0 -17   2 4.10687 0.80641  14
  -1 -17  -2 151.592   6.161  10
   1 -17   2 139.356   6.876  13
  -1 -17  -2 147.564   6.940  13
  -1 -17  -2 129.466   6.717  14
   1 -17   2 140.290   6.762  14
   1 -17   2 143.747   6.341  10
  -1 -17   2 128.613   6.838  13
  -1 -17   2 137.118   6.770  14
   1 -17  -2 143.394   6.218  10
   1 -17  -2 150.152   6.961  13
  -1 -17   2 144.794   6.290  10
   2 -17   2 74.2582  3.9908  13
   2 -17   2 79.6424  3.7673  10
  -2 -17  -2 79.5919  3.4907  10
  -2 -17  -2 79.4322  4.0395  13
  -2 -17  -2 73.5431  3.9124  14
   2 -17  -2 81.1511  4.0820  13
  -2 -17   2 78.5169  3.9600  14
   2 -17  -2 81.4018  3.6692  10
  -2 -17   2 78.3627  3.6574  10
  -3 -17  -2 55.8826  2.9652  13
   3 -17   2 55.4078  2.8249   9
   3 -17   2 52.5010  2.8412  10
   3 -17   2 52.8818  2.9300  13
  -3 -17  -2 53.1383  2.4248  10
  -3 -17  -2 52.8310  2.8459  14
  -3 -17   2 55.3332  2.9269  14
   3 -17  -2 55.9325  2.7139  10
  -3 -17   2 57.7450  2.6986  10
   3 -17  -2 56.9822  3.0046  13
  -4 -17  -2 49.8355  2.6185  14
  -4 -17  -2 48.1147  2.6678  13
   4 -17   2 47.6346  2.7282  13
   4 -17   2 44.1045  2.5930  10
   4 -17  -2 51.6091  2.7403  13
   4 -17  -2 51.0903  2.4882  10
  -4 -17   2 52.8658  2.6800  14
   5 -17   2 88.9242  4.2305   9
  -5 -17  -2 82.9261  4.2957  13
   5 -17   2 80.2735  4.0101  10
  -5 -17  -2 88.2105  4.2366  14
   5 -17   2 83.6462  4.3149  13
  -5 -17   2 90.7443  4.3138  14
   5 -17  -2 85.2760  3.9573  10
   5 -17  -2 89.3983  4.3619  13
  -5 -17   2 87.7452  3.8385  10
   6 -17   2 15.4567  1.0652   9
  -6 -17  -2 15.7967  1.1339  14
  -6 -17   2 15.8284  1.1796  14
   6 -17  -2 14.8062  1.1901  10
  -6 -17   2 14.2057  0.9289  10
   6 -17  -2 13.0659  1.1783  13
   0 -18  -2 3.76559 0.77745  13
   0 -18  -2 2.92816 0.52831  10
   0 -18   2 3.09220 0.61778  14
   0 -18   2 2.78754 0.83269  10
  -1 -18  -2 60.6362  2.8618  10
  -1 -18  -2 68.7187  3.4004  13
   1 -18   2 67.0123  3.1230  10
   1 -18  -2 69.7294  3.4187  13
  -1 -18   2 68.1555  3.0694  10
  -1 -18   2 64.5018  3.3282  14
   2 -18   2 21.6754  1.4536  10
  -2 -18  -2 22.0401  1.4438  13
   2 -18   2 20.2679  1.3545  13
   2 -18  -2 22.7394  1.4877  13
  -2 -18   2 23.0905  1.4812  14
   2 -18  -2 21.7263  1.2553  10
  -2 -18   2 22.2947  1.2712  10
  -3 -18  -2 80.3633  4.0748  13
   3 -18   2 77.7252  3.7594  10
   3 -18  -2 84.3323  4.1175  13
  -3 -18   2 85.0691  4.0270  14
   3 -18  -2 85.1921  3.6776  10
  -3 -18   2 80.8744  3.6412  10
   4 -18  -2 0.83210 0.57922  10
   4 -18  -2 1.01736 0.61596  13
  -4 -18   2 1.48684 0.73006  14
   0   0  -3 -10.877   0.493   3
   0   0  -3 -10.993   0.519   2
   0   0  -3 -10.781   0.515   1
   0   0  -3 -11.239   0.397   7
   0   0   3 -10.784   0.533   1
   0   0  -3 -10.892   0.387   2
   0   0   3 -10.878   0.513   1
   0   0  -3 -11.155   0.504   3
   0   0  -3 -11.245   0.489   1
  -1   0  -3 24.3679  1.5112   1
   1   0   3 22.9433  1.5592   1
  -1   0   3 21.3186  1.5643   2
  -1   0  -3 20.2529  1.4369   2
  -1   0  -3 20.1516  1.4979   6
   1   0  -3 20.5880  1.5930   3
  -1   0  -3 19.1531  1.4798   4
   1   0  -3 23.9191  1.5946   2
   1   0  -3 21.1349  1.6519   1
   1   0  -3 26.0232  1.7440   1
  -1   0   3 25.6623  1.7447   1
  -1   0  -3 22.9924  1.4953   2
  -1   0   3 21.9487  1.6837   1
  -1   0   3 19.0306  1.5872   3
  -1   0  -3 23.5872  1.4966   1
   1   0  -3 19.5033  1.5784   7
  -1   0  -3 21.6487  1.4964   3
  -1   0  -3 19.5458  1.5885   7
   1   0  -3 20.8300  1.5728   3
  -1   0  -3 20.9768  1.4846   3
   1   0   3 24.9837  1.5137   1
  -2   0   3 1.26189 0.72473   3
  -2   0  -3 0.79022 0.50185   3
  -2   0   3 0.41062 0.71861   2
  -2   0  -3 0.71469 0.53145   2
  -2   0  -3 0.92777 0.66361   1
  -2   0   3 0.72659 0.91638   1
   2   0  -3 0.82660 0.61498   7
   2   0  -3 -0.0821  0.8770   1
   2   0  -3 0.61323 0.72670   2
   2   0   3 0.61231 0.66026   1
   2   0  -3 2.24505 0.75609   3
   2   0  -3 1.17954 0.90877   1
  -2   0  -3 0.53756 0.28606   4
   2   0   3 0.27645 0.54086   1
  -2   0  -3 0.65332 0.69480   6
  -2   0   3 1.86957 0.93915   1
   3   0  -3 273.857  12.868   1
   3   0  -3 254.058  13.743   3
   3   0   3 284.547  12.624   1
  -3   0  -3 235.650  13.177   7
  -3   0  -3 258.345  12.559   1
  -3   0  -3 265.507  13.603   3
  -3   0   3 278.787  12.855   1
  -3   0   3 260.079  13.287   2
   3   0  -3 284.719  12.863   1
  -3   0   3 277.812  12.889   1
  -3   0   3 244.852  13.727   3
  -3   0  -3 249.405  12.275   6
  -3   0  -3 240.184  13.110   2
  -3   0  -3 263.356  13.139   2
   3   0  -3 256.025  13.276   2
  -3   0  -3 261.342  12.574   1
  -3   0  -3 245.374  13.586   3
   3   0   3 275.193  12.593   1
  -4   0   3 21.6555  2.2222   1
   4   0   3 19.4719  1.7384   1
  -4   0  -3 23.8951  1.6444   2
   4   0   3 22.9574  1.9319   1
  -4   0  -3 22.9485  1.6708   7
   4   0  -3 18.6908  1.8877   1
  -4   0  -3 22.4093  1.6300   3
  -4   0  -3 27.4059  1.7433   3
  -4   0   3 23.6275  1.9270   2
   4   0  -3 21.1484  1.7268   3
  -4   0   3 21.9970  1.7265   3
  -4   0  -3 19.5108  1.7156   1
  -4   0   3 18.9352  1.8887   1
   4   0  -3 22.0999  2.2356   1
  -4   0  -3 24.2308  1.6839   2
  -4   0  -3 27.3635  1.7381   6
   4   0  -3 22.6751  1.9297   2
  -4   0  -3 22.8194  1.8679   1
  -5   0   3 101.844   5.733   1
  -5   0  -3 88.0708  5.3875   2
  -5   0  -3 97.8650  5.4275   7
  -5   0  -3 102.040   5.165   6
   5   0   3 98.1320  5.4671   1
  -5   0   3 103.147   5.651   2
  -5   0  -3 93.6144  5.4007   1
  -5   0  -3 107.450   5.459   2
  -5   0  -3 100.746   5.451   1
  -5   0   3 101.863   5.740   3
   5   0  -3 104.229   5.865   1
  -5   0  -3 109.199   5.646   3
   5   0  -3 94.9949  5.5955   2
   5   0   3 108.962   5.555   1
   5   0  -3 99.3251  5.7498   3
  -5   0   3 100.811   5.825   1
   5   0  -3 103.216   5.860   1
  -5   0  -3 89.4034  5.5433   3
   6   0  -3 9.56268 1.66125   3
  -6   0  -3 11.2010  1.4950   2
   6   0  -3 8.64544 1.65931   2
  -6   0   3 7.80606 1.76433   1
  -6   0   3 8.71034 1.44635   6
  -6   0  -3 8.99705 1.45731   7
   6   0  -3 6.33756 1.84292   1
   6   0  -3 8.34535 1.95760   1
  -6   0   3 5.84943 1.79593   1
  -6   0  -3 12.8159  1.4680   6
  -6   0   3 9.77222 1.71205   2
  -6   0  -3 6.04988 1.37153   1
  -6   0   3 11.2760  1.6756   3
  -7   0  -3 19.6379  1.7773   7
  -7   0   3 20.3206  1.7741   6
  -7   0  -3 19.2766  2.0377   3
  -7   0   3 16.1008  2.1494   1
   7   0  -3 17.2218  2.6115   1
  -7   0  -3 21.1539  1.9637   2
  -7   0   3 20.4397  2.1968   3
  -7   0  -3 22.6811  1.9055   6
  -7   0   3 19.8664  2.1714   2
  -8   0   3 13.8913  2.1346   2
  -8   0   3 12.8308  2.1055   3
  -8   0  -3 15.4869  1.8232   7
  -8   0  -3 16.1776  1.8296   6
  -8   0  -3 15.2129  1.8915   2
  -8   0  -3 12.8464  1.9715   3
   8   0  -3 11.9942  1.8554   4
  -8   0   3 13.4412  1.7094   6
  -9   0  -3 120.567   7.234  15
  -9   0  -3 134.868   7.469   7
  -9   0  -3 125.218   7.630   8
  -9   0  -3 135.284   7.028  16
  -9   0  -3 142.646   6.008  10
  -9   0  -3 120.326   6.446  14
  -9   0   3 131.164   8.078   3
  -9   0  -3 140.216   7.804   3
  -9   0   3 144.142   7.130   6
  -9   0  -3 139.987   6.510   9
  -9   0   3 126.115   7.907   8
  -9   0  -3 145.545   7.222   6
  -9   0  -3 143.311   7.539   2
 -10   0  -3 11.4951  1.5557  15
 -10   0  -3 11.3869  1.5006  16
 -10   0   3 13.5110  2.2296   8
 -10   0  -3 14.4719  1.5823  10
 -10   0   3 9.49900 1.46684   9
 -10   0  -3 13.9700  1.5730   8
 -10   0  -3 13.9595  1.5288   9
 -11   0   3 118.942   7.235   8
 -11   0  -3 114.835   7.161   3
 -11   0   3 115.473   5.936   9
 -11   0  -3 120.460   5.841   9
 -11   0  -3 124.819   6.348  16
 -11   0  -3 125.568   5.425  10
 -11   0  -3 109.934   6.864   2
 -11   0  -3 114.603   6.626   6
 -11   0  -3 112.661   6.646   8
 -11   0   3 111.318   6.590   6
 -12   0  -3 2.49735 1.53183   6
 -12   0   3 3.57830 1.29209   9
 -12   0  -3 4.13374 1.08621   9
 -12   0  -3 6.24857 1.31705  16
 -12   0   3 0.17838 1.56750   8
 -13   0  -3 136.975   6.387  10
 -13   0   3 134.684   7.013   9
 -13   0   3 145.616   8.260   8
 -13   0  -3 140.946   7.521  16
 -13   0  -3 141.971   6.829   9
 -14   0  -3 2.62123 0.85348   9
 -14   0  -3 5.12070 1.17626  16
 -14   0   3 2.45184 1.14319   9
 -14   0   3 0.20143 1.09946   8
 -14   0  -3 3.83909 1.14696  10
 -15   0   3 38.8032  2.3136   9
 -15   0   3 38.5692  2.4431  16
 -15   0  -3 33.9075  1.8952   9
 -15   0  -3 38.6393  2.1566  10
 -15   0  -3 38.0313  2.4169  16
 -16   0   3 -0.1730  0.7160   9
 -16   0  -3 -0.1226  0.6397  10
 -16   0  -3 0.39678 0.76114  16
 -16   0   3 -1.2676  0.9500  16
   0  -1  -3 -5.8186  0.6363   1
   0  -1   3 -6.7920  0.8570   1
   0  -1  -3 -5.5910  0.8415   7
   0  -1  -3 -5.7022  0.5884   3
   0  -1  -3 -5.6365  0.5879   3
   0  -1  -3 -6.2239  0.4771   5
   0   1  -3 -5.4786  0.7797   2
   0   1  -3 -6.8412  0.7236   3
   0   1  -3 -6.1705  0.7582   3
   0   1   3 -5.0780  0.6967   1
   0  -1  -3 -7.2968  0.6857   4
   0   1   3 -5.3057  0.6612   1
   0   1  -3 -5.9093  0.7595   7
   0  -1  -3 -5.3538  0.6786   1
   0  -1  -3 -5.0599  0.6320   2
   0  -1  -3 -6.0209  0.7808   6
   0   1  -3 -6.0068  0.8535   1
   0  -1  -3 -5.7445  0.5618   2
   0  -1   3 -6.2438  0.7409   2
   0   1  -3 -6.1628  0.8832   1
   0  -1   3 -6.6611  0.7396   3
   0  -1   3 -6.2160  0.8913   1
  -1  -1  -3 56.7862  3.2337   4
   1   1  -3 57.8038  3.1986   7
  -1  -1  -3 59.7533  3.2738   7
  -1  -1  -3 62.1634  2.9218   1
  -1  -1  -3 55.6415  3.0126   6
  -1  -1  -3 57.9411  3.1472   3
  -1  -1  -3 55.2777  2.8435   5
   1  -1   3 61.6038  3.2686   1
   1   1  -3 60.9871  3.3253   1
  -1   1   3 70.0445  3.2591   1
  -1   1   3 57.5955  3.3241   3
   1   1  -3 58.4073  3.3125   1
  -1  -1  -3 60.2116  2.9198   1
  -1  -1  -3 57.1635  3.1451   3
  -1  -1  -3 57.4708  3.0410   2
   1   1  -3 57.1630  3.3815   3
   1  -1   3 54.4313  3.3160   3
   1  -1   3 64.7312  3.2144   1
  -1  -1  -3 57.9316  3.0353   2
  -1   1   3 59.8139  3.2740   1
   1   1  -3 53.8099  3.2620   2
   1  -1  -3 60.4021  3.2139   1
  -1   1  -3 56.7855  3.2599   7
   1  -1  -3 59.3239  3.2083   2
  -1   1  -3 58.3074  3.2515   2
   1   1   3 64.8680  2.9371   1
   1  -1  -3 56.5840  3.2385   7
  -1   1  -3 61.8597  3.3380   3
  -1   1  -3 56.2612  3.0508   6
  -1  -1   3 53.8095  3.2445   2
  -1  -1   3 61.0732  3.3296   1
   1  -1  -3 69.4667  3.2279   1
   1  -1  -3 59.9771  3.2375   2
   1   1   3 64.1816  2.9321   1
  -1  -1   3 54.3975  3.3249   3
  -1   1  -3 62.9735  3.2248   1
   1  -1  -3 52.6117  3.2994   3
   1  -1  -3 57.6108  3.3520   4
   1  -1  -3 68.7892  3.3497   3
  -1  -1   3 60.2430  3.3385   1
  -2  -1  -3 686.004  32.306   6
  -2   1   3 679.072  34.193   2
  -2   1   3 654.947  35.409   3
   2   1  -3 671.927  35.804   3
   2  -1   3 729.548  32.368   1
   2   1  -3 733.587  32.484   1
   2   1  -3 662.221  34.195   2
  -2  -1  -3 679.083  31.271   5
  -2  -1  -3 710.099  35.762   3
  -2  -1  -3 669.819  35.676   3
  -2  -1  -3 681.882  32.473   1
   2   1  -3 701.720  32.469   1
   2  -1   3 630.297  35.367   3
  -2  -1  -3 641.028  34.415   2
   2  -1   3 735.779  32.383   1
  -2   1   3 747.723  32.486   1
  -2   1   3 724.730  32.447   1
  -2  -1  -3 679.867  34.518   2
   2   1  -3 681.142  34.730   7
  -2  -1  -3 699.149  32.439   1
  -2  -1  -3 655.778  35.212   4
  -2  -1  -3 664.130  34.712   7
   2  -1  -3 679.707  35.827   3
   2   1   3 706.509  32.448   1
  -2   1  -3 679.834  36.324   3
  -2  -1   3 725.845  32.485   1
  -2   1  -3 733.388  35.128   2
  -2  -1   3 669.832  35.443   3
   2  -1  -3 725.937  32.419   1
  -2   1  -3 733.812  32.374   1
  -2  -1   3 657.438  34.184   2
  -2   1  -3 616.712  32.289   1
   2  -1  -3 712.817  34.654   2
  -2   1  -3 675.642  34.806   7
   2   1   3 692.602  32.470   1
   2  -1  -3 675.292  35.282   4
  -2   1  -3 674.337  32.192   6
  -2  -1   3 736.862  32.496   1
   2  -1  -3 723.208  32.441   1
  -2  -1   3 575.206  30.814   5
  -3   1   3 366.133  19.607   3
  -3  -1  -3 356.330  18.834   7
  -3   1   3 400.597  18.234   1
   3   1  -3 353.042  18.924   2
   3  -1   3 404.925  18.061   1
  -3  -1  -3 379.941  19.740   3
   3  -1   3 322.931  19.504   3
  -3  -1  -3 353.522  19.067   4
  -3  -1  -3 360.379  19.397   3
   3   1  -3 388.999  18.208   1
  -3   1   3 375.953  18.961   2
  -3   1   3 395.730  18.203   1
  -3  -1  -3 373.065  17.782   1
   3  -1   3 385.506  18.044   1
  -3  -1  -3 354.683  18.723   2
  -3  -1  -3 377.369  17.538   6
  -3  -1  -3 374.722  17.787   1
   3   1  -3 381.155  19.646   3
  -3  -1  -3 366.684  19.030   2
  -3  -1  -3 379.939  17.068   5
   3   1  -3 378.293  18.162   1
  -3  -1   3 373.029  18.916   2
   3  -1  -3 384.887  19.612   3
  -3  -1   3 384.997  18.160   1
  -3   1  -3 393.587  18.885   2
  -3  -1   3 391.256  19.650   3
  -3   1  -3 384.882  18.011   1
  -3   1  -3 393.061  18.056   1
   3  -1  -3 397.122  18.201   1
  -3  -1   3 400.992  18.223   1
  -3   1  -3 368.974  17.533   6
   3  -1  -3 390.039  18.943   2
   3   1   3 398.243  17.825   1
  -3   1  -3 328.092  19.499   3
   3   1   3 387.891  17.797   1
  -3   1  -3 331.614  18.811   2
   3  -1  -3 359.717  19.282   4
  -3   1  -3 371.336  19.523   3
   3  -1  -3 416.765  18.200   1
  -4  -1  -3 606.924  29.495   1
  -4  -1  -3 635.321  32.834   3
  -4  -1  -3 607.648  32.239   3
  -4   1   3 619.296  31.369   2
   4  -1   3 528.820  32.327   3
  -4   1   3 610.901  29.917   1
  -4   1   3 619.637  32.467   3
   4  -1   3 667.321  29.795   1
  -4  -1  -3 611.635  29.008   6
  -4  -1  -3 638.567  31.793   2
  -4   1   3 643.377  29.979   1
   4   1  -3 623.973  29.917   1
   4  -1   3 635.821  29.753   1
   4   1  -3 588.726  31.315   2
   4   1  -3 696.001  30.040   1
   4   1  -3 618.143  32.484   3
  -4  -1  -3 593.403  31.186   7
  -4  -1  -3 597.646  31.124   2
  -4  -1  -3 641.600  29.546   1
   4  -1  -3 664.328  29.949   1
  -4  -1   3 604.241  31.315   2
  -4   1  -3 635.593  29.765   1
   4   1   3 644.489  29.540   1
  -4   1  -3 647.301  32.910   3
   4  -1  -3 617.379  31.322   2
  -4   1  -3 588.949  29.674   1
   4  -1  -3 628.702  29.939   1
  -4  -1   3 617.230  29.895   1
   4  -1  -3 629.083  32.465   3
  -4  -1   3 651.907  29.963   1
  -4  -1   3 653.173  32.496   3
   4  -1  -3 606.373  31.889   4
  -4   1  -3 627.719  29.007   6
   4   1   3 659.682  29.581   1
  -4   1  -3 657.797  31.563   2
  -5  -1  -3 74.1453  4.1268   1
  -5  -1  -3 77.8400  4.2621   3
   5  -1   3 81.2115  4.4438   1
   5   1  -3 73.4015  4.6387   1
   5   1  -3 69.9371  4.3916   3
  -5   1   3 77.6187  4.4293   2
  -5   1   3 75.3429  4.6590   1
  -5  -1  -3 68.7201  4.0807   2
  -5   1   3 70.8226  3.8018   6
  -5  -1  -3 66.3302  4.0394   1
  -5  -1  -3 76.8583  4.1174   2
  -5  -1  -3 74.3601  3.9819   6
  -5   1   3 71.5228  4.4624   3
   5  -1   3 76.2758  4.4086   1
  -5   1   3 75.8962  4.6438   1
   5   1  -3 72.0967  4.3460   2
  -5  -1  -3 70.7873  4.1260   7
   5   1  -3 74.7642  4.6243   1
  -5  -1  -3 67.1047  4.1592   3
   5   1   3 70.1120  4.1067   1
  -5  -1   3 74.8581  4.6089   1
   5  -1  -3 75.7205  4.3659   2
  -5  -1   3 70.5533  4.5206   1
  -5   1  -3 77.9246  3.9802   6
  -5  -1   3 74.2934  4.4002   3
  -5   1  -3 73.4947  4.3596   1
  -5   1  -3 78.9809  4.2102   2
   5  -1  -3 73.8810  4.6354   1
  -5  -1   3 78.1106  4.3601   2
   5  -1  -3 70.6964  4.4503   3
  -5   1  -3 78.9132  4.3305   3
   5   1   3 79.0831  4.2141   1
   5  -1  -3 76.1690  4.5969   1
   5  -1  -3 76.3058  4.3000   4
  -5   1  -3 64.9141  4.2004   1
  -6  -1  -3 11.1286  1.3908   2
  -6  -1  -3 12.8241  1.4755   3
  -6   1   3 9.90911 1.99921   1
   6   1  -3 13.6764  2.1842   1
  -6   1   3 11.1594  1.7882   2
  -6  -1  -3 10.6966  1.3941   7
  -6   1   3 11.7567  2.0141   1
  -6   1   3 11.0908  1.7206   3
  -6  -1  -3 12.0615  1.4915   6
  -6   1   3 12.1319  1.4191   6
   6  -1  -3 10.4372  1.6864   3
  -6  -1   3 10.5718  1.9281   1
   6  -1  -3 11.9369  2.0259   1
  -6  -1   3 11.3206  1.6713   2
   6  -1  -3 11.8562  1.7610   2
  -6  -1   3 13.8547  1.7481   3
   6  -1  -3 10.7977  2.0578   1
  -6   1  -3 14.0512  1.5217   3
  -6  -1   3 12.3141  1.8940   1
  -6  -1   3 11.4793  1.3848   6
   6  -1  -3 10.5278  1.4376   4
  -6   1  -3 13.8328  1.4918   6
  -6   1  -3 13.3555  1.6686   2
  -6   1  -3 9.33616 1.63376   1
  -7   1   3 127.891   7.403   3
  -7  -1  -3 118.588   6.793   7
  -7   1   3 124.636   6.423   6
  -7  -1  -3 131.101   7.134   3
  -7  -1  -3 125.757   6.817   2
  -7   1   3 123.392   7.201   2
  -7  -1  -3 129.705   6.577   6
   7  -1  -3 121.582   7.034   4
  -7  -1   3 126.168   6.496   6
  -7   1  -3 130.997   6.555   6
  -7  -1   3 131.855   7.172   2
   7  -1  -3 115.967   7.453   1
  -7   1  -3 129.533   7.014   2
  -7  -1   3 112.230   7.308   1
  -7  -1   3 130.672   7.413   3
  -7   1  -3 133.475   7.267   3
  -8  -1  -3 424.631  20.149   6
  -8  -1  -3 441.540  21.512   2
  -8  -1  -3 394.412  21.419   7
  -8   1   3 409.425  22.569   3
  -8   1   3 416.402  20.010   6
  -8   1   3 423.188  21.849   2
  -8  -1  -3 431.160  22.288   3
  -8   1  -3 420.188  21.581   7
  -8   1  -3 437.290  22.402   3
  -8  -1   3 409.937  22.562   3
  -8   1  -3 427.239  21.638   2
  -8   1  -3 426.453  20.129   6
  -8  -1   3 423.771  21.804   2
  -8  -1   3 424.886  20.130   6
  -9  -1  -3 4.76620 1.32750   2
  -9  -1  -3 3.35608 0.78121   8
  -9  -1  -3 3.79791 0.93245  15
  -9  -1  -3 3.85392 1.02364  16
  -9   1   3 2.41224 1.60129   3
  -9  -1  -3 4.25249 0.84803   9
  -9  -1  -3 2.74009 0.87717  10
  -9  -1  -3 2.85163 0.86514  14
  -9   1   3 1.62251 1.53698   2
  -9   1   3 2.92808 1.29601   8
  -9  -1  -3 2.62027 1.36484   6
  -9   1   3 4.76914 1.47066   6
  -9  -1  -3 1.41274 1.30939   3
  -9  -1   3 4.07437 0.85816   9
  -9  -1   3 2.72040 1.03031  15
  -9  -1   3 2.25945 1.52920   3
  -9   1  -3 4.07117 1.02242   8
  -9   1  -3 3.06031 1.18186   7
  -9  -1   3 4.37431 1.39038   6
  -9   1  -3 3.08314 1.49542   2
  -9  -1   3 3.71390 1.24757   8
  -9   1  -3 2.85356 1.31883   6
  -9   1  -3 3.29301 0.89452  10
  -9   1  -3 2.70655 1.32326   3
  -9   1  -3 3.41274 0.84611   9
  -9  -1   3 3.62261 1.54600   2
  -9   1  -3 5.95311 1.03901  16
 -10  -1  -3 170.424   9.828   8
 -10  -1  -3 181.459   9.183  16
 -10  -1  -3 176.132  10.005   3
 -10  -1  -3 185.838   8.468   9
 -10  -1  -3 171.851   9.605   2
 -10   1   3 171.273   9.115   6
 -10  -1  -3 170.455   8.440  14
 -10  -1  -3 186.210   9.284   6
 -10   1   3 167.768  10.207   8
 -10  -1  -3 167.985   9.459  15
 -10  -1  -3 192.244   7.830  10
 -10  -1   3 178.857  10.220   8
 -10  -1   3 167.839  10.361   3
 -10  -1   3 177.676   9.194   6
 -10   1  -3 184.328  10.157   3
 -10   1  -3 182.555   9.871   2
 -10   1  -3 190.100   9.778   7
 -10   1  -3 177.552   9.224   6
 -10   1  -3 172.550  10.018   8
 -10   1  -3 181.469   8.510   9
 -10  -1   3 169.886   8.605   9
 -10  -1   3 162.876   9.432  15
 -10   1  -3 179.816   9.153  16
 -10  -1   3 169.908   9.998   2
 -11  -1  -3 62.1578  3.4987  16
 -11  -1  -3 46.6941  4.0692   3
 -11  -1  -3 57.8914  3.5535  15
 -11  -1  -3 57.4499  4.1324   6
 -11  -1  -3 64.4760  3.0688  10
 -11  -1  -3 61.9215  3.1408   9
 -11  -1  -3 53.7057  3.9650   2
 -11   1   3 57.2247  4.1285   8
 -11  -1   3 52.3826  3.8518   6
 -11   1  -3 62.6361  3.6375   8
 -11   1  -3 59.0026  3.4504  16
 -11   1  -3 52.8862  4.0294   6
 -11  -1   3 57.9504  3.2457   9
 -11   1  -3 50.1281  4.1922   3
 -11   1  -3 64.5499  3.1912   9
 -11  -1   3 58.2800  4.1243   8
 -11  -1   3 44.3738  4.2977   3
 -11   1  -3 51.4869  4.0629   2
 -11  -1   3 47.6786  4.2136   2
 -12  -1  -3 119.408   6.308  16
 -12  -1  -3 103.675   6.414  15
 -12  -1  -3 108.023   6.735   6
 -12  -1  -3 124.987   5.728   9
 -12   1   3 114.983   5.906   9
 -12   1   3 119.132   7.185   8
 -12  -1   3 116.908   7.050   8
 -12   1  -3 117.577   5.832   9
 -12   1  -3 120.055   6.562   8
 -12   1  -3 120.450   5.411  10
 -12   1  -3 103.398   6.658   6
 -12  -1   3 111.483   5.852   9
 -12   1  -3 117.452   6.284  16
 -13  -1  -3 4.97162 1.30590  16
 -13   1   3 3.33145 1.25550   9
 -13  -1  -3 2.83136 1.16013  10
 -13   1   3 3.06110 1.29863   8
 -13  -1  -3 3.34867 0.87755   9
 -13  -1   3 3.91901 1.00056   9
 -13   1  -3 4.31389 1.25311  16
 -13   1  -3 3.12443 0.93602   9
 -13   1  -3 4.12159 1.11132  10
 -13  -1   3 3.11566 1.23075   8
 -14  -1  -3 92.1501  5.1307  16
 -14  -1  -3 95.0702  4.3989  10
 -14  -1  -3 89.6118  4.5088   9
 -14   1   3 95.6775  5.6019   8
 -14   1   3 96.3116  4.8852   9
 -14   1  -3 91.4376  5.1170  16
 -14  -1   3 86.6324  5.3803   8
 -14   1  -3 92.7106  4.6394   9
 -14   1  -3 94.4925  4.4564  10
 -14  -1   3 92.0715  4.8101   9
 -14  -1   3 97.1836  5.2298  16
 -15  -1  -3 5.28672 1.01331  10
 -15   1   3 7.06391 1.07809   9
 -15  -1  -3 6.93922 1.15810  16
 -15   1   3 6.79208 1.39465  16
 -15   1  -3 6.37643 0.84945   9
 -15  -1   3 6.37472 1.36045  16
 -15  -1   3 5.76464 1.09522   9
 -15   1  -3 6.65060 1.11176  10
 -15   1  -3 6.21147 1.10352  16
 -16  -1  -3 37.7696  2.1874  16
 -16  -1  -3 36.8379  1.8238  10
 -16   1   3 35.4959  2.0712   9
 -16   1   3 36.5013  2.1936  16
 -16  -1   3 30.1878  1.9312   9
 -16  -1   3 34.6545  2.1624  16
 -16   1  -3 36.3336  2.1714  16
 -16   1  -3 36.6575  1.9022  10
   0  -2  -3 605.488  28.915   5
   0  -2  -3 618.127  32.604   4
   0  -2  -3 645.973  30.126   1
   0   2   3 686.570  30.166   1
   0   2  -3 678.150  30.089   1
   0  -2   3 681.467  30.092   1
   0  -2   3 621.007  32.832   3
   0  -2  -3 620.756  33.171   3
   0   2   3 654.491  30.182   1
   0  -2  -3 597.175  29.653   6
   0   2  -3 588.523  32.016   7
   0  -2  -3 621.613  32.302   7
   0  -2   3 623.416  31.672   2
   0   2  -3 647.110  33.010   3
   0  -2   3 696.305  30.130   1
   0  -2  -3 644.433  32.030   2
   0  -2  -3 667.753  30.246   1
   0   2  -3 612.850  31.832   2
   0  -2  -3 594.752  31.903   2
   0  -2  -3 603.669  33.150   3
   0   2  -3 673.046  30.091   1
   1  -2   3 1339.08   70.50   2
   1  -2   3 1349.25   73.00   3
   1   2  -3 1362.03   70.17   7
  -1  -2  -3 1368.43   71.88   4
  -1   2   3 1530.02   66.24   1
  -1  -2  -3 1403.19   70.65   7
   1   2  -3 1491.57   66.51   1
   1   2  -3 1423.83   66.61   1
  -1   2   3 1460.29   66.48   1
   1   2  -3 1349.30   73.43   3
   1  -2   3 1480.36   66.80   1
  -1  -2  -3 1351.43   65.16   6
   1   2  -3 1401.84   70.72   2
  -1  -2  -3 1325.83   63.19   5
   1  -2   3 1480.64   66.63   1
   1  -2  -3 1405.82   72.67   3
  -1   2  -3 1407.05   73.35   3
   1  -2  -3 1408.33   66.19   1
   1  -2  -3 1362.44   70.05   2
   1  -2  -3 1491.72   66.27   1
   1  -2  -3 1369.43   70.27   2
   1  -2  -3 1361.10   72.15   4
  -1  -2   3 1544.35   66.84   1
  -1   2  -3 1424.03   66.40   1
  -1  -2   3 1372.21   70.74   2
  -1   2  -3 1379.08   70.72   2
  -1  -2   3 1315.33   73.07   3
  -1   2  -3 1469.95   66.53   1
  -1  -2   3 1343.89   62.93   5
  -1  -2   3 1395.76   66.43   1
   1  -2  -3 1350.35   72.67   3
   1  -2  -3 1387.67   70.76   7
  -1   2  -3 1312.30   70.45   7
   2   2  -3 1085.76   56.05   7
  -2   2   3 1187.17   52.62   1
   2   2  -3 1068.05   55.93   2
   2   2  -3 1160.32   52.67   1
   2  -2   3 1093.69   55.94   2
  -2   2   3 1009.90   57.67   3
   2   2  -3 1113.33   58.81   3
  -2  -2  -3 1116.66   56.73   7
  -2  -2  -3 1092.50   57.75   4
  -2  -2  -3 1085.87   51.18   5
   2  -2   3 1244.60   53.13   1
   2  -2   3 1107.89   58.33   3
  -2   2   3 1189.05   53.18   1
  -2   2   3 1049.04   55.60   2
   2  -2   3 1177.07   52.90   1
   2   2  -3 1187.36   52.99   1
  -2  -2  -3 1092.94   52.59   6
  -2  -2   3 1200.19   52.71   1
   2  -2  -3 1047.19   57.60   3
  -2   2  -3 1127.29   52.66   6
  -2   2  -3 1180.60   53.13   1
  -2  -2   3 1204.47   52.68   1
   2  -2  -3 1054.07   58.72   3
   2  -2  -3 1074.70   52.54   1
  -2   2  -3 1175.12   56.97   2
  -2   2  -3 1140.35   58.90   3
   2  -2  -3 1125.54   56.56   2
  -2   2  -3 1173.35   52.63   1
   2  -2  -3 1124.83   53.08   1
  -2  -2   3 1095.09   50.86   5
  -2  -2   3 1071.75   55.83   2
   2  -2  -3 1090.79   58.12   4
  -2  -2   3 1091.20   58.74   3
  -3   2   3 22.0404  1.6934   3
  -3  -2  -3 23.4990  1.6883   7
  -3   2   3 24.4233  1.8935   2
  -3  -2  -3 23.8173  1.4403   2
  -3  -2  -3 26.2852  1.4181   1
   3  -2   3 23.6415  2.0130   1
   3   2  -3 24.0584  1.9421   3
  -3  -2  -3 21.9873  1.5893   4
   3  -2   3 21.2529  1.7268   2
  -3  -2  -3 26.5590  1.4494   3
   3   2  -3 23.1030  1.8702   2
  -3   2   3 25.6871  2.1245   1
  -3  -2  -3 24.5573  1.6638   6
   3   2  -3 22.0009  2.1265   1
  -3  -2  -3 24.8661  1.6665   5
   3  -2   3 20.9169  1.7856   3
   3   2  -3 24.6719  1.9917   1
  -3   2   3 27.3661  2.1635   1
  -3  -2  -3 24.2827  1.4548   1
   3  -2   3 25.1260  2.0488   1
  -3  -2  -3 25.9478  1.4156   2
  -3  -2  -3 24.9566  1.4794   3
   3  -2  -3 24.1046  1.7041   3
  -3  -2   3 26.1097  1.9291   3
   3  -2  -3 26.7216  1.8746   2
   3   2   3 23.8087  1.4857   1
  -3   2  -3 23.9137  1.9715   1
  -3  -2   3 25.1741  2.1335   1
  -3   2  -3 24.9948  1.6555   6
  -3   2  -3 24.1173  1.8195   3
   3  -2  -3 23.0316  1.8291   4
   3   2   3 26.9378  1.4361   1
  -3  -2   3 23.4241  1.5781   5
  -3   2  -3 22.3248  2.0195   1
  -3  -2   3 24.4346  1.9260   1
   3  -2  -3 27.9390  2.1425   1
  -3  -2   3 23.7671  1.8502   2
   3  -2  -3 26.8544  2.0380   1
  -3   2  -3 23.9012  1.8102   2
  -4  -2  -3 68.3572  3.9412   7
  -4  -2  -3 70.6405  3.8668   2
  -4  -2  -3 74.1993  3.8218   5
  -4  -2  -3 80.8332  3.8447   1
   4   2  -3 71.4374  4.3702   3
  -4   2   3 68.9708  4.2409   2
  -4  -2  -3 79.7004  3.9838   3
   4  -2   3 69.6618  4.2816   1
   4   2  -3 76.9444  4.4562   1
  -4  -2  -3 75.9530  4.0071   3
   4  -2   3 61.7128  4.1954   3
  -4  -2  -3 73.2082  3.8562   6
  -4   2   3 70.8199  4.4474   1
   4  -2   3 62.8730  4.0792   2
  -4   2   3 67.7978  4.2252   3
   4   2  -3 76.5525  4.4951   1
   4  -2   3 74.4055  4.3184   1
  -4  -2  -3 74.5620  3.8533   1
   4   2  -3 73.7095  4.2080   2
  -4   2   3 73.2685  4.3081   1
  -4   2  -3 74.2638  4.2450   1
   4   2   3 68.2114  3.8627   1
  -4  -2   3 69.2574  3.6745   5
  -4  -2   3 77.0256  4.3606   3
  -4   2  -3 70.7767  4.2916   1
   4  -2  -3 70.1888  4.1969   2
  -4  -2   3 75.3820  4.3998   1
  -4   2  -3 73.5586  4.2423   3
   4  -2  -3 71.6881  4.2296   3
  -4   2  -3 70.8458  4.1356   2
  -4   2  -3 72.6622  3.8310   6
   4  -2  -3 69.7129  4.3852   1
  -4  -2   3 75.5051  4.1801   2
   4  -2  -3 75.7419  4.2829   1
   4  -2  -3 72.0983  4.1886   4
  -4  -2   3 74.4970  4.3829   1
  -5  -2  -3 348.041  18.999   3
   5   2  -3 341.164  19.350   3
  -5   2   3 369.231  17.092   6
  -5  -2  -3 342.116  18.376   2
  -5   2   3 356.913  18.189   1
   5   2  -3 369.143  18.168   1
   5   2  -3 363.271  18.101   1
  -5  -2  -3 353.422  17.581   1
  -5   2   3 362.434  19.332   3
   5   2  -3 348.130  18.651   2
  -5  -2  -3 352.251  18.420   7
  -5   2   3 382.303  18.194   1
  -5  -2  -3 406.025  18.398   2
  -5  -2  -3 359.004  17.542   1
   5  -2   3 360.910  18.007   1
   5  -2   3 373.991  18.013   1
  -5  -2  -3 372.598  19.044   3
  -5  -2  -3 378.436  17.285   6
  -5   2   3 359.084  18.729   2
  -5  -2   3 370.136  18.126   1
  -5   2  -3 387.689  17.284   6
   5  -2  -3 367.883  18.684   2
  -5   2  -3 350.968  17.923   1
   5  -2  -3 376.160  18.928   4
  -5  -2   3 375.637  19.357   3
  -5   2  -3 381.069  18.632   2
   5  -2  -3 393.329  18.182   1
  -5  -2   3 358.386  18.020   1
   5   2   3 328.328  17.569   1
   5  -2  -3 360.406  18.134   1
  -5   2  -3 395.484  19.286   3
   5  -2  -3 369.553  19.335   3
  -5   2  -3 349.985  17.980   1
  -5  -2   3 388.484  18.669   2
  -6  -2  -3 290.309  13.859   3
  -6  -2  -3 250.308  13.326   7
  -6  -2  -3 260.835  13.317   2
  -6   2   3 257.458  14.130   3
  -6   2   3 263.225  13.574   1
  -6   2   3 255.954  13.720   2
  -6   2   3 243.751  13.504   1
   6   2  -3 253.068  13.460   1
  -6  -2  -3 261.518  12.604   6
  -6   2   3 262.685  12.443   6
   6  -2  -3 261.477  13.510   1
  -6  -2   3 287.040  14.196   3
   6  -2  -3 261.757  13.718   4
   6  -2  -3 258.841  14.131   3
  -6  -2   3 281.290  13.647   2
  -6   2  -3 277.639  13.624   2
  -6   2  -3 269.991  14.027   3
  -6  -2   3 258.409  12.553   6
  -6   2  -3 240.584  13.253   1
   6  -2  -3 253.690  13.654   2
  -6   2  -3 265.489  12.576   6
   6  -2  -3 250.377  13.511   1
  -6  -2   3 243.897  13.370   1
  -7   2   3 42.6928  3.2809   2
  -7   2   3 38.9079  3.2572   3
  -7  -2  -3 43.7107  2.8898   6
  -7   2   3 40.2971  2.7063   6
  -7  -2  -3 40.9529  2.6539   7
  -7  -2  -3 44.4557  2.9094   3
  -7  -2  -3 44.5429  2.7865   2
  -7   2  -3 45.2757  2.8382   6
   7  -2  -3 40.7420  2.8560   4
  -7   2  -3 47.0147  3.1933   2
  -7  -2   3 41.9062  3.1101   2
  -7   2  -3 46.5107  3.1459   3
  -7  -2   3 45.4802  2.9691   6
  -7  -2   3 45.1284  3.2776   3
  -8  -2  -3 29.6167  2.3453   6
  -8  -2  -3 22.1152  2.1552   3
  -8   2   3 22.1214  2.6085   3
  -8  -2  -3 28.8036  2.2395   2
  -8   2   3 25.3535  2.1490   6
  -8   2  -3 25.2182  2.3369   2
  -8  -2   3 26.5215  2.4411   6
  -8  -2   3 22.6095  2.4506   2
  -8  -2   3 24.4331  2.5706   3
  -8   2  -3 26.4401  2.2223   6
  -8   2  -3 22.6478  2.3450   3
  -9   2   3 3.44226 1.33572   6
  -9  -2  -3 5.23089 1.51290   6
  -9  -2  -3 4.17286 1.35054   3
  -9  -2  -3 4.50321 1.07603  16
[truncated: 2,163,755 more chars]
