# Supplementary material for: Crystal structures of (Z)-5-[2-(benzo[b]thio­phen-2-yl)-1-(3,5-di­meth­oxy­phen­yl)ethen­yl]-1H-tetra­zole and (Z)-5-[2-(benzo[b]thio­phen-3-yl)-1-(3,4,5-tri­meth­oxy­phen­yl)ethen­yl]-1H-tetra­zole
Source: Acta Crystallogr E Crystallogr Commun. 2016 Apr 8;72(Pt 5):652–5. doi: 10.1107/S2056989016005600 (PMC4908540; doi:10.1107/S2056989016005600)
Supplement: Supplementary file 2 [file e-72-00652-Isup2.hkl]

data_I                                                                     
_shelx_title ' x13499 in P2(1)2(1)2'                                            
_shelx_refln_list_code          4                                               
_shelx_F_calc_maximum      231.86                                               
_exptl_crystal_F_000      1664.00                                               
_reflns_d_resolution_high  0.8300                                               
                                                                                
loop_                                                                           
 _space_group_symop_operation_xyz                                               
 'x, y, z'                                                                      
 '-x, -y, z'                                                                    
 '-x+1/2, y+1/2, -z'                                                            
 'x+1/2, -y+1/2, -z'                                                            
                                                                                
_cell_length_a    18.2226                                                       
_cell_length_b    13.7954                                                       
_cell_length_c    15.5594                                                       
_cell_angle_alpha  90.000                                                       
_cell_angle_beta   90.000                                                       
_cell_angle_gamma  90.000                                                       
                                                                                
_shelx_F_squared_multiplier     1.000                                           
                                                                                
loop_                                                                           
 _refln_index_h                                                                 
 _refln_index_k                                                                 
 _refln_index_l                                                                 
 _refln_F_squared_calc                                                          
 _refln_F_squared_meas                                                          
 _refln_F_squared_sigma                                                         
 _refln_observed_status                                                         
   2   0   0      11848.76      10113.59       360.98 o                         
   6   0   0      40642.27      36365.15      1802.27 o                         
  10   0   0       1838.08       1811.97        46.92 o                         
  12   0   0        346.11        349.66         6.05 o                         
  14   0   0      22486.39      22303.17       373.38 o                         
  16   0   0       3568.15       3315.66        61.88 o                         
  18   0   0         20.97         37.29         2.63 o                         
  20   0   0        288.78        327.07        11.11 o                         
   2   1   0          5.05          2.28         0.46 o                         
   3   1   0        171.09        106.26         1.98 o                         
   4   1   0        261.04        129.44         2.90 o                         
   5   1   0        685.59        569.75         6.95 o                         
   6   1   0        458.02        207.99         4.16 o                         
   7   1   0      10453.05      10613.58       119.54 o                         
   8   1   0       1678.11        957.68        31.81 o                         
   9   1   0        986.41       1022.23        19.15 o                         
  10   1   0         27.35         12.50         1.92 o                         
  11   1   0        277.67        302.46         6.82 o                         
  12   1   0          4.68         13.55         0.99 o                         
  13   1   0         82.19         84.92         1.81 o                         
  14   1   0       1180.40       1227.28        34.46 o                         
  15   1   0        509.33        545.92         7.38 o                         
  16   1   0        307.79        241.52         8.32 o                         
  17   1   0        522.30        528.74         8.55 o                         
  18   1   0         22.03         22.52         1.92 o                         
  19   1   0         24.95         17.75         1.74 o                         
  20   1   0         71.97         68.21         3.75 o                         
  21   1   0          2.54          0.41         1.97 o                         
   0   2   0      15932.18      13447.08       332.71 o                         
   1   2   0         14.25         -0.62         0.62 o                         
   2   2   0      11907.24      11013.71       138.11 o                         
   3   2   0          3.19          3.83         0.72 o                         
   4   2   0        452.02        384.94         4.87 o                         
   5   2   0         56.92         21.76         1.02 o                         
   6   2   0      10833.55      10487.61       114.50 o                         
   7   2   0        442.09        245.48         6.25 o                         
   8   2   0        963.03        809.85        11.40 o                         
   9   2   0         81.65         69.14         2.63 o                         
  10   2   0        269.72        374.98         7.92 o                         
  11   2   0          5.28          5.33         1.39 o                         
  12   2   0         13.34         14.86         1.11 o                         
  13   2   0          7.59          2.71         0.96 o                         
  14   2   0        746.48        738.06         9.98 o                         
  15   2   0         39.02         57.19         3.00 o                         
  16   2   0         49.49         66.00         2.38 o                         
  17   2   0        311.22        310.42         7.97 o                         
  18   2   0        594.14        625.60        11.96 o                         
  19   2   0          9.10          4.56         1.86 o                         
  20   2   0        190.94        191.49         6.54 o                         
  21   2   0          1.29         -1.43         1.43 o                         
   2   3   0        261.54        110.48         3.00 o                         
   3   3   0       1408.60       1266.40        14.79 o                         
   4   3   0         36.14         42.92         1.34 o                         
   5   3   0       2919.76       3075.59        33.77 o                         
   6   3   0         44.18         22.77         1.46 o                         
   7   3   0      15331.93      16054.17       208.57 o                         
   8   3   0        283.07        219.06         5.20 o                         
   9   3   0       3878.66       4707.26        97.20 o                         
  10   3   0        271.84        194.04         5.84 o                         
  11   3   0       3416.39       3527.71        66.93 o                         
  12   3   0          4.77          9.45         1.07 o                         
  13   3   0       1193.72       1185.27        15.31 o                         
  14   3   0        144.22        128.35         4.46 o                         
  15   3   0        203.99        268.55         4.97 o                         
  16   3   0        282.70        233.53         6.61 o                         
  17   3   0       2035.17       2127.22        34.12 o                         
  18   3   0        133.95        120.96         4.41 o                         
  19   3   0         72.28         77.05         3.04 o                         
  20   3   0         14.11          9.41         1.56 o                         
  21   3   0         64.50         67.95         2.71 o                         
   1   4   0       1524.87        996.61        18.49 o                         
   2   4   0      33669.41      33354.75       570.81 o                         
   3   4   0        168.79        109.75         2.09 o                         
   4   4   0       6525.57       6671.29        76.65 o                         
   5   4   0         39.18         51.77         1.66 o                         
   6   4   0        215.13        327.44         5.28 o                         
   7   4   0          1.66          3.87         1.47 o                         
   8   4   0      17046.22      18347.09       349.05 o                         
   9   4   0        208.52        146.22         4.42 o                         
  10   4   0       3993.83       4270.59        81.61 o                         
  11   4   0        462.29        423.87        10.83 o                         
  12   4   0         75.60         81.71         1.98 o                         
  13   4   0        195.52        167.57         5.26 o                         
  14   4   0       3571.73       3467.36        45.72 o                         
  15   4   0          2.83          4.94         1.61 o                         
  16   4   0       2341.05       2427.81        38.87 o                         
  17   4   0        131.87        158.93         4.27 o                         
  18   4   0         68.93         77.73         2.42 o                         
  19   4   0         50.75         59.81         3.09 o                         
  20   4   0          0.36         -1.52         1.52 o                         
  21   4   0         41.33         29.66         2.55 o                         
   1   5   0        328.16        459.58         6.07 o                         
   2   5   0         18.61          9.01         1.40 o                         
   3   5   0        409.69        484.24         6.33 o                         
   4   5   0         35.77         16.19         1.18 o                         
   5   5   0          0.42         18.25         1.23 o                         
   6   5   0          0.60          4.80         1.98 o                         
   7   5   0        103.14        205.98         5.38 o                         
   8   5   0         19.65         13.93         2.06 o                         
   9   5   0        285.85        328.12         7.74 o                         
  10   5   0        201.75        129.46         4.18 o                         
  11   5   0       2660.07       2592.76        32.84 o                         
  12   5   0         30.74         15.92         1.61 o                         
  13   5   0       1449.00       1335.74        19.41 o                         
  14   5   0         84.74         77.06         5.48 o                         
  15   5   0        411.04        499.52         8.85 o                         
  16   5   0        267.95        257.90         6.96 o                         
  17   5   0          1.83          2.05         1.50 o                         
  18   5   0        141.97        142.66         5.56 o                         
  19   5   0        590.71        597.87        14.04 o                         
  20   5   0         69.53         62.26         2.93 o                         
   0   6   0        334.65        446.34        10.46 o                         
   1   6   0         10.26          5.68         1.51 o                         
   2   6   0       1198.65       1243.92        16.39 o                         
   3   6   0         88.21         45.56         2.38 o                         
   4   6   0      26261.19      25137.65       354.90 o                         
   5   6   0        301.74        149.24         4.84 o                         
   6   6   0        420.17        472.31        10.29 o                         
   7   6   0          1.52          0.69         1.85 o                         
   8   6   0       1166.19       1183.61        21.75 o                         
   9   6   0         87.44         52.31         2.85 o                         
  10   6   0       3302.03       2835.71        36.45 o                         
  11   6   0          1.97          3.45         0.94 o                         
  12   6   0       3013.51       2847.41        42.69 o                         
  13   6   0          3.41          5.45         1.71 o                         
  14   6   0        504.14        590.94         9.24 o                         
  15   6   0          5.04          1.51         1.55 o                         
  16   6   0       1493.67       1509.49        26.16 o                         
  17   6   0        133.53        118.22         3.60 o                         
  18   6   0       2452.29       2506.68        64.97 o                         
  19   6   0        136.36        127.80         4.36 o                         
  20   6   0        350.49        355.90        14.15 o                         
   1   7   0      17553.96      18353.96       380.70 o                         
   2   7   0         23.85         50.46         4.85 o                         
   3   7   0        128.64         96.39         3.25 o                         
   4   7   0        306.84        221.67         5.39 o                         
   5   7   0       3698.55       3827.34        67.25 o                         
   6   7   0         39.14         34.24         3.02 o                         
   7   7   0         80.99         60.72         2.28 o                         
   8   7   0        219.82        204.05         6.14 o                         
   9   7   0       5084.75       5013.80        65.76 o                         
  10   7   0         18.60          2.67         1.19 o                         
  11   7   0       1592.60       1617.83        26.20 o                         
  12   7   0        220.19        238.05         9.12 o                         
  13   7   0        174.13        157.81         3.71 o                         
  14   7   0         14.66         13.11         1.64 o                         
  15   7   0          0.38         -1.45         1.45 o                         
  16   7   0          1.92          5.00         1.79 o                         
  17   7   0        901.45        953.97        25.54 o                         
  18   7   0        530.17        549.76        11.94 o                         
  19   7   0          7.46         12.12         1.80 o                         
   0   8   0      38831.91      41153.45      1166.16 o                         
   1   8   0        312.96        270.73         7.80 o                         
   2   8   0        448.81        507.58        12.50 o                         
   3   8   0         62.57         68.31         3.24 o                         
   4   8   0       8978.07       9138.09       172.69 o                         
   5   8   0        226.80        153.09         5.06 o                         
   6   8   0        133.12        122.79         2.76 o                         
   7   8   0         87.88        111.48         3.34 o                         
   8   8   0       2439.64       2603.03        38.36 o                         
   9   8   0         91.73         81.35         2.87 o                         
  10   8   0        592.85        577.13        11.23 o                         
  11   8   0        106.19        123.25         4.09 o                         
  12   8   0        518.96        535.51        10.49 o                         
  13   8   0        113.58         85.97         3.22 o                         
  14   8   0         59.31         49.14         2.58 o                         
  15   8   0         10.42          6.60         2.05 o                         
  16   8   0         32.99         31.10         2.32 o                         
  17   8   0         69.93         78.12         3.13 o                         
  18   8   0       1175.75       1264.92        29.03 o                         
  19   8   0          1.10          1.96         1.88 o                         
   1   9   0         38.17         30.20         2.28 o                         
   2   9   0          1.72          4.50         1.59 o                         
   3   9   0        633.39        652.32        10.45 o                         
   4   9   0          0.07          2.71         1.34 o                         
   5   9   0         11.41         17.42         1.71 o                         
   6   9   0         13.71         16.67         1.62 o                         
   7   9   0         77.78         97.34         2.96 o                         
   8   9   0          2.32          3.97         1.33 o                         
   9   9   0        121.56        131.95         3.21 o                         
  10   9   0          4.18          4.63         2.01 o                         
  11   9   0        869.12        846.52        16.82 o                         
  12   9   0         31.99         42.22         2.98 o                         
  13   9   0        491.05        546.05        10.61 o                         
  14   9   0         28.94         17.47         1.73 o                         
  15   9   0        169.92        174.67         5.15 o                         
  16   9   0         22.41         19.56         2.20 o                         
  17   9   0         11.54         10.75         2.07 o                         
  18   9   0          2.66          1.28         1.35 o                         
   0  10   0        419.78        504.24        11.38 o                         
   1  10   0          7.66         13.01         1.84 o                         
   2  10   0       1993.77       1914.73        28.87 o                         
   3  10   0         47.38         61.28         3.04 o                         
   4  10   0        791.23        759.10        12.58 o                         
   5  10   0        158.33        166.01         4.28 o                         
   6  10   0       1213.53       1299.67        20.33 o                         
   7  10   0         54.93         59.66         3.04 o                         
   8  10   0         41.64         61.71         2.55 o                         
   9  10   0         66.35         78.81         3.81 o                         
  10  10   0         21.95         26.27         2.25 o                         
  11  10   0         11.20          8.75         2.13 o                         
  12  10   0        298.76        284.65         6.66 o                         
  13  10   0         44.74         15.54         1.83 o                         
  14  10   0        121.87        120.78         3.76 o                         
  15  10   0         12.92         17.01         2.35 o                         
  16  10   0        848.94        809.07        22.39 o                         
  17  10   0         20.54          7.26         2.02 o                         
   1  11   0       1194.18       1227.12        19.03 o                         
   2  11   0          4.23         18.79         2.05 o                         
   3  11   0        541.57        566.97         9.74 o                         
   4  11   0          4.03          6.56         2.23 o                         
   5  11   0       1054.61        979.66        22.80 o                         
   6  11   0        287.58        341.39         7.84 o                         
   7  11   0       2668.79       2652.68        48.69 o                         
   8  11   0         65.16        140.44         5.80 o                         
   9  11   0       2145.09       2175.06        44.77 o                         
  10  11   0          5.97         18.10         2.45 o                         
  11  11   0          8.39         14.14         2.41 o                         
  12  11   0          5.39         10.60         2.07 o                         
  13  11   0        729.28        773.69        18.19 o                         
  14  11   0         42.11         44.54         4.55 o                         
  15  11   0        129.87        115.92         5.69 o                         
  16  11   0          6.28          5.01         1.95 o                         
   0  12   0         28.01         34.39         3.23 o                         
   1  12   0         22.41         29.37         2.37 o                         
   2  12   0       1076.89       1091.94        26.74 o                         
   3  12   0         15.76         18.31         3.82 o                         
   4  12   0        163.86        163.93         5.32 o                         
   5  12   0        140.82        169.31         8.04 o                         
   6  12   0       2616.19       2813.05        67.70 o                         
   7  12   0        129.02        142.17         4.95 o                         
   8  12   0       1103.12       1103.47        24.93 o                         
   9  12   0          2.85          2.13         2.15 o                         
  10  12   0          4.05         11.17         1.98 o                         
  11  12   0         12.20          3.62         1.89 o                         
  12  12   0         77.57         63.07         3.38 o                         
  13  12   0          0.25          3.38         2.25 o                         
  14  12   0        725.94        693.09        21.01 o                         
   1  13   0         22.63         50.29         3.36 o                         
   2  13   0          7.45         14.90         2.53 o                         
   3  13   0        636.45        673.05        15.34 o                         
   4  13   0          9.81         14.54         2.95 o                         
   5  13   0          7.99         11.24         2.32 o                         
   6  13   0         86.10         65.15         3.76 o                         
   7  13   0        542.99        522.78        15.92 o                         
   8  13   0          6.45          5.80         2.66 o                         
   9  13   0         17.52         22.56         2.60 o                         
  10  13   0          2.98         -1.03         1.80 o                         
  11  13   0         26.43         27.36         4.25 o                         
  12  13   0         16.10          7.48         3.33 o                         
  13  13   0         10.56          6.16         1.91 o                         
   0  14   0       2827.46       2895.78        77.39 o                         
   1  14   0        103.31        107.56         4.60 o                         
   2  14   0         43.68         31.37         2.54 o                         
   3  14   0         14.82         14.41         3.22 o                         
   4  14   0        265.80        256.11         6.60 o                         
   5  14   0          0.41          7.60         4.09 o                         
   6  14   0        662.87        703.83        17.79 o                         
   7  14   0         10.78         21.84         3.82 o                         
   8  14   0        917.64        928.08        25.66 o                         
   9  14   0         76.05        108.51         4.39 o                         
  10  14   0          6.71          5.82         3.58 o                         
  11  14   0          1.04         -3.04         3.81 o                         
   1  15   0         24.36         37.80         2.33 o                         
   2  15   0          0.48          3.17         2.06 o                         
   3  15   0        126.64        180.10         4.77 o                         
   4  15   0          2.73          0.01         2.24 o                         
   5  15   0          2.79         15.00         1.88 o                         
   6  15   0         42.14         55.37         3.42 o                         
   7  15   0       1322.34       1330.44        32.16 o                         
   8  15   0        137.81        162.00         9.36 o                         
   9  15   0        291.14        249.99        10.25 o                         
   0  16   0        948.26        817.24        29.42 o                         
   1  16   0         47.16         69.75         6.22 o                         
   2  16   0         69.04         94.10         3.52 o                         
   3  16   0          1.59         -1.13         1.79 o                         
   4  16   0        161.99        146.23         4.39 o                         
   5  16   0          0.01         -0.72         1.43 o                         
   0   0   1          3.72          0.66         0.21 o                         
   1   0   1          0.50          2.36         1.79 o                         
   2   0   1          6.03         -0.39         0.39 o                         
   3   0   1         13.62         -0.71         0.71 o                         
   4   0   1         67.22         27.54         0.91 o                         
   5   0   1        452.54        227.89         5.72 o                         
   6   0   1          0.20          1.59         0.77 o                         
   7   0   1          4.06          2.00         0.88 o                         
   8   0   1          3.15         14.28         1.21 o                         
   9   0   1         70.54         58.85         2.58 o                         
  10   0   1        242.45        179.46         4.60 o                         
  11   0   1         23.00         12.14         1.99 o                         
  12   0   1        427.62        406.68         8.45 o                         
  13   0   1        341.65        373.04         8.91 o                         
  14   0   1         94.26         85.11         3.26 o                         
  15   0   1        406.98        337.21         9.91 o                         
  16   0   1        246.02        218.91         6.07 o                         
  17   0   1          7.20         13.12         1.58 o                         
  18   0   1         66.28         51.54         2.33 o                         
  19   0   1        184.70        139.61         6.44 o                         
  20   0   1        126.06        103.13         4.96 o                         
  21   0   1          5.28          0.26         1.83 o                         
 -21   1   1         58.97         49.51         3.12 o                         
 -20   1   1        457.39        426.59         9.30 o                         
 -19   1   1        713.83        683.71        12.90 o                         
 -18   1   1        191.17        173.75         4.09 o                         
 -17   1   1        189.69        172.23         4.36 o                         
 -16   1   1       1073.53       1063.54        15.11 o                         
 -15   1   1       1641.31       1670.74        21.94 o                         
 -14   1   1        378.94        328.20         4.74 o                         
 -13   1   1       2755.74       2837.91        32.30 o                         
 -12   1   1       2440.22       2436.32        29.82 o                         
 -11   1   1        262.71        241.50         5.74 o                         
 -10   1   1       2485.99       2789.26        50.37 o                         
  -9   1   1       1100.51       1289.05        22.40 o                         
  -8   1   1         11.68         23.52         1.31 o                         
  -7   1   1        507.13        514.13         6.66 o                         
  -6   1   1        278.78        271.10         3.63 o                         
  -5   1   1      25477.21      25953.39       448.78 o                         
  -4   1   1       2469.34       2223.85        23.96 o                         
  -3   1   1        282.38        284.62         3.33 o                         
  -2   1   1       2428.11       2235.03        26.50 o                         
  -1   1   1       1618.55       1572.27        16.56 o                         
   0   1   1          5.40          1.57         0.36 o                         
   1   1   1       1618.48       1596.05        19.55 o                         
   2   1   1       2428.17       2249.59        29.89 o                         
   3   1   1        282.42        291.03         4.12 o                         
   4   1   1       2469.51       2184.07        22.42 o                         
   5   1   1      25476.65      24471.86       422.65 o                         
   6   1   1        278.80        263.98         3.40 o                         
   7   1   1        507.17        507.92         6.33 o                         
   8   1   1         11.78         22.35         1.42 o                         
   9   1   1       1100.55       1298.54        23.91 o                         
  10   1   1       2486.04       2777.35        50.33 o                         
  11   1   1        262.60        243.17         5.81 o                         
  12   1   1       2440.32       2450.12        29.71 o                         
  13   1   1       2755.52       2836.96        30.99 o                         
  14   1   1        378.96        327.78         4.56 o                         
  15   1   1       1641.16       1664.80        21.06 o                         
  16   1   1       1073.47       1043.42        14.40 o                         
  17   1   1        189.80        173.47         3.92 o                         
  18   1   1        191.32        179.49         4.06 o                         
  19   1   1        713.80        688.91        13.57 o                         
  20   1   1        457.26        439.96         8.98 o                         
  21   1   1         58.97         47.16         4.58 o                         
 -21   2   1        226.82        237.07         7.92 o                         
 -20   2   1        466.58        408.15         9.76 o                         
 -19   2   1        876.27        903.57        18.59 o                         
 -18   2   1        627.55        623.34        11.02 o                         
 -17   2   1       1419.67       1425.01        23.11 o                         
 -16   2   1        533.60        497.33         7.49 o                         
 -15   2   1       1960.21       1980.52        26.00 o                         
 -14   2   1          4.82          7.67         1.32 o                         
 -13   2   1        257.65        229.79         3.69 o                         
 -12   2   1         76.39         50.11         1.59 o                         
 -11   2   1        439.84        472.91         7.80 o                         
 -10   2   1          0.91          8.92         1.28 o                         
  -9   2   1         30.79         18.09         1.51 o                         
  -8   2   1       1319.99       1741.28        25.19 o                         
  -7   2   1       1969.03       1910.71        22.21 o                         
  -6   2   1         40.83         26.71         1.05 o                         
  -5   2   1        107.46        154.68         2.25 o                         
  -4   2   1       9416.20       9321.66       108.60 o                         
  -3   2   1       3373.72       3326.18        34.61 o                         
  -2   2   1        715.89        631.81         6.64 o                         
  -1   2   1         21.66         39.12         1.43 o                         
   0   2   1         12.13         -0.59         0.59 o                         
   1   2   1         21.62         39.32         1.47 o                         
   2   2   1        715.80        640.13         9.28 o                         
   3   2   1       3373.46       3328.59        38.11 o                         
   4   2   1       9416.30       9271.73        99.38 o                         
   5   2   1        107.56        152.62         2.27 o                         
   6   2   1         40.77         25.80         0.97 o                         
   7   2   1       1969.07       1887.49        22.31 o                         
   8   2   1       1319.66       1717.39        24.18 o                         
   9   2   1         30.71         19.11         1.83 o                         
  10   2   1          0.91          9.94         1.84 o                         
  11   2   1        439.99        481.42         7.47 o                         
  12   2   1         76.47         51.50         1.59 o                         
  13   2   1        257.78        236.56         3.45 o                         
  14   2   1          4.82          8.69         1.18 o                         
  15   2   1       1960.14       2000.70        26.07 o                         
  16   2   1        533.72        503.11         8.01 o                         
  17   2   1       1419.56       1432.14        29.07 o                         
  18   2   1        627.47        617.48        11.90 o                         
  19   2   1        876.26        902.44        16.73 o                         
  20   2   1        466.65        407.47         9.19 o                         
  21   2   1        226.82        233.48        10.74 o                         
 -21   3   1         28.84         29.33         2.72 o                         
 -20   3   1        119.25         76.37         4.19 o                         
 -19   3   1        274.53        263.48         6.78 o                         
 -18   3   1        178.47        161.33         3.88 o                         
 -17   3   1         52.71         49.05         2.75 o                         
 -16   3   1         65.81         53.67         2.42 o                         
 -15   3   1        881.42        896.18        14.63 o                         
 -14   3   1         23.89         33.43         1.75 o                         
 -13   3   1        249.11        266.59         8.97 o                         
 -12   3   1       1125.98       1154.64        15.44 o                         
 -11   3   1        548.04        555.55         7.33 o                         
 -10   3   1        298.63        347.42         6.87 o                         
  -9   3   1        870.34        902.00        15.13 o                         
  -8   3   1       7055.19       7391.50       106.84 o                         
  -7   3   1        106.73        108.18         2.12 o                         
  -6   3   1        377.59        425.08         5.48 o                         
  -5   3   1       6078.50       6333.56        69.34 o                         
  -4   3   1       5926.37       5753.75        63.19 o                         
  -3   3   1       1861.39       1804.17        19.51 o                         
  -2   3   1         21.48         41.81         1.15 o                         
  -1   3   1       4661.42       4577.44        51.36 o                         
   0   3   1          1.08         -0.88         0.88 o                         
   1   3   1       4661.34       4654.93        54.11 o                         
   2   3   1         21.50         41.47         1.33 o                         
   3   3   1       1861.45       1844.44        21.10 o                         
   4   3   1       5926.26       5803.11        64.83 o                         
   5   3   1       6079.04       6369.79        69.49 o                         
   6   3   1        377.64        423.22         5.15 o                         
   7   3   1        106.73        104.66         2.17 o                         
   8   3   1       7055.62       7484.83       133.52 o                         
   9   3   1        870.06        929.50        18.59 o                         
  10   3   1        298.58        358.60         8.22 o                         
  11   3   1        547.89        563.58         8.36 o                         
  12   3   1       1125.70       1145.85        13.43 o                         
  13   3   1        249.20        260.13         7.49 o                         
  14   3   1         23.89         35.34         1.54 o                         
  15   3   1        881.74        866.75        15.01 o                         
  16   3   1         65.73         54.51         2.38 o                         
  17   3   1         52.72         49.16         2.24 o                         
  18   3   1        178.43        164.39         4.04 o                         
  19   3   1        274.57        256.84         6.53 o                         
  20   3   1        119.22         76.11         3.05 o                         
  21   3   1         28.83         28.77         4.41 o                         
 -21   4   1         69.44         55.03         2.16 o                         
 -20   4   1        164.25        158.76         4.55 o                         
 -19   4   1        821.25        889.71        18.40 o                         
 -18   4   1         45.81         38.64         2.98 o                         
 -17   4   1        103.24         80.60         2.46 o                         
 -16   4   1        140.00        135.58         3.38 o                         
 -15   4   1       2429.57       2335.30        33.17 o                         
 -14   4   1         42.39         47.55         2.02 o                         
 -13   4   1       3480.36       3585.85        48.18 o                         
 -12   4   1       1317.81       1355.38        19.47 o                         
 -11   4   1        907.83        996.46        14.96 o                         
 -10   4   1         41.97         47.29         1.59 o                         
  -9   4   1       3292.09       3360.44        57.43 o                         
  -8   4   1        518.78        598.85         9.89 o                         
  -7   4   1       1024.82       1221.71        19.84 o                         
  -6   4   1        937.70        915.90        11.85 o                         
  -5   4   1       4255.30       4061.17        46.01 o                         
  -4   4   1        546.95        517.14         6.59 o                         
  -3   4   1       2763.49       3001.50        34.05 o                         
  -2   4   1        637.39        677.51         7.72 o                         
  -1   4   1      52964.91      46234.46      1646.39 o                         
   0   4   1        288.96        176.78         4.83 o                         
   2   4   1        637.01        687.58         8.63 o                         
   3   4   1       2763.48       3055.27        36.90 o                         
   4   4   1        546.98        520.88         6.45 o                         
   5   4   1       4254.77       4131.87        45.99 o                         
   6   4   1        937.61        922.52        11.60 o                         
   7   4   1       1024.73       1233.54        20.00 o                         
   8   4   1        518.71        630.92        12.83 o                         
   9   4   1       3292.31       3524.41        71.40 o                         
  10   4   1         41.95         47.43         2.33 o                         
  11   4   1        907.95        982.47        12.92 o                         
  12   4   1       1317.84       1339.74        16.51 o                         
  13   4   1       3480.34       3583.44        44.23 o                         
  14   4   1         42.37         45.09         1.70 o                         
  15   4   1       2429.22       2331.92        34.34 o                         
  16   4   1        140.16        138.79         3.45 o                         
  17   4   1        103.23         84.11         2.55 o                         
  18   4   1         45.86         36.90         2.05 o                         
  19   4   1        821.21        901.26        20.47 o                         
  20   4   1        164.25        162.20         5.54 o                         
  21   4   1         69.43         52.30         2.27 o                         
 -20   5   1        165.47        144.51         4.10 o                         
 -19   5   1        159.17        165.92         4.37 o                         
 -18   5   1         63.08         64.69         2.74 o                         
 -17   5   1         64.41         48.93         2.63 o                         
 -16   5   1        381.67        392.64         7.51 o                         
 -15   5   1       2446.41       2543.68        41.96 o                         
 -14   5   1          8.09         10.36         1.63 o                         
 -13   5   1        433.66        421.14         9.84 o                         
 -12   5   1        336.73        331.23         5.66 o                         
 -11   5   1         27.33         29.58         1.68 o                         
 -10   5   1          9.07         10.77         1.38 o                         
  -9   5   1        121.41         71.11         2.27 o                         
  -8   5   1         74.58        117.88         3.17 o                         
  -7   5   1        115.24        133.75         3.38 o                         
  -6   5   1        734.33        717.71        11.16 o                         
  -5   5   1       5149.29       5065.80        62.48 o                         
  -4   5   1         45.45         53.60         1.59 o                         
  -3   5   1        357.81        353.84         4.73 o                         
  -2   5   1        289.57        341.96         4.60 o                         
  -1   5   1       2089.47       2163.74        32.14 o                         
   0   5   1         87.61         47.59         1.58 o                         
   1   5   1       2089.29       2231.41        26.10 o                         
   2   5   1        289.60        356.40         5.08 o                         
   3   5   1        357.93        360.70         5.23 o                         
   4   5   1         45.44         54.60         1.77 o                         
   5   5   1       5149.36       5108.20        62.33 o                         
   6   5   1        734.58        729.54        11.93 o                         
   7   5   1        115.21        141.45         4.04 o                         
   8   5   1         74.70        123.32         4.12 o                         
   9   5   1        121.14         76.32         3.37 o                         
  10   5   1          9.11         11.08         1.21 o                         
  11   5   1         27.29         23.34         1.32 o                         
  12   5   1        336.89        334.50         4.97 o                         
  13   5   1        433.61        417.41         8.73 o                         
  14   5   1          8.10          6.04         1.58 o                         
  15   5   1       2446.61       2576.08        43.92 o                         
  16   5   1        381.46        386.45         7.52 o                         
  17   5   1         64.48         46.81         2.30 o                         
  18   5   1         63.15         56.33         2.46 o                         
  19   5   1        159.21        170.90         4.94 o                         
  20   5   1        165.39        139.54         4.24 o                         
 -20   6   1        117.27         87.99         3.51 o                         
 -19   6   1          7.58          5.73         2.00 o                         
 -18   6   1        422.74        428.98         8.58 o                         
 -17   6   1        124.15        122.76         3.64 o                         
 -16   6   1        264.67        279.07         6.36 o                         
 -15   6   1        443.44        443.93         7.68 o                         
 -14   6   1         45.05         44.69         2.14 o                         
 -13   6   1          5.51          4.32         1.67 o                         
 -12   6   1        549.31        546.55         9.12 o                         
 -11   6   1         89.50         81.26         3.35 o                         
 -10   6   1         60.17         66.69         2.27 o                         
  -9   6   1        168.80        160.32         2.65 o                         
  -8   6   1       1518.23       1541.75        28.10 o                         
  -7   6   1         45.76         41.18         2.69 o                         
  -6   6   1        656.63        665.80        15.05 o                         
  -5   6   1       1080.93       1047.99        19.64 o                         
  -4   6   1       2198.32       2073.74        30.24 o                         
  -3   6   1         50.40         56.33         2.47 o                         
  -2   6   1        702.68        715.71        10.55 o                         
  -1   6   1        385.76        437.13         6.71 o                         
   0   6   1          0.16         -1.29         1.29 o                         
   1   6   1        385.78        434.21         6.08 o                         
   2   6   1        702.61        711.06         9.91 o                         
   3   6   1         50.43         58.11         2.15 o                         
   4   6   1       2198.18       2093.31        29.28 o                         
   5   6   1       1081.07       1070.97        17.76 o                         
   6   6   1        656.54        696.78        14.20 o                         
   7   6   1         45.76         42.99         2.86 o                         
   8   6   1       1517.94       1595.30        26.54 o                         
   9   6   1        168.85        165.27         3.25 o                         
  10   6   1         60.14         65.87         1.96 o                         
  11   6   1         89.49         80.30         2.76 o                         
  12   6   1        549.10        548.90         7.74 o                         
  13   6   1          5.52          6.28         1.54 o                         
  14   6   1         45.03         45.93         2.06 o                         
  15   6   1        443.25        449.66         8.50 o                         
  16   6   1        264.90        278.85         5.73 o                         
  17   6   1        124.11        122.90         3.16 o                         
  18   6   1        422.58        412.70         9.41 o                         
  19   6   1          7.57          5.44         1.68 o                         
  20   6   1        117.35         86.61         3.79 o                         
 -19   7   1        153.97        144.29         4.40 o                         
 -18   7   1         34.00         35.83         2.04 o                         
 -17   7   1         31.78         26.54         2.03 o                         
 -16   7   1          7.20         11.52         1.90 o                         
 -15   7   1        209.32        178.62         4.58 o                         
 -14   7   1         65.47         56.03         3.39 o                         
 -13   7   1        153.69        145.70         3.79 o                         
 -12   7   1       2160.74       2162.38        37.87 o                         
 -11   7   1        535.65        555.97         9.96 o                         
 -10   7   1         64.28         74.93         5.27 o                         
  -9   7   1       1819.47       1701.22        30.64 o                         
  -8   7   1       3752.10       3679.24        54.00 o                         
  -7   7   1         59.03         77.14         2.27 o                         
  -6   7   1       4265.21       4183.11        91.15 o                         
  -5   7   1        399.27        474.32        11.61 o                         
  -4   7   1        170.15        174.78         4.80 o                         
  -3   7   1        551.07        606.76        12.54 o                         
  -2   7   1       4352.96       4193.15        72.40 o                         
  -1   7   1       7541.15       7450.57       138.39 o                         
   0   7   1        121.01         88.10         3.93 o                         
   1   7   1       7540.86       7468.30       150.73 o                         
   2   7   1       4353.37       4143.01        79.66 o                         
   3   7   1        550.86        609.09        11.33 o                         
   4   7   1        170.30        174.21         4.65 o                         
   5   7   1        399.47        466.35         9.15 o                         
   6   7   1       4265.10       4180.53        79.39 o                         
   7   7   1         59.07         76.90         2.25 o                         
   8   7   1       3752.50       3719.84        58.57 o                         
   9   7   1       1819.38       1688.28        23.82 o                         
  10   7   1         64.42         69.66         3.91 o                         
  11   7   1        535.62        535.00         8.27 o                         
  12   7   1       2160.89       2138.87        33.85 o                         
  13   7   1        153.76        148.24         3.31 o                         
  14   7   1         65.48         56.90         2.52 o                         
  15   7   1        209.49        177.78         4.18 o                         
  16   7   1          7.17         10.20         1.61 o                         
  17   7   1         31.76         24.56         2.21 o                         
  18   7   1         34.06         32.20         1.99 o                         
  19   7   1        154.03        141.30         4.86 o                         
 -19   8   1        242.93        231.79        11.98 o                         
 -18   8   1          4.74          5.63         1.54 o                         
 -17   8   1        229.98        223.38         6.26 o                         
 -16   8   1        202.05        222.97         6.49 o                         
 -15   8   1        499.11        509.24        10.88 o                         
 -14   8   1         51.55         64.65         3.47 o                         
 -13   8   1       1312.85       1366.30        27.76 o                         
 -12   8   1        480.64        463.14        12.20 o                         
 -11   8   1        905.98        923.95        17.28 o                         
 -10   8   1        101.76         98.44         3.16 o                         
  -9   8   1        643.67        607.21        10.83 o                         
  -8   8   1       1302.29       1424.59        21.16 o                         
  -7   8   1       1280.75       1323.95        18.96 o                         
  -6   8   1         74.51         59.87         2.19 o                         
  -5   8   1        657.06        652.98        14.11 o                         
  -4   8   1        364.52        384.62         8.18 o                         
  -3   8   1       1902.08       2026.46        38.86 o                         
  -2   8   1        507.32        491.51        11.57 o                         
  -1   8   1      10777.35      10937.57       204.86 o                         
   0   8   1        223.41        196.05         6.14 o                         
   1   8   1      10777.66      11043.40       221.68 o                         
   2   8   1        506.99        510.39        11.82 o                         
   3   8   1       1902.22       2045.29        38.98 o                         
   4   8   1        364.46        382.47         7.81 o                         
   5   8   1        656.96        658.53        11.62 o                         
   6   8   1         74.42         60.41         2.26 o                         
   7   8   1       1280.63       1327.46        18.47 o                         
   8   8   1       1302.21       1411.25        20.65 o                         
   9   8   1        643.69        602.83        10.27 o                         
  10   8   1        101.66         95.87         2.60 o                         
  11   8   1        906.00        930.59        14.82 o                         
  12   8   1        480.52        477.82         9.38 o                         
  13   8   1       1312.82       1371.76        25.13 o                         
  14   8   1         51.52         64.94         2.97 o                         
  15   8   1        499.01        498.13         9.83 o                         
  16   8   1        201.93        214.57         5.81 o                         
  17   8   1        230.05        217.68         7.02 o                         
  18   8   1          4.73          4.51         1.47 o                         
  19   8   1        242.91        240.25         8.42 o                         
 -18   9   1         85.55         76.12         2.69 o                         
 -17   9   1         37.11         30.05         2.41 o                         
 -16   9   1        125.82        135.10         4.47 o                         
 -15   9   1        309.81        349.54         8.47 o                         
 -14   9   1        149.37        163.88         4.86 o                         
 -13   9   1        221.63        229.99         5.25 o                         
 -12   9   1       1053.14       1094.33        24.67 o                         
 -11   9   1         87.25        114.64         4.63 o                         
 -10   9   1          4.06          3.92         2.05 o                         
  -9   9   1        608.63        626.38        11.73 o                         
  -8   9   1         95.35        107.72         2.85 o                         
  -7   9   1         12.00         27.40         1.68 o                         
  -6   9   1        682.84        647.05        10.64 o                         
  -5   9   1        103.85        109.45         2.93 o                         
  -4   9   1        196.78        197.91         4.07 o                         
  -3   9   1         11.34         16.13         1.43 o                         
  -2   9   1        357.12        327.07         6.10 o                         
  -1   9   1         96.06         63.97         2.67 o                         
   0   9   1          0.41          2.97         1.89 o                         
   1   9   1         96.06         67.54         2.65 o                         
   2   9   1        357.15        327.67         6.05 o                         
   3   9   1         11.34         18.00         1.44 o                         
   4   9   1        196.79        197.37         4.17 o                         
   5   9   1        103.93        111.87         2.73 o                         
   6   9   1        682.87        653.53        10.40 o                         
   7   9   1         12.00         28.04         1.78 o                         
   8   9   1         95.37        107.92         2.85 o                         
   9   9   1        608.48        617.41        10.47 o                         
  10   9   1          4.06          6.09         1.51 o                         
  11   9   1         87.31        111.30         3.92 o                         
  12   9   1       1053.23       1084.35        20.21 o                         
  13   9   1        221.56        234.48         5.32 o                         
  14   9   1        149.35        173.53         5.15 o                         
  15   9   1        310.00        341.38         7.88 o                         
  16   9   1        125.76        127.80         4.42 o                         
  17   9   1         37.09         28.00         3.32 o                         
  18   9   1         85.55         72.77         6.09 o                         
 -17  10   1          7.03          8.66         1.71 o                         
 -16  10   1        106.96        100.86         4.49 o                         
 -15  10   1         18.23         24.07         2.03 o                         
 -14  10   1        183.12        166.04         4.64 o                         
 -13  10   1        544.17        554.63        12.10 o                         
 -12  10   1        757.19        773.56        15.78 o                         
 -11  10   1        217.08        235.35         6.53 o                         
 -10  10   1        248.66        256.84         7.01 o                         
  -9  10   1        992.44        955.81        20.05 o                         
  -8  10   1        765.98        751.17        15.25 o                         
  -7  10   1        115.71        103.11         2.77 o                         
  -6  10   1        539.11        536.44        11.96 o                         
  -5  10   1       3519.37       3358.24        58.65 o                         
  -4  10   1        877.72        793.58        14.36 o                         
  -3  10   1        920.85        856.61        13.27 o                         
  -2  10   1        678.72        679.75        10.17 o                         
  -1  10   1        954.18        952.50        14.16 o                         
   0  10   1         36.88         34.05         2.24 o                         
   1  10   1        954.29        927.93        13.41 o                         
   2  10   1        678.69        682.64        10.64 o                         
   3  10   1        920.89        852.16        12.73 o                         
   4  10   1        877.62        777.41        11.61 o                         
   5  10   1       3519.52       3341.00        47.74 o                         
   6  10   1        539.08        530.97        10.44 o                         
   7  10   1        115.75        101.63         3.13 o                         
   8  10   1        765.89        728.01        12.37 o                         
   9  10   1        992.59        962.66        17.35 o                         
  10  10   1        248.71        259.05         7.14 o                         
  11  10   1        216.96        237.18         6.57 o                         
  12  10   1        757.20        774.04        17.15 o                         
  13  10   1        544.24        568.13        10.82 o                         
  14  10   1        183.08        163.37         4.21 o                         
  15  10   1         18.21         24.28         2.51 o                         
  16  10   1        106.98        104.57         3.59 o                         
  17  10   1          7.06          7.94         2.23 o                         
 -16  11   1          1.85          3.26         1.88 o                         
 -15  11   1         17.65         23.57         2.24 o                         
 -14  11   1         62.89         67.74         2.77 o                         
 -13  11   1        351.48        369.92         9.23 o                         
 -12  11   1        855.32        898.02        23.74 o                         
 -11  11   1        675.01        711.37        18.15 o                         
 -10  11   1        270.38        275.24         7.39 o                         
  -9  11   1        106.11         93.36         3.93 o                         
  -8  11   1        419.99        421.43        10.39 o                         
  -7  11   1        398.84        419.37         9.49 o                         
  -6  11   1        245.57        258.46         5.88 o                         
  -5  11   1          9.74         15.18         1.88 o                         
  -4  11   1        267.11        272.03         6.43 o                         
  -3  11   1        265.66        284.67         7.68 o                         
  -2  11   1       1870.42       1789.10        33.32 o                         
  -1  11   1       1247.64       1166.62        17.34 o                         
   0  11   1         62.93         42.17         3.54 o                         
   1  11   1       1247.57       1156.12        16.41 o                         
   2  11   1       1870.55       1746.30        30.87 o                         
   3  11   1        265.52        271.52         8.29 o                         
   4  11   1        267.18        270.23         5.29 o                         
   5  11   1          9.69         13.24         2.08 o                         
   6  11   1        245.52        259.80         6.21 o                         
   7  11   1        398.94        423.89         9.45 o                         
   8  11   1        420.07        422.73         8.84 o                         
   9  11   1        106.08         90.69         3.13 o                         
  10  11   1        270.43        277.21         8.64 o                         
  11  11   1        675.01        697.62        15.16 o                         
  12  11   1        855.37        883.90        19.87 o                         
  13  11   1        351.51        386.15        10.04 o                         
  14  11   1         62.90         68.80         4.51 o                         
  15  11   1         17.64         19.66         2.41 o                         
  16  11   1          1.87          2.31         2.37 o                         
 -15  12   1         12.71         16.46         3.39 o                         
 -14  12   1         14.35         14.60         2.36 o                         
 -13  12   1        261.25        243.28         7.98 o                         
 -12  12   1        153.15        144.29         5.18 o                         
 -11  12   1         69.71         87.29         4.30 o                         
 -10  12   1        127.62        120.80         3.98 o                         
  -9  12   1         56.13         78.34         4.21 o                         
  -8  12   1       1794.53       1842.72        46.43 o                         
  -7  12   1        263.44        298.14        13.45 o                         
  -6  12   1        212.66        224.85         6.19 o                         
  -5  12   1        275.10        278.15         7.28 o                         
  -4  12   1         92.49        134.58         5.02 o                         
  -3  12   1        551.03        558.46        13.23 o                         
  -2  12   1        620.09        604.50        14.85 o                         
  -1  12   1         54.16         53.83         4.72 o                         
   0  12   1          1.39          9.15         7.87 o                         
   1  12   1         54.11         56.92         3.15 o                         
   2  12   1        620.10        606.52        15.03 o                         
   3  12   1        551.03        558.35        11.23 o                         
   4  12   1         92.54        130.56         4.73 o                         
   5  12   1        275.07        277.36         6.68 o                         
   6  12   1        212.62        228.80         6.32 o                         
   7  12   1        263.45        302.88         7.60 o                         
   8  12   1       1794.30       1880.06        37.84 o                         
   9  12   1         56.17         76.83         3.92 o                         
  10  12   1        127.62        127.44         4.47 o                         
  11  12   1         69.65         88.41         3.70 o                         
  12  12   1        153.14        143.68         5.48 o                         
  13  12   1        261.25        257.65        10.08 o                         
  14  12   1         14.37         15.48         1.82 o                         
 -13  13   1        986.44        947.67        35.79 o                         
 -12  13   1        541.09        565.98        31.95 o                         
 -11  13   1         82.18         98.90         4.47 o                         
 -10  13   1        115.72        127.67         4.14 o                         
  -9  13   1        453.12        487.53        12.03 o                         
  -8  13   1        382.87        393.86        11.11 o                         
  -7  13   1        105.79        108.45         4.97 o                         
  -6  13   1        627.18        666.45        21.00 o                         
  -5  13   1        544.63        575.83        14.12 o                         
  -4  13   1         26.83         35.40         2.77 o                         
  -3  13   1         19.83         17.03         2.45 o                         
  -2  13   1        348.53        394.33        10.96 o                         
  -1  13   1        476.13        505.01        11.56 o                         
   0  13   1         23.61         25.33         2.50 o                         
   1  13   1        476.05        482.42         9.18 o                         
   2  13   1        348.65        383.13         8.55 o                         
   3  13   1         19.82         17.97         2.34 o                         
   4  13   1         26.76         33.39         2.59 o                         
   5  13   1        544.66        593.62        13.39 o                         
   6  13   1        627.21        688.02        15.28 o                         
   7  13   1        105.84        109.10         4.36 o                         
   8  13   1        382.92        390.54         9.76 o                         
   9  13   1        453.15        488.04        11.73 o                         
  10  13   1        115.71        118.72         4.15 o                         
  11  13   1         82.19         96.56         3.40 o                         
  12  13   1        540.99        552.74        19.14 o                         
  13  13   1        986.50        950.30        64.93 o                         
 -11  14   1         22.29          6.24         3.44 o                         
 -10  14   1        130.31        124.76         5.80 o                         
  -9  14   1        568.71        585.22        18.92 o                         
  -8  14   1          9.46         15.41         3.07 o                         
  -7  14   1         57.25         72.98         4.20 o                         
  -6  14   1         78.12        126.84         5.97 o                         
  -5  14   1        837.65        877.31        21.55 o                         
  -4  14   1        415.98        414.16         9.75 o                         
  -3  14   1        441.60        451.45        10.45 o                         
  -2  14   1        127.83        147.78         4.41 o                         
  -1  14   1        210.29        230.37         6.13 o                         
   0  14   1          6.84         20.00         3.58 o                         
   1  14   1        210.31        228.45         5.59 o                         
   2  14   1        127.82        146.26         4.30 o                         
   3  14   1        441.58        446.55         9.65 o                         
   4  14   1        415.95        421.89         9.79 o                         
   5  14   1        837.70        848.83        18.98 o                         
   6  14   1         78.11        128.48         5.74 o                         
   7  14   1         57.27         74.91         6.40 o                         
   8  14   1          9.43         14.48         2.44 o                         
   9  14   1        568.70        571.14        15.08 o                         
  10  14   1        130.33        124.58         4.23 o                         
  11  14   1         22.26          6.78         2.93 o                         
  -9  15   1         83.40         93.60         7.03 o                         
  -8  15   1        288.98        314.01        12.13 o                         
  -7  15   1        175.81        173.64         7.46 o                         
  -6  15   1         53.75         59.64         2.79 o                         
  -5  15   1        125.10        146.18         4.27 o                         
  -4  15   1         43.57         31.28         2.62 o                         
  -3  15   1         32.58         31.43         2.74 o                         
  -2  15   1          6.46         15.81         2.59 o                         
  -1  15   1         20.61         20.41         2.10 o                         
   0  15   1          2.40         -0.22         1.85 o                         
   1  15   1         20.62         18.54         2.09 o                         
   2  15   1          6.43         15.34         2.25 o                         
   3  15   1         32.60         30.32         2.30 o                         
   4  15   1         43.54         30.65         3.02 o                         
   5  15   1        125.08        144.76         4.70 o                         
   6  15   1         53.78         63.83         3.13 o                         
   7  15   1        175.79        178.57         4.77 o                         
   8  15   1        289.00        296.31         7.36 o                         
   9  15   1         83.39         97.76         7.98 o                         
  -5  16   1        200.56        202.52         5.53 o                         
  -4  16   1         30.43         42.22         3.26 o                         
  -3  16   1        158.75        176.63         4.94 o                         
  -2  16   1        324.86        361.71         8.95 o                         
  -1  16   1        176.37        203.82         6.60 o                         
   0  16   1         38.80         32.03         2.89 o                         
   1  16   1        176.33        202.65         4.51 o                         
   2  16   1        324.88        342.90         7.86 o                         
   3  16   1        158.72        166.56         5.79 o                         
   4  16   1         30.46         39.46         3.31 o                         
   5  16   1        200.49        210.40         5.56 o                         
   0   0   2         10.70         23.98         1.00 o                         
   3   0   2       2472.65       3084.60        32.77 o                         
   4   0   2       8589.33       8796.63        95.64 o                         
   5   0   2       7034.29       7303.73        77.46 o                         
   6   0   2      35099.96      35231.48      1004.55 o                         
   7   0   2       3614.31       3540.65        40.74 o                         
   8   0   2       4111.47       4168.19        57.38 o                         
   9   0   2         15.91         94.17         2.75 o                         
  10   0   2       2933.96       3033.46        54.79 o                         
  11   0   2       4240.62       4590.33        82.64 o                         
  12   0   2        817.25        788.80         9.80 o                         
  13   0   2       2791.16       2719.72        32.85 o                         
  14   0   2        947.78       1024.99        12.54 o                         
  15   0   2        112.06        117.64         2.82 o                         
  16   0   2        377.49        399.64         6.61 o                         
  17   0   2         23.87         21.76         1.59 o                         
  18   0   2          0.86          6.68         1.26 o                         
  19   0   2         83.27         89.97         2.74 o                         
  20   0   2        106.51        127.39         3.59 o                         
  21   0   2        752.14        779.50        20.35 o                         
 -21   1   2        316.16        295.91         7.34 o                         
 -20   1   2         71.94         71.88         3.52 o                         
 -19   1   2         10.42          2.71         1.49 o                         
 -18   1   2         92.45        100.23         2.54 o                         
 -17   1   2        847.10        761.18        12.51 o                         
 -16   1   2        726.83        692.31        10.15 o                         
 -15   1   2        253.96        278.05         4.49 o                         
 -14   1   2        299.51        306.35         4.71 o                         
 -13   1   2        549.94        498.97         7.99 o                         
 -12   1   2        532.17        501.70         6.21 o                         
 -11   1   2       1094.24       1199.06        18.02 o                         
 -10   1   2       2443.55       2640.36        45.30 o                         
  -9   1   2       2128.41       2577.80        42.19 o                         
  -8   1   2        453.09        455.58         6.88 o                         
  -7   1   2       1592.01       1537.20        18.03 o                         
  -6   1   2        347.68        197.47         3.99 o                         
  -5   1   2        586.43        592.03         6.61 o                         
  -4   1   2      15858.53      15157.47       201.61 o                         
  -3   1   2       6984.14       6807.30        85.02 o                         
  -2   1   2      14699.96      13689.12       212.71 o                         
  -1   1   2        253.10        220.00         2.58 o                         
   0   1   2      17364.08      15970.94       463.81 o                         
   1   1   2        253.11        225.08         3.35 o                         
   2   1   2      14700.04      13988.60       200.98 o                         
   3   1   2       6984.49       6741.27        78.55 o                         
   4   1   2      15859.00      14898.60       175.98 o                         
   5   1   2        586.52        583.66         6.61 o                         
   6   1   2        347.35        195.30         4.44 o                         
   7   1   2       1591.83       1544.08        20.00 o                         
   8   1   2        453.01        448.62         8.28 o                         
   9   1   2       2128.30       2719.54        50.93 o                         
  10   1   2       2444.02       2691.21        48.22 o                         
  11   1   2       1094.72       1209.85        18.72 o                         
  12   1   2        532.25        498.73         5.92 o                         
  13   1   2        549.87        498.53         5.98 o                         
  14   1   2        299.48        298.78         4.14 o                         
  15   1   2        254.06        274.52         4.10 o                         
  16   1   2        726.94        682.37        10.39 o                         
  17   1   2        847.46        770.77        12.77 o                         
  18   1   2         92.50        104.09         3.23 o                         
  19   1   2         10.42          0.54         1.58 o                         
  20   1   2         71.94         74.90         2.94 o                         
  21   1   2        316.10        292.01         7.99 o                         
 -21   2   2        418.21        417.17        12.25 o                         
 -20   2   2         64.72         64.98         2.53 o                         
 -19   2   2          8.20         -1.37         1.37 o                         
 -18   2   2         87.39         92.59         3.10 o                         
 -17   2   2        120.49         97.40         2.59 o                         
 -16   2   2        482.28        467.31         7.73 o                         
 -15   2   2         98.18         89.12         2.54 o                         
 -14   2   2        149.61        131.08         6.14 o                         
 -13   2   2        416.36        420.79         5.96 o                         
 -12   2   2        176.68        173.07         2.97 o                         
 -11   2   2       1168.41       1156.78        21.81 o                         
 -10   2   2        972.00        998.40        24.15 o                         
  -9   2   2        614.74        554.28        14.03 o                         
  -8   2   2        624.10        545.49         7.98 o                         
  -7   2   2        286.39        249.51         4.54 o                         
  -6   2   2       2653.52       2669.42        35.38 o                         
  -5   2   2       4458.36       4369.91        54.06 o                         
  -4   2   2       3349.22       3302.77        43.51 o                         
  -3   2   2       5876.88       5430.48        64.04 o                         
  -2   2   2      10609.12      10488.77       124.26 o                         
  -1   2   2       2039.41       1876.96        20.44 o                         
   0   2   2       1007.45       1026.62        11.60 o                         
   1   2   2       2039.37       1915.34        21.76 o                         
   2   2   2      10608.92      10608.71       131.97 o                         
   3   2   2       5876.55       5433.94        66.14 o                         
   4   2   2       3348.74       3296.95        40.34 o                         
   5   2   2       4458.34       4284.81        50.09 o                         
   6   2   2       2653.74       2598.06        31.68 o                         
   7   2   2        286.67        247.72         4.16 o                         
   8   2   2        624.09        547.06        10.15 o                         
   9   2   2        614.80        552.36        10.98 o                         
  10   2   2        971.49       1003.87        18.99 o                         
  11   2   2       1168.19       1164.94        22.64 o                         
  12   2   2        176.65        178.10         2.81 o                         
  13   2   2        416.41        424.78         5.54 o                         
  14   2   2        149.54        135.02         5.05 o                         
  15   2   2         98.05         91.68         2.81 o                         
  16   2   2        482.16        473.21         7.85 o                         
  17   2   2        120.26         98.93         3.08 o                         
  18   2   2         87.40         93.29         2.83 o                         
  19   2   2          8.21          1.07         1.47 o                         
  20   2   2         64.71         61.60         2.28 o                         
  21   2   2        418.20        416.72        11.28 o                         
 -21   3   2        268.66        254.20         6.72 o                         
 -20   3   2        512.28        486.16        12.46 o                         
 -19   3   2         34.14         35.48         2.02 o                         
 -18   3   2        407.56        469.57         8.87 o                         
 -17   3   2         10.22          6.35         1.79 o                         
 -16   3   2        883.16        918.58        15.09 o                         
 -15   3   2        143.44        112.21         3.78 o                         
 -14   3   2       2781.90       2788.35        37.37 o                         
 -13   3   2       1479.81       1522.24        20.26 o                         
 -12   3   2        740.49        765.53        10.14 o                         
 -11   3   2        698.45        648.15        10.89 o                         
 -10   3   2       2173.66       2251.46        53.17 o                         
  -9   3   2       1128.62       1367.05        29.02 o                         
  -8   3   2       2129.23       2151.15        41.93 o                         
  -7   3   2       6473.93       6810.97       118.29 o                         
  -6   3   2       2368.43       2392.20        32.38 o                         
  -5   3   2        438.59        436.72         6.29 o                         
  -4   3   2      17806.98      17239.43       204.85 o                         
  -3   3   2        141.64        117.25         1.75 o                         
  -2   3   2       5574.38       5645.14        58.96 o                         
  -1   3   2       5363.96       5000.02        56.74 o                         
   1   3   2       5363.93       5072.91        57.48 o                         
   2   3   2       5574.31       5760.95        66.91 o                         
   3   3   2        141.66        119.73         2.10 o                         
   4   3   2      17807.36      17591.23       211.44 o                         
   5   3   2        438.72        445.04         6.30 o                         
   6   3   2       2368.45       2390.33        30.74 o                         
   7   3   2       6473.84       6747.81       101.12 o                         
   8   3   2       2128.99       2256.20        42.82 o                         
   9   3   2       1128.72       1377.20        27.24 o                         
  10   3   2       2173.86       2348.58        45.00 o                         
  11   3   2        698.42        650.43        11.86 o                         
  12   3   2        740.51        772.00        11.34 o                         
  13   3   2       1479.77       1524.21        18.99 o                         
  14   3   2       2781.64       2754.74        34.04 o                         
  15   3   2        143.60        120.47         2.93 o                         
  16   3   2        883.12        904.24        13.56 o                         
  17   3   2         10.28          6.46         1.70 o                         
  18   3   2        407.54        473.75         9.87 o                         
  19   3   2         34.13         37.78         2.06 o                         
  20   3   2        512.25        504.81        11.08 o                         
  21   3   2        268.72        261.85         8.90 o                         
 -21   4   2         62.87         63.16         2.83 o                         
 -20   4   2        139.78        118.56         6.12 o                         
 -19   4   2        115.03        105.98         3.36 o                         
 -18   4   2         86.02         99.40         3.32 o                         
 -17   4   2        151.00        153.90         4.25 o                         
 -16   4   2        223.42        211.46         4.88 o                         
 -15   4   2        236.02        226.63         4.49 o                         
 -14   4   2       1110.16       1093.04        23.44 o                         
 -13   4   2        573.97        562.36         8.81 o                         
 -12   4   2         44.66         40.75         2.31 o                         
 -11   4   2        661.91        586.63         9.01 o                         
 -10   4   2        225.37        226.13         4.80 o                         
  -9   4   2        645.20        846.85        20.48 o                         
  -8   4   2       2136.62       2260.13        47.69 o                         
  -7   4   2       2049.15       1877.31        36.27 o                         
  -6   4   2        742.63        776.66        12.24 o                         
  -5   4   2         49.03         64.97         1.47 o                         
  -4   4   2        817.52        766.71         9.14 o                         
  -3   4   2        354.22        350.20         4.44 o                         
  -2   4   2       4402.82       4682.02        48.90 o                         
  -1   4   2      33821.80      33758.18       544.42 o                         
   0   4   2      53760.65      45847.92      1521.48 o                         
   1   4   2      33822.29      34295.64       532.71 o                         
   2   4   2       4402.72       4775.79        55.41 o                         
   3   4   2        354.23        349.49         5.02 o                         
   4   4   2        817.46        778.55        10.07 o                         
   5   4   2         49.00         63.89         1.87 o                         
   6   4   2        742.57        784.68        10.38 o                         
   7   4   2       2049.04       1910.73        34.15 o                         
   8   4   2       2136.98       2397.02        48.94 o                         
   9   4   2        645.17        846.78        18.92 o                         
  10   4   2        225.53        224.43         4.28 o                         
  11   4   2        661.83        590.14         7.19 o                         
  12   4   2         44.69         37.46         1.68 o                         
  13   4   2        573.98        567.34         7.35 o                         
  14   4   2       1110.77       1125.13        21.03 o                         
  15   4   2        235.92        232.57         4.16 o                         
  16   4   2        223.48        215.31         4.41 o                         
  17   4   2        150.82        152.45         3.78 o                         
  18   4   2         86.01         97.61         3.02 o                         
  19   4   2        115.04        109.54         3.19 o                         
  20   4   2        139.84        117.21         3.65 o                         
  21   4   2         62.86         63.28         3.35 o                         
 -20   5   2        449.52        452.64        10.97 o                         
 -19   5   2         30.61         37.78         2.29 o                         
 -18   5   2        338.33        346.55         7.33 o                         
 -17   5   2       2049.45       2031.27        38.19 o                         
 -16   5   2         72.96         68.93         2.89 o                         
 -15   5   2        879.46        883.99        16.87 o                         
 -14   5   2       2311.08       2287.46        35.59 o                         
 -13   5   2        175.52        176.41         8.47 o                         
 -12   5   2         31.13         34.72         1.80 o                         
 -11   5   2       1378.47       1334.50        19.62 o                         
 -10   5   2         17.29         13.28         1.40 o                         
  -9   5   2        664.58        761.58        15.51 o                         
  -8   5   2        317.70        255.70         8.84 o                         
  -7   5   2        555.82        553.06        15.87 o                         
  -6   5   2       1778.75       1711.98        27.68 o                         
  -5   5   2        316.16        323.10         5.24 o                         
  -4   5   2        156.86        180.68         2.83 o                         
  -3   5   2       1839.06       1753.83        20.18 o                         
  -2   5   2        385.19        468.17         6.03 o                         
  -1   5   2        757.76        723.96         8.29 o                         
   0   5   2       3521.52       3382.91        37.62 o                         
   1   5   2        757.76        736.38         8.98 o                         
   2   5   2        385.25        488.64         6.90 o                         
   3   5   2       1839.22       1785.75        22.86 o                         
   4   5   2        157.00        187.25         3.40 o                         
   5   5   2        316.13        327.66         5.19 o                         
   6   5   2       1778.72       1758.51        25.57 o                         
   7   5   2        555.85        570.84        11.36 o                         
   8   5   2        317.47        263.38         6.61 o                         
   9   5   2        664.45        780.59        15.67 o                         
  10   5   2         17.38         12.35         1.14 o                         
  11   5   2       1378.60       1356.02        16.67 o                         
  12   5   2         31.15         35.71         1.55 o                         
  13   5   2        175.34        177.53         4.21 o                         
  14   5   2       2310.54       2350.25        35.70 o                         
  15   5   2        879.64        881.39        15.74 o                         
  16   5   2         72.97         71.30         2.74 o                         
  17   5   2       2049.95       2037.40        37.54 o                         
  18   5   2        338.36        341.07         7.06 o                         
  19   5   2         30.61         43.50         2.60 o                         
  20   5   2        449.38        461.19        11.98 o                         
 -20   6   2         39.47         34.30         2.53 o                         
 -19   6   2         75.22         70.03         2.49 o                         
 -18   6   2        712.02        719.22        15.02 o                         
 -17   6   2        196.21        191.00         4.79 o                         
 -16   6   2         74.77         78.58         4.20 o                         
 -15   6   2        109.94         96.80         3.89 o                         
 -14   6   2        210.68        197.17         5.06 o                         
 -13   6   2        639.23        592.97        10.29 o                         
 -12   6   2        819.36        813.65        12.42 o                         
 -11   6   2       1604.28       1558.18        22.68 o                         
 -10   6   2        662.14        576.56         9.00 o                         
  -9   6   2         61.41         47.16         2.84 o                         
  -8   6   2        628.55        593.85        12.65 o                         
  -7   6   2       1586.63       1445.38        30.64 o                         
  -6   6   2        461.67        442.67         9.88 o                         
  -5   6   2        756.71        709.41        14.27 o                         
  -4   6   2       3220.10       3007.45        50.98 o                         
  -3   6   2       1357.31       1254.39        20.36 o                         
  -2   6   2         67.41         44.76         1.84 o                         
  -1   6   2        479.78        496.90         8.38 o                         
   0   6   2       4587.22       4794.68        67.00 o                         
   1   6   2        479.75        490.27         7.23 o                         
   2   6   2         67.43         47.00         2.32 o                         
   3   6   2       1357.31       1265.68        18.03 o                         
   4   6   2       3219.81       3032.72        53.82 o                         
   5   6   2        756.79        734.34        12.61 o                         
   6   6   2        461.49        450.37         8.82 o                         
   7   6   2       1586.66       1528.49        29.36 o                         
   8   6   2        628.68        619.06        11.21 o                         
   9   6   2         61.50         41.20         2.09 o                         
  10   6   2        662.09        592.36         8.26 o                         
  11   6   2       1604.44       1551.97        19.73 o                         
  12   6   2        819.24        826.21        10.52 o                         
  13   6   2        639.42        610.37         8.98 o                         
  14   6   2        210.87        195.15         3.78 o                         
  15   6   2        109.72         91.55         3.17 o                         
  16   6   2         74.72         77.82         3.12 o                         
  17   6   2        195.91        188.86         4.53 o                         
  18   6   2        712.00        702.07        13.57 o                         
  19   6   2         75.23         72.06         3.03 o                         
  20   6   2         39.49         34.51         2.23 o                         
 -19   7   2         24.17         22.53         1.71 o                         
 -18   7   2         84.42         82.46         3.32 o                         
 -17   7   2         53.00         41.98         2.54 o                         
 -16   7   2        274.33        269.61         6.85 o                         
 -15   7   2         93.67        101.80         3.40 o                         
 -14   7   2        427.02        424.26         9.61 o                         
 -13   7   2        214.84        223.37         6.09 o                         
 -12   7   2        174.67        192.30         7.97 o                         
 -11   7   2        540.78        486.65         8.96 o                         
 -10   7   2        118.63        124.98         6.74 o                         
  -9   7   2        167.84        195.81         4.59 o                         
  -8   7   2       1011.38        975.21        16.88 o                         
  -7   7   2        520.56        513.28         7.65 o                         
  -6   7   2       1676.25       1674.27        38.05 o                         
  -5   7   2        352.50        347.53         9.03 o                         
  -4   7   2       1485.32       1552.57        45.55 o                         
  -3   7   2        228.94        204.07         5.28 o                         
  -2   7   2       1736.12       1772.08        33.81 o                         
  -1   7   2        364.17        325.29         7.62 o                         
   0   7   2      10311.59      10826.54       201.52 o                         
   1   7   2        364.15        319.61         7.59 o                         
   2   7   2       1736.15       1776.36        31.78 o                         
   3   7   2        228.88        214.86         5.54 o                         
   4   7   2       1485.31       1539.99        26.55 o                         
   5   7   2        352.57        356.54         7.46 o                         
   6   7   2       1676.39       1734.42        31.55 o                         
   7   7   2        520.45        520.37         8.63 o                         
   8   7   2       1011.44        958.79        13.52 o                         
   9   7   2        167.83        198.82         3.46 o                         
  10   7   2        118.49        116.63         5.47 o                         
  11   7   2        540.63        476.44         7.08 o                         
  12   7   2        174.64        185.80         3.78 o                         
  13   7   2        214.78        225.19         4.00 o                         
  14   7   2        427.01        418.40         8.30 o                         
  15   7   2         93.75         94.94         3.12 o                         
  16   7   2        274.35        260.00         5.38 o                         
  17   7   2         53.03         38.07         2.44 o                         
  18   7   2         84.35         81.36         3.82 o                         
  19   7   2         24.17         20.73         2.09 o                         
 -19   8   2         33.56         29.25         3.11 o                         
 -18   8   2        118.91        106.63         3.60 o                         
 -17   8   2        294.04        290.66         7.77 o                         
 -16   8   2       1157.46       1156.88        25.32 o                         
 -15   8   2        194.67        208.46         5.44 o                         
 -14   8   2       1787.29       1884.29        42.70 o                         
 -13   8   2        307.18        354.50         9.52 o                         
 -12   8   2        464.50        472.76        10.63 o                         
 -11   8   2        174.49        171.81         4.41 o                         
 -10   8   2       2120.62       2177.75        37.33 o                         
  -9   8   2        128.46        141.83         4.12 o                         
  -8   8   2        675.66        657.41        12.87 o                         
  -7   8   2       1557.55       1512.61        24.48 o                         
  -6   8   2        778.72        754.00        12.79 o                         
  -5   8   2         80.24        103.76         2.69 o                         
  -4   8   2        335.05        320.96         6.23 o                         
  -3   8   2         70.58        125.46         7.16 o                         
  -2   8   2      10318.73      10998.12       247.15 o                         
  -1   8   2       1470.80       1410.23        29.73 o                         
   0   8   2      20922.31      20944.29       422.72 o                         
   1   8   2       1470.19       1415.37        29.78 o                         
   2   8   2      10319.30      11103.91       222.54 o                         
   3   8   2         70.40        119.48         4.70 o                         
   4   8   2        335.01        321.01         7.58 o                         
   5   8   2         80.24        102.58         2.75 o                         
   6   8   2        778.45        761.20        11.64 o                         
   7   8   2       1557.77       1518.80        21.29 o                         
   8   8   2        675.69        670.84        11.95 o                         
   9   8   2        128.50        132.12         2.84 o                         
  10   8   2       2120.98       2122.47        28.34 o                         
  11   8   2        174.52        171.92         3.58 o                         
  12   8   2        464.44        468.16         8.01 o                         
  13   8   2        307.15        353.20         8.32 o                         
  14   8   2       1787.47       1866.26        30.88 o                         
  15   8   2        194.66        201.57         5.19 o                         
  16   8   2       1157.64       1154.59        23.61 o                         
  17   8   2        294.14        284.73         7.34 o                         
  18   8   2        118.92        102.32         4.02 o                         
  19   8   2         33.57         32.08         3.26 o                         
 -18   9   2        417.13        402.86        11.18 o                         
 -17   9   2       1089.42       1061.95        28.08 o                         
 -16   9   2         21.29         14.98         1.87 o                         
 -15   9   2       1177.43       1204.47        24.00 o                         
 -14   9   2       2423.02       2526.33        49.74 o                         
 -13   9   2        105.74        132.81         5.73 o                         
 -12   9   2        116.14        137.65         5.89 o                         
 -11   9   2         90.17        103.75         3.61 o                         
 -10   9   2        582.79        601.32        11.27 o                         
  -9   9   2        117.79        140.75         4.68 o                         
  -8   9   2        329.55        316.90         6.91 o                         
  -7   9   2       1609.62       1558.46        26.67 o                         
  -6   9   2        847.03        839.44        15.25 o                         
  -5   9   2        115.05        133.88         3.37 o                         
  -4   9   2        255.80        218.67         4.64 o                         
  -3   9   2         18.47         27.42         2.11 o                         
  -2   9   2        109.81        115.51         2.75 o                         
  -1   9   2        725.29        754.95        12.04 o                         
   0   9   2       4220.85       3939.40        71.71 o                         
   1   9   2        725.32        746.99        11.45 o                         
   2   9   2        109.79        113.02         2.80 o                         
   3   9   2         18.42         21.59         1.93 o                         
   4   9   2        255.73        210.83         4.02 o                         
   5   9   2        114.99        131.02         3.20 o                         
   6   9   2        847.18        852.17        14.05 o                         
   7   9   2       1609.68       1549.38        22.73 o                         
   8   9   2        329.48        312.06         5.41 o                         
   9   9   2        117.70        133.49         4.24 o                         
  10   9   2        582.69        589.22        10.88 o                         
  11   9   2         90.16        101.93         3.01 o                         
  12   9   2        116.16        133.53         3.87 o                         
  13   9   2        105.70        132.26         4.09 o                         
  14   9   2       2422.90       2456.07        44.18 o                         
  15   9   2       1177.34       1151.22        31.70 o                         
  16   9   2         21.26         14.62         1.84 o                         
  17   9   2       1089.43       1024.55        23.68 o                         
  18   9   2        417.14        368.70        24.47 o                         
 -17  10   2         76.87         56.70         6.28 o                         
 -16  10   2        114.19        115.66         3.82 o                         
 -15  10   2         85.79         68.97         3.32 o                         
 -14  10   2        215.58        190.68         5.63 o                         
 -13  10   2         13.31         24.22         2.59 o                         
 -12  10   2        115.55        125.67         5.53 o                         
 -11  10   2        216.23        222.33         6.14 o                         
 -10  10   2         51.04         48.87         2.95 o                         
  -9  10   2         49.83         69.80         3.12 o                         
  -8  10   2        206.98        215.80         5.51 o                         
  -7  10   2        417.00        401.33         8.87 o                         
  -6  10   2         25.89         43.86         2.14 o                         
  -5  10   2        432.31        402.20         9.04 o                         
  -4  10   2        299.51        295.69         6.00 o                         
  -3  10   2        807.95        809.74        13.87 o                         
  -2  10   2        489.80        500.03        10.72 o                         
  -1  10   2        259.63        236.16         4.72 o                         
   0  10   2        135.79        126.88         3.24 o                         
   1  10   2        259.59        234.26         4.60 o                         
   2  10   2        489.76        482.47         8.00 o                         
   3  10   2        807.96        811.32        11.53 o                         
   4  10   2        299.60        290.32         4.93 o                         
   5  10   2        432.36        400.54         7.75 o                         
   6  10   2         25.89         42.82         2.26 o                         
   7  10   2        416.90        396.10         7.35 o                         
   8  10   2        206.89        213.24         4.95 o                         
   9  10   2         49.84         63.35         4.73 o                         
  10  10   2         51.10         44.32         3.49 o                         
  11  10   2        216.30        221.44         5.88 o                         
  12  10   2        115.52        119.18         4.08 o                         
  13  10   2         13.31         20.98         2.14 o                         
  14  10   2        215.59        183.53         5.36 o                         
  15  10   2         85.73         63.59         2.41 o                         
  16  10   2        114.20        104.37         3.30 o                         
  17  10   2         76.81         56.68         5.26 o                         
 -16  11   2         28.51         20.31         4.35 o                         
 -15  11   2         99.01        101.50         3.86 o                         
 -14  11   2        484.58        508.32        13.62 o                         
 -13  11   2        598.61        645.83        17.34 o                         
 -12  11   2         27.02         28.19         2.51 o                         
 -11  11   2         27.11         24.20         3.30 o                         
 -10  11   2       1028.10       1060.76        24.34 o                         
  -9  11   2        254.81        261.56         7.48 o                         
  -8  11   2         66.65         69.20         3.65 o                         
  -7  11   2        435.35        419.44        10.88 o                         
  -6  11   2         36.96         40.51         3.97 o                         
  -5  11   2         30.30         38.66         2.77 o                         
  -4  11   2         87.05        100.63         3.24 o                         
  -3  11   2        147.70        163.21         4.75 o                         
  -2  11   2       4263.58       4070.10        70.00 o                         
  -1  11   2        963.00        922.36        20.04 o                         
   0  11   2         47.35         45.68         2.56 o                         
   1  11   2        962.96        920.47        17.71 o                         
   2  11   2       4263.40       3970.95        57.29 o                         
   3  11   2        147.79        161.41         6.33 o                         
   4  11   2         86.97        104.80         2.96 o                         
   5  11   2         30.33         38.59         2.06 o                         
   6  11   2         37.02         35.13         2.49 o                         
   7  11   2        435.44        410.13         8.30 o                         
   8  11   2         66.78         63.45         6.16 o                         
   9  11   2        254.68        263.43         6.91 o                         
  10  11   2       1028.05       1101.32        27.03 o                         
  11  11   2         27.09         26.84         2.87 o                         
  12  11   2         27.03         29.86         2.87 o                         
  13  11   2        598.74        634.34        14.05 o                         
  14  11   2        484.77        487.78        10.28 o                         
  15  11   2         99.02        100.11         5.50 o                         
  16  11   2         28.54         14.10         3.67 o                         
 -15  12   2        122.98        113.05         7.39 o                         
 -14  12   2       1607.03       1584.73        57.83 o                         
 -13  12   2        277.36        276.32         9.57 o                         
 -12  12   2         32.29         35.90         3.67 o                         
 -11  12   2        275.56        311.91        11.06 o                         
 -10  12   2          2.94          7.02         1.86 o                         
  -9  12   2        121.91        125.84         9.16 o                         
  -8  12   2       1997.23       2053.27        51.01 o                         
  -7  12   2        228.51        279.92         8.36 o                         
  -6  12   2        456.88        455.22        11.14 o                         
  -5  12   2          6.51         18.91         2.13 o                         
  -4  12   2       1113.23       1081.27        25.02 o                         
  -3  12   2        324.04        392.75        10.38 o                         
  -2  12   2         82.14        117.54         4.02 o                         
  -1  12   2        875.28       1039.67        22.85 o                         
   0  12   2      13992.71      13987.54       258.95 o                         
   1  12   2        874.77       1015.99        22.05 o                         
   2  12   2         82.22        115.65         4.17 o                         
   3  12   2        323.82        378.96         7.84 o                         
   4  12   2       1113.38       1114.12        20.74 o                         
   5  12   2          6.53         21.74         2.94 o                         
   6  12   2        456.96        462.40         9.96 o                         
   7  12   2        228.66        276.85         6.84 o                         
   8  12   2       1996.99       2064.34        41.61 o                         
   9  12   2        121.94        134.23         5.08 o                         
  10  12   2          2.96          3.59         2.43 o                         
  11  12   2        275.52        307.76         8.01 o                         
  12  12   2         32.33         38.39         2.41 o                         
  13  12   2        277.27        273.52         5.70 o                         
  14  12   2       1606.92       1541.56       100.16 o                         
 -13  13   2        145.64        138.57         6.52 o                         
 -12  13   2         46.21         42.48         5.11 o                         
 -11  13   2         34.29         26.35         4.21 o                         
 -10  13   2        270.68        246.43         8.10 o                         
  -9  13   2         45.10         47.22         3.26 o                         
  -8  13   2         60.67         69.95         4.80 o                         
  -7  13   2        268.66        264.35         7.90 o                         
  -6  13   2        185.71        165.19         5.85 o                         
  -5  13   2          5.53         11.04         2.79 o                         
  -4  13   2         27.88         22.00         2.15 o                         
  -3  13   2         22.33         27.68         2.44 o                         
  -2  13   2        156.15        144.74         4.34 o                         
  -1  13   2         63.59         65.06         3.53 o                         
   0  13   2          0.28          3.87         1.98 o                         
   1  13   2         63.58         69.18         2.86 o                         
   2  13   2        156.15        147.90         3.77 o                         
   3  13   2         22.34         26.94         2.59 o                         
   4  13   2         27.89         25.10         3.17 o                         
   5  13   2          5.53         14.01         2.13 o                         
   6  13   2        185.70        166.69         4.70 o                         
   7  13   2        268.58        264.46         5.93 o                         
   8  13   2         60.63         65.99         3.84 o                         
   9  13   2         45.10         42.96         3.43 o                         
  10  13   2        270.74        244.61         6.53 o                         
  11  13   2         34.30         24.95         3.38 o                         
  12  13   2         46.23         38.38         2.20 o                         
  13  13   2        145.68        129.19         9.09 o                         
 -11  14   2        101.30         99.14         5.55 o                         
 -10  14   2         71.20         70.52         4.40 o                         
  -9  14   2        238.18        242.77        10.82 o                         
  -8  14   2        214.80        212.24         6.18 o                         
  -7  14   2        511.75        545.33        14.16 o                         
  -6  14   2       1104.28       1135.69        28.40 o                         
  -5  14   2         98.06        112.72         6.56 o                         
  -4  14   2         12.94         20.02         2.81 o                         
  -3  14   2        390.76        360.14         8.70 o                         
  -2  14   2        374.16        388.74         8.60 o                         
  -1  14   2          7.16          9.20         2.20 o                         
   0  14   2        619.62        610.54        12.70 o                         
   1  14   2          7.20         10.95         2.13 o                         
   2  14   2        374.03        394.54         8.41 o                         
   3  14   2        390.82        367.61         7.89 o                         
   4  14   2         12.93         21.87         2.40 o                         
   5  14   2         98.06        109.28         6.60 o                         
   6  14   2       1104.45       1132.12        22.95 o                         
   7  14   2        511.72        542.45        12.79 o                         
   8  14   2        214.82        213.98         5.86 o                         
   9  14   2        238.10        237.77         7.84 o                         
  10  14   2         71.11         64.81         3.02 o                         
  11  14   2        101.29         91.82         5.67 o                         
  -9  15   2        295.77        264.16        10.92 o                         
  -8  15   2         14.85          7.74         4.16 o                         
  -7  15   2        210.91        220.85         9.60 o                         
  -6  15   2         24.48          9.61         2.10 o                         
  -5  15   2        201.13        185.97         5.07 o                         
  -4  15   2        123.43        158.16         4.96 o                         
  -3  15   2        139.32        165.79         5.34 o                         
  -2  15   2       2661.33       2693.71        62.76 o                         
  -1  15   2        999.21       1038.66        25.16 o                         
   0  15   2         61.63         80.52         3.25 o                         
   1  15   2        999.11       1050.30        28.58 o                         
   2  15   2       2661.19       2647.26        56.00 o                         
   3  15   2        139.40        172.49         4.70 o                         
   4  15   2        123.38        157.56         4.31 o                         
   5  15   2        201.24        184.43         5.47 o                         
   6  15   2         24.45         19.14         2.08 o                         
   7  15   2        210.92        208.77         5.44 o                         
   8  15   2         14.88         14.66         1.75 o                         
  -5  16   2        171.61        171.45         7.32 o                         
  -4  16   2        182.82        176.48         9.52 o                         
  -3  16   2         62.18         66.08         2.83 o                         
  -2  16   2        126.64        105.68         3.60 o                         
  -1  16   2        234.77        200.86         7.69 o                         
   0  16   2       1273.19       1148.91        23.97 o                         
   1  16   2        234.74        191.13         8.19 o                         
   2  16   2        126.65         99.02         4.37 o                         
   3  16   2         62.17         60.96         3.10 o                         
   4  16   2        182.85        170.35         6.38 o                         
   5  16   2        171.60        170.47         6.25 o                         
   0   0   3          0.02         -0.71         0.71 o                         
   1   0   3         10.90         21.38         0.85 o                         
   2   0   3          5.69         15.20         0.80 o                         
   3   0   3          6.67         -0.57         0.70 o                         
   4   0   3          0.02          6.38         0.68 o                         
   5   0   3        156.18        102.65         1.68 o                         
   6   0   3        196.55        108.15         1.79 o                         
   7   0   3        118.09        106.49         2.29 o                         
   8   0   3         24.02         18.93         1.13 o                         
   9   0   3         48.27         42.30         1.89 o                         
  10   0   3          1.73          1.73         1.16 o                         
  11   0   3        361.93        254.32         5.92 o                         
  12   0   3        286.67        273.03        12.60 o                         
  13   0   3        594.11        622.51        17.75 o                         
  14   0   3        250.09        232.81         4.58 o                         
  15   0   3          5.23         14.92         1.49 o                         
  16   0   3          6.29          0.23         1.47 o                         
  17   0   3          1.85          3.24         1.36 o                         
  18   0   3        122.45         98.29         2.80 o                         
  19   0   3        624.74        692.40        22.93 o                         
  20   0   3         37.27         48.41         2.32 o                         
  21   0   3          0.82          1.23         1.29 o                         
 -21   1   3         50.15         58.10         3.92 o                         
 -20   1   3        143.43        175.46         5.27 o                         
 -19   1   3       2295.66       2401.03        44.84 o                         
 -18   1   3        385.44        358.24         6.84 o                         
 -17   1   3         19.53         16.76         1.46 o                         
 -16   1   3         87.35         71.93         2.36 o                         
 -15   1   3        275.70        270.11         7.08 o                         
 -14   1   3       1673.49       1668.23        21.70 o                         
 -13   1   3       5776.03       5830.92        73.73 o                         
 -12   1   3       1727.16       1743.47        21.36 o                         
 -11   1   3       5299.18       5212.43       100.70 o                         
 -10   1   3        191.20        216.85         7.08 o                         
  -9   1   3        679.04        862.34        21.04 o                         
  -8   1   3        650.76        708.23        14.20 o                         
  -7   1   3       4760.23       4807.89        69.90 o                         
  -6   1   3       4134.76       4672.53        58.11 o                         
  -5   1   3      10824.85      10801.61       134.21 o                         
  -4   1   3         35.97         33.16         1.37 o                         
  -3   1   3       1168.80       1328.35        15.86 o                         
  -2   1   3       2109.57       2053.46        21.98 o                         
  -1   1   3         95.33        163.00         2.15 o                         
   0   1   3          4.33         -0.79         0.79 o                         
   1   1   3         95.29        167.90         2.53 o                         
   2   1   3       2109.63       2078.82        23.73 o                         
   3   1   3       1168.79       1346.28        15.07 o                         
   4   1   3         35.96         33.79         1.10 o                         
   5   1   3      10824.87      10641.46       120.18 o                         
   6   1   3       4134.96       4604.19        52.11 o                         
   7   1   3       4760.28       4749.94        58.59 o                         
   8   1   3        650.91        697.54        11.63 o                         
   9   1   3        678.69        871.43        17.66 o                         
  10   1   3        191.18        223.66         5.76 o                         
  11   1   3       5299.16       5257.42        89.65 o                         
  12   1   3       1727.45       1742.22        20.03 o                         
  13   1   3       5776.04       5748.55        67.19 o                         
  14   1   3       1673.43       1665.49        21.53 o                         
  15   1   3        275.14        271.36         7.44 o                         
  16   1   3         87.31         75.50         2.71 o                         
  17   1   3         19.48         16.37         1.69 o                         
  18   1   3        385.55        363.06         6.79 o                         
  19   1   3       2295.60       2446.46        43.81 o                         
  20   1   3        143.50        174.66         4.85 o                         
  21   1   3         50.14         55.65         5.23 o                         
 -21   2   3        468.30        507.02        16.04 o                         
 -20   2   3        274.24        304.54         9.24 o                         
 -19   2   3        120.11        125.84         5.02 o                         
 -18   2   3        252.16        239.28         4.98 o                         
 -17   2   3        304.11        258.87         5.11 o                         
 -16   2   3        666.59        647.41        11.20 o                         
 -15   2   3       3483.96       3576.81        52.85 o                         
 -14   2   3        608.55        602.60         8.41 o                         
 -13   2   3        391.41        383.70        10.54 o                         
 -12   2   3       5590.20       5450.50        65.88 o                         
 -11   2   3        113.76        124.92         2.64 o                         
 -10   2   3        223.27        255.65         8.08 o                         
  -9   2   3        519.59        399.67        10.86 o                         
  -8   2   3       2141.38       1943.43        34.46 o                         
  -7   2   3        391.83        346.94         6.37 o                         
  -6   2   3      12395.99      12816.01       168.23 o                         
  -5   2   3       3901.52       3993.08        50.16 o                         
  -4   2   3       2438.93       2392.06        30.18 o                         
  -3   2   3         32.80         24.62         1.27 o                         
  -2   2   3         52.04         40.64         0.95 o                         
  -1   2   3      31181.46      27892.32       704.55 o                         
   0   2   3         66.72         46.35         1.15 o                         
   2   2   3         52.25         41.02         1.18 o                         
   3   2   3         32.82         24.97         1.55 o                         
   4   2   3       2438.93       2406.13        29.52 o                         
   5   2   3       3901.30       4025.38        46.25 o                         
   6   2   3      12395.86      12480.18       141.40 o                         
   7   2   3        391.78        330.33         5.17 o                         
   8   2   3       2141.34       1968.76        35.50 o                         
   9   2   3        519.75        408.33         9.09 o                         
  10   2   3        223.45        273.79         6.75 o                         
  11   2   3        113.74        127.38         2.44 o                         
  12   2   3       5590.17       5521.63        71.80 o                         
  13   2   3        391.32        382.30         8.97 o                         
  14   2   3        608.55        597.31         7.71 o                         
  15   2   3       3484.36       3618.63        52.65 o                         
  16   2   3        666.77        667.70        11.14 o                         
  17   2   3        304.19        263.81         5.02 o                         
  18   2   3        252.09        249.84         5.40 o                         
  19   2   3        120.10        123.70         3.51 o                         
  20   2   3        274.16        313.66         7.47 o                         
  21   2   3        468.30        488.37        11.66 o                         
 -21   3   3         55.27         65.54         4.39 o                         
 -20   3   3        133.75        132.04         4.96 o                         
 -19   3   3         20.96         20.26         1.67 o                         
 -18   3   3         58.97         61.96         2.69 o                         
 -17   3   3         80.57         63.89         2.72 o                         
 -16   3   3        116.35        119.10         3.51 o                         
 -15   3   3        408.86        381.21         9.19 o                         
 -14   3   3        160.02        154.06         2.98 o                         
 -13   3   3         39.14         45.06         2.14 o                         
 -12   3   3       1037.21        985.41        28.84 o                         
 -11   3   3         58.65         66.88         1.84 o                         
 -10   3   3        734.50        723.54        15.37 o                         
  -9   3   3        945.52       1056.38        23.23 o                         
  -8   3   3        798.96        721.12        14.98 o                         
  -7   3   3         77.85         69.86         2.94 o                         
  -6   3   3        335.99        374.41         6.01 o                         
  -5   3   3        834.73        837.57        12.06 o                         
  -4   3   3        658.23        539.41         7.14 o                         
  -3   3   3         22.97         23.14         0.76 o                         
  -2   3   3       2333.00       2231.39        23.50 o                         
  -1   3   3      18977.11      18475.36       205.70 o                         
   0   3   3         65.18         38.95         1.34 o                         
   1   3   3      18977.06      18854.30       239.91 o                         
   2   3   3       2332.84       2286.05        26.60 o                         
   3   3   3         22.98         23.14         1.11 o                         
   4   3   3        658.33        559.17         7.39 o                         
   5   3   3        834.75        844.18        11.32 o                         
   6   3   3        335.88        366.25         5.60 o                         
   7   3   3         77.84         68.37         2.63 o                         
   8   3   3        798.69        738.96        16.33 o                         
   9   3   3        945.54       1104.75        23.63 o                         
  10   3   3        734.36        767.35        15.08 o                         
  11   3   3         58.66         70.26         1.79 o                         
  12   3   3       1036.93        996.37        21.80 o                         
  13   3   3         39.16         47.05         1.87 o                         
  14   3   3        160.06        153.57         2.97 o                         
  15   3   3        408.78        387.64         6.27 o                         
  16   3   3        116.20        114.57         2.74 o                         
  17   3   3         80.56         65.79         2.77 o                         
  18   3   3         58.97         63.08         2.60 o                         
  19   3   3         20.96         18.16         1.68 o                         
  20   3   3        133.81        124.40         3.77 o                         
  21   3   3         55.26         63.71         3.37 o                         
 -21   4   3         23.87          8.61         3.02 o                         
 -20   4   3        736.69        772.81        17.78 o                         
 -19   4   3        101.21        106.49         3.81 o                         
 -18   4   3        256.73        247.23         5.66 o                         
 -17   4   3         87.68         76.95         3.21 o                         
 -16   4   3         81.62         86.33         3.21 o                         
 -15   4   3         39.49         38.14         2.42 o                         
 -14   4   3        170.92        181.66         8.77 o                         
 -13   4   3        190.17        206.71         4.82 o                         
 -12   4   3       6849.69       6805.36       106.51 o                         
 -11   4   3        360.20        364.94         8.41 o                         
 -10   4   3         99.19        100.59         2.55 o                         
  -9   4   3         15.08         20.82         3.40 o                         
  -8   4   3       1146.70       1142.40        24.75 o                         
  -7   4   3         28.73         13.61         1.80 o                         
  -6   4   3      13592.08      13633.09       236.58 o                         
  -5   4   3        355.34        404.42         7.12 o                         
  -4   4   3       2715.36       2741.14        32.62 o                         
  -3   4   3         90.14         85.92         1.54 o                         
  -2   4   3       5169.49       4963.17        51.93 o                         
  -1   4   3         69.52         79.57         1.61 o                         
   0   4   3         10.03         15.99         1.03 o                         
   1   4   3         69.49         84.65         2.31 o                         
   2   4   3       5169.86       5068.51        58.88 o                         
   3   4   3         90.11         87.97         1.94 o                         
   4   4   3       2715.21       2776.27        32.66 o                         
   5   4   3        355.43        412.59         5.91 o                         
   6   4   3      13592.30      13890.62       195.91 o                         
   7   4   3         28.74         15.70         2.51 o                         
   8   4   3       1146.98       1182.70        27.60 o                         
   9   4   3         15.09         24.73         3.06 o                         
  10   4   3         99.19        103.45         2.25 o                         
  11   4   3        360.32        361.17         4.87 o                         
  12   4   3       6849.88       6810.11        81.24 o                         
  13   4   3        190.20        207.90         3.22 o                         
  14   4   3        170.91        178.42         3.76 o                         
  15   4   3         39.44         36.30         1.73 o                         
  16   4   3         81.57         85.64         2.73 o                         
  17   4   3         87.69         81.00         2.95 o                         
  18   4   3        256.77        247.55         7.11 o                         
  19   4   3        101.26        104.71         4.08 o                         
  20   4   3        736.73        781.98        16.99 o                         
  21   4   3         23.86         12.91         1.90 o                         
 -20   5   3        292.46        258.19         7.50 o                         
 -19   5   3        652.08        684.91        18.21 o                         
 -18   5   3         29.71         27.70         2.01 o                         
 -17   5   3        495.55        546.71        11.05 o                         
 -16   5   3        206.33        194.22         4.68 o                         
 -15   5   3        369.67        344.40         8.23 o                         
 -14   5   3       1438.60       1508.66        27.22 o                         
 -13   5   3        723.46        714.22        11.72 o                         
 -12   5   3        210.88        227.46         9.02 o                         
 -11   5   3       1146.11       1080.66        18.12 o                         
 -10   5   3        921.32        960.36        14.21 o                         
  -9   5   3       1310.54       1072.71        19.06 o                         
  -8   5   3       1412.60       1604.54        42.56 o                         
  -7   5   3        530.16        595.51        23.81 o                         
  -6   5   3       2314.85       2412.98        55.81 o                         
  -5   5   3       1585.05       1490.79        21.46 o                         
  -4   5   3        245.13        231.14         3.85 o                         
  -3   5   3        269.93        329.81         4.56 o                         
  -2   5   3         74.44         80.87         1.74 o                         
  -1   5   3       1062.78        910.05        11.17 o                         
   0   5   3         17.39         12.12         1.12 o                         
   1   5   3       1062.76        937.91        12.20 o                         
   2   5   3         74.45         83.22         2.14 o                         
   3   5   3        269.86        338.42         5.03 o                         
   4   5   3        245.09        237.06         4.00 o                         
   5   5   3       1585.24       1537.18        20.69 o                         
   6   5   3       2314.53       2541.83        42.43 o                         
   7   5   3        530.15        578.30        12.46 o                         
   8   5   3       1412.50       1689.25        35.53 o                         
   9   5   3       1310.47       1089.76        22.42 o                         
  10   5   3        921.51        975.75        12.95 o                         
  11   5   3       1146.03       1112.71        13.81 o                         
  12   5   3        210.79        220.28         6.16 o                         
  13   5   3        723.54        715.76         9.41 o                         
  14   5   3       1438.50       1493.65        21.40 o                         
  15   5   3        369.58        349.63         6.38 o                         
  16   5   3        206.47        197.01         5.24 o                         
  17   5   3        495.50        547.81        10.59 o                         
  18   5   3         29.69         26.20         1.92 o                         
  19   5   3        652.03        678.79        18.71 o                         
  20   5   3        292.35        243.32         6.90 o                         
 -20   6   3         59.93         52.17         3.16 o                         
 -19   6   3        110.87         93.55         2.80 o                         
 -18   6   3         25.74         19.33         1.82 o                         
 -17   6   3        309.84        280.59         6.88 o                         
 -16   6   3         11.04         12.87         2.00 o                         
 -15   6   3        410.85        386.95         9.61 o                         
 -14   6   3        316.26        321.13         7.85 o                         
 -13   6   3        783.98        760.58        13.58 o                         
 -12   6   3         42.11         47.07         2.76 o                         
 -11   6   3         39.79         38.19         2.96 o                         
 -10   6   3        445.35        434.29         7.45 o                         
  -9   6   3        463.60        463.14        12.78 o                         
  -8   6   3        221.33        217.22         5.54 o                         
  -7   6   3         43.07         69.04         6.19 o                         
  -6   6   3         44.86         49.62         4.85 o                         
  -5   6   3       2213.29       2350.85        49.02 o                         
  -4   6   3        345.06        408.80         9.49 o                         
  -3   6   3         51.35         49.92         1.90 o                         
  -2   6   3       1014.62       1050.72        16.92 o                         
  -1   6   3        107.61        104.68         3.09 o                         
   0   6   3         48.01         24.91         1.76 o                         
   1   6   3        107.62        106.18         2.73 o                         
   2   6   3       1014.65       1032.11        15.09 o                         
   3   6   3         51.36         48.45         2.22 o                         
   4   6   3        345.05        415.15         7.84 o                         
   5   6   3       2212.98       2434.50        40.87 o                         
   6   6   3         44.91         41.65         2.61 o                         
   7   6   3         43.08         74.38         3.54 o                         
   8   6   3        221.37        205.75         4.31 o                         
   9   6   3        463.42        439.86         6.09 o                         
  10   6   3        445.35        439.99         5.83 o                         
  11   6   3         39.81         33.93         2.51 o                         
  12   6   3         42.09         47.01         1.88 o                         
  13   6   3        783.74        769.62        11.00 o                         
  14   6   3        316.24        328.48         5.73 o                         
  15   6   3        411.03        375.53         6.88 o                         
  16   6   3         11.03         11.51         1.79 o                         
  17   6   3        309.91        275.20         5.87 o                         
  18   6   3         25.76         18.34         1.76 o                         
  19   6   3        110.88         95.43         3.77 o                         
  20   6   3         59.94         54.39         2.68 o                         
 -19   7   3        168.62        185.57         5.97 o                         
 -18   7   3        155.52        154.84         4.64 o                         
 -17   7   3        159.63        161.61         5.06 o                         
 -16   7   3         28.14         30.04         2.19 o                         
 -15   7   3       2055.67       2128.83        44.15 o                         
 -14   7   3        247.94        259.82         6.80 o                         
 -13   7   3        820.71        835.08        19.92 o                         
 -12   7   3        325.67        354.87         9.12 o                         
 -11   7   3          6.30         11.05         2.30 o                         
 -10   7   3         89.45         94.75         4.42 o                         
  -9   7   3       4428.17       4309.37        73.07 o                         
  -8   7   3         33.47         38.78         1.99 o                         
  -7   7   3        140.53        134.26         3.33 o                         
  -6   7   3         56.04         49.96         2.68 o                         
  -5   7   3       3422.01       3329.66        95.28 o                         
  -4   7   3       1728.22       1655.76        46.63 o                         
  -3   7   3        272.20        269.22        13.05 o                         
  -2   7   3        365.33        350.25         9.97 o                         
  -1   7   3      21009.70      20692.35       417.88 o                         
   0   7   3        318.25        254.15         7.50 o                         
   1   7   3      21009.84      20752.60       384.17 o                         
   2   7   3        365.30        354.81         8.75 o                         
   3   7   3        272.09        261.79         5.85 o                         
   4   7   3       1728.54       1593.75        27.67 o                         
   5   7   3       3422.08       3358.87        56.76 o                         
   6   7   3         56.02         61.26         2.55 o                         
   7   7   3        140.53        130.30         3.12 o                         
   8   7   3         33.45         34.37         1.73 o                         
   9   7   3       4428.31       4354.37        55.21 o                         
  10   7   3         89.47         90.24         3.56 o                         
  11   7   3          6.34         14.74         1.38 o                         
  12   7   3        325.75        326.81         5.99 o                         
  13   7   3        820.92        837.35        13.43 o                         
  14   7   3        248.02        255.34         4.76 o                         
  15   7   3       2055.44       2090.27        37.90 o                         
  16   7   3         28.15         28.91         1.94 o                         
  17   7   3        159.51        148.84         3.69 o                         
  18   7   3        155.59        146.45         5.40 o                         
  19   7   3        168.63        184.25         8.31 o                         
 -18   8   3        147.35        133.64         4.11 o                         
 -17   8   3          3.27          6.46         2.00 o                         
 -16   8   3         88.25         78.10         3.45 o                         
 -15   8   3        520.18        533.92        12.87 o                         
 -14   8   3        196.82        226.17         6.76 o                         
 -13   8   3        115.56        134.25         8.31 o                         
 -12   8   3       3475.03       3552.22        79.98 o                         
 -11   8   3        175.00        217.49         6.72 o                         
 -10   8   3        203.49        195.85         4.66 o                         
  -9   8   3        242.91        233.29         6.32 o                         
  -8   8   3        517.67        464.34         9.17 o                         
  -7   8   3        201.95        221.43         5.04 o                         
  -6   8   3       5580.75       5628.19       105.24 o                         
  -5   8   3        101.47        119.77         2.78 o                         
  -4   8   3       2146.92       2200.17        34.85 o                         
  -3   8   3        304.55        304.49         5.90 o                         
  -2   8   3       2454.39       2482.92        71.15 o                         
  -1   8   3        953.44        986.66        21.52 o                         
   0   8   3         88.24         69.59         4.17 o                         
   1   8   3        953.34       1009.86        21.66 o                         
   2   8   3       2454.63       2453.50        50.63 o                         
   3   8   3        304.43        291.66         7.37 o                         
   4   8   3       2146.90       2177.01        44.92 o                         
   5   8   3        101.44        116.68         2.89 o                         
   6   8   3       5580.76       5461.99        88.57 o                         
   7   8   3        202.02        225.62         4.19 o                         
   8   8   3        517.67        462.34         6.86 o                         
   9   8   3        242.98        222.60         5.85 o                         
  10   8   3        203.45        196.55         3.66 o                         
  11   8   3        175.02        213.37         4.68 o                         
  12   8   3       3475.02       3571.65        58.34 o                         
  13   8   3        115.50        124.06         4.24 o                         
  14   8   3        196.84        214.89         5.36 o                         
  15   8   3        520.31        516.22         9.96 o                         
  16   8   3         88.08         75.11         3.04 o                         
  17   8   3          3.27          3.43         1.32 o                         
  18   8   3        147.33        123.68         4.53 o                         
 -18   9   3          9.03         11.80         1.57 o                         
 -17   9   3         64.69         77.10         3.01 o                         
 -16   9   3        658.70        641.78        14.22 o                         
 -15   9   3        328.32        339.96         7.73 o                         
 -14   9   3        374.81        432.31        12.41 o                         
 -13   9   3        133.13        142.39         5.87 o                         
 -12   9   3        600.97        632.33        17.47 o                         
 -11   9   3        736.25        775.02        18.79 o                         
 -10   9   3        251.94        250.66         6.99 o                         
  -9   9   3         27.25         52.61         5.67 o                         
  -8   9   3        660.32        701.80        14.34 o                         
  -7   9   3       1134.59       1118.47        22.01 o                         
  -6   9   3       1036.01       1043.61        26.31 o                         
  -5   9   3        170.27        179.05         4.00 o                         
  -4   9   3         49.28         61.39         3.11 o                         
  -3   9   3        931.97        944.51        15.35 o                         
  -2   9   3         22.33         29.99         1.89 o                         
  -1   9   3        387.85        359.58         6.31 o                         
   0   9   3         29.04         17.71         1.74 o                         
   1   9   3        387.85        356.20         6.09 o                         
   2   9   3         22.33         34.20         1.80 o                         
   3   9   3        931.99        911.53        13.63 o                         
   4   9   3         49.27         49.75         2.48 o                         
   5   9   3        170.25        170.23         3.63 o                         
   6   9   3       1035.90       1033.33        16.36 o                         
   7   9   3       1134.59       1091.94        17.28 o                         
   8   9   3        660.12        689.58        11.36 o                         
   9   9   3         27.22         50.89         3.04 o                         
  10   9   3        251.97        256.58         7.55 o                         
  11   9   3        736.28        804.27        23.29 o                         
  12   9   3        600.74        624.74        11.81 o                         
  13   9   3        133.10        145.99         4.61 o                         
  14   9   3        374.86        429.67        10.71 o                         
  15   9   3        328.26        332.41        10.35 o                         
  16   9   3        659.00        620.93        13.00 o                         
  17   9   3         64.69         64.34         3.20 o                         
  18   9   3          9.04         11.66         3.71 o                         
 -17  10   3        117.13         95.00         4.63 o                         
 -16  10   3        447.01        432.44         9.85 o                         
 -15  10   3        172.74        170.96         4.51 o                         
 -14  10   3        156.41        142.52         4.52 o                         
 -13  10   3        512.69        503.24        14.28 o                         
 -12  10   3        402.72        405.28        11.90 o                         
 -11  10   3        302.66        343.11         9.01 o                         
 -10  10   3        697.90        685.65        14.56 o                         
  -9  10   3        580.81        601.02        13.61 o                         
  -8  10   3       1257.42       1243.30        26.75 o                         
  -7  10   3         12.46         20.88         2.57 o                         
  -6  10   3       1094.58       1104.58        23.30 o                         
  -5  10   3        457.16        457.04         8.87 o                         
  -4  10   3          2.82          7.95         1.63 o                         
  -3  10   3        123.85        117.06         4.78 o                         
  -2  10   3       2697.12       2493.24        40.20 o                         
  -1  10   3        712.88        728.53        12.85 o                         
   0  10   3          2.03          3.67         1.75 o                         
   1  10   3        712.74        731.63        11.83 o                         
   2  10   3       2697.33       2448.62        37.27 o                         
   3  10   3        123.77        115.82         3.28 o                         
   4  10   3          2.79          8.98         1.58 o                         
   5  10   3        457.11        439.55         7.46 o                         
   6  10   3       1094.83       1039.15        16.80 o                         
   7  10   3         12.47         15.41         1.95 o                         
   8  10   3       1257.53       1221.55        22.15 o                         
   9  10   3        580.81        603.03        12.99 o                         
  10  10   3        697.92        709.18        14.82 o                         
  11  10   3        302.74        325.87        10.40 o                         
  12  10   3        402.89        408.70        10.26 o                         
  13  10   3        512.75        505.12        11.70 o                         
  14  10   3        156.38        137.91         4.23 o                         
  15  10   3        172.68        171.61         5.47 o                         
  16  10   3        446.90        430.39        14.35 o                         
  17  10   3        117.09         87.30         6.42 o                         
 -16  11   3         79.32         69.44         5.65 o                         
 -15  11   3        142.81        134.33         3.87 o                         
 -14  11   3         82.23         80.90         4.78 o                         
 -13  11   3       1079.49       1093.27        36.83 o                         
 -12  11   3        362.79        364.99        10.86 o                         
 -11  11   3        368.06        368.92        15.68 o                         
 -10  11   3         97.28        105.96        12.66 o                         
  -9  11   3        219.59        256.29         7.37 o                         
  -8  11   3          0.67          6.94         2.38 o                         
  -7  11   3        291.44        291.38         8.11 o                         
  -6  11   3        115.80        116.76         4.25 o                         
  -5  11   3       2518.50       2459.74        49.49 o                         
  -4  11   3        996.88       1012.99        22.18 o                         
  -3  11   3         17.67         31.65         3.09 o                         
  -2  11   3        269.72        270.70         8.49 o                         
  -1  11   3       3743.20       3593.14        67.90 o                         
   0  11   3        179.29        249.30         8.55 o                         
   1  11   3       3743.29       3542.40        53.32 o                         
   2  11   3        269.67        263.77         8.50 o                         
   3  11   3         17.61         26.45         2.32 o                         
   4  11   3        997.01        998.37        22.68 o                         
   5  11   3       2518.51       2442.03        40.38 o                         
   6  11   3        115.73        103.13         3.44 o                         
   7  11   3        291.43        290.60         6.64 o                         
   8  11   3          0.67          7.64         2.33 o                         
   9  11   3        219.62        268.13         6.96 o                         
  10  11   3         97.28         99.76         4.85 o                         
  11  11   3        368.07        381.59         9.21 o                         
  12  11   3        362.68        375.17         8.99 o                         
  13  11   3       1079.54       1128.14        30.33 o                         
  14  11   3         82.25         82.45         4.38 o                         
  15  11   3        142.76        141.88         6.91 o                         
  16  11   3         79.29         67.53         5.98 o                         
 -14  12   3        119.71        132.54         7.99 o                         
 -13  12   3         96.23         95.70         4.79 o                         
 -12  12   3         88.18         84.11         4.90 o                         
 -11  12   3         23.97         30.51         3.87 o                         
 -10  12   3        516.61        521.28        17.48 o                         
  -9  12   3         31.73         36.04         2.60 o                         
  -8  12   3         31.38         36.79         3.54 o                         
  -7  12   3        350.58        377.34         9.25 o                         
  -6  12   3        382.70        414.14         9.95 o                         
  -5  12   3        172.31        169.06         5.30 o                         
  -4  12   3        382.38        401.88        12.46 o                         
  -3  12   3        372.46        386.19         9.51 o                         
  -2  12   3         34.95         39.27         5.15 o                         
  -1  12   3        417.22        444.16         9.34 o                         
   0  12   3         47.10         93.03         4.04 o                         
   1  12   3        417.27        448.82         9.82 o                         
   2  12   3         34.87         32.92         2.40 o                         
   3  12   3        372.49        379.81         7.50 o                         
   4  12   3        382.37        409.36         8.51 o                         
   5  12   3        172.26        163.80         4.51 o                         
   6  12   3        382.72        399.67         8.02 o                         
   7  12   3        350.53        370.29         7.43 o                         
   8  12   3         31.40         37.31         2.48 o                         
   9  12   3         31.76         32.09         3.29 o                         
  10  12   3        516.60        540.18        17.99 o                         
  11  12   3         23.94         32.01         2.71 o                         
  12  12   3         88.17         85.04         3.13 o                         
  13  12   3         96.23         87.16         4.14 o                         
  14  12   3        119.72        122.50         6.52 o                         
 -13  13   3       1380.63       1306.81        54.32 o                         
 -12  13   3        369.30        365.85        12.26 o                         
 -11  13   3          1.55          4.65         3.30 o                         
 -10  13   3        202.04        180.41         6.47 o                         
  -9  13   3          7.69          9.85         3.22 o                         
  -8  13   3        188.83        176.82         5.51 o                         
  -7  13   3         74.88         69.85         3.76 o                         
  -6  13   3         57.38         71.70         4.02 o                         
  -5  13   3       1563.61       1666.15        40.93 o                         
  -4  13   3        120.71        149.45         5.53 o                         
  -3  13   3        401.32        375.04        10.62 o                         
  -2  13   3         28.93         34.15         2.54 o                         
  -1  13   3        744.01        765.65        15.79 o                         
   0  13   3        114.19        119.01         3.80 o                         
   1  13   3        744.09        755.70        14.68 o                         
   2  13   3         28.93         38.07         2.59 o                         
   3  13   3        401.34        375.63         6.54 o                         
   4  13   3        120.67        142.66         3.99 o                         
   5  13   3       1563.60       1639.98        34.18 o                         
   6  13   3         57.41         66.71         2.82 o                         
   7  13   3         74.88         67.19         2.97 o                         
   8  13   3        188.75        172.41         4.31 o                         
   9  13   3          7.63          8.79         2.13 o                         
  10  13   3        202.13        176.86         5.13 o                         
  11  13   3          1.54          2.85         1.57 o                         
  12  13   3        369.25        350.64        11.08 o                         
  13  13   3       1380.61       1501.40        76.78 o                         
 -11  14   3        116.83        121.21         8.34 o                         
 -10  14   3        161.74        178.52         6.87 o                         
  -9  14   3        240.51        220.18         7.79 o                         
  -8  14   3         22.45         40.55         3.89 o                         
  -7  14   3          6.41          7.87         3.23 o                         
  -6  14   3        167.74        171.21         5.59 o                         
  -5  14   3         60.21         70.60         3.80 o                         
  -4  14   3          9.51         14.06         2.54 o                         
  -3  14   3         19.07         21.90         2.36 o                         
  -2  14   3        492.43        487.29        13.65 o                         
  -1  14   3        110.36        100.03         3.51 o                         
   0  14   3          2.87         -0.77         1.83 o                         
   1  14   3        110.33         98.91         3.16 o                         
   2  14   3        492.49        505.11        10.19 o                         
   3  14   3         19.05         22.35         2.39 o                         
   4  14   3          9.49         10.70         1.97 o                         
   5  14   3         60.23         69.60         3.23 o                         
   6  14   3        167.78        168.85         4.47 o                         
   7  14   3          6.41          4.83         1.89 o                         
   8  14   3         22.48         40.52         2.34 o                         
   9  14   3        240.60        205.17         5.05 o                         
  10  14   3        161.79        184.97         5.38 o                         
  11  14   3        116.84        115.68         7.09 o                         
  -8  15   3         84.96         68.32         7.36 o                         
  -7  15   3         45.54         47.30         7.96 o                         
  -6  15   3          1.98          1.48         2.77 o                         
  -5  15   3         95.54         83.13         4.13 o                         
  -4  15   3         44.31         63.88         2.97 o                         
  -3  15   3          4.57          6.07         2.52 o                         
  -2  15   3          1.65         14.60         2.53 o                         
  -1  15   3         15.19         15.06         2.51 o                         
   0  15   3          0.63          1.97         1.67 o                         
   1  15   3         15.19         15.57         2.70 o                         
   2  15   3          1.65         17.26         2.32 o                         
   3  15   3          4.57          7.86         1.72 o                         
   4  15   3         44.28         66.30         2.70 o                         
   5  15   3         95.51         76.64         2.62 o                         
   6  15   3          1.98          1.49         1.74 o                         
   7  15   3         45.54         43.99         2.31 o                         
   8  15   3         84.90         66.07         3.38 o                         
  -4  16   3         21.77         10.42         4.32 o                         
  -3  16   3        197.02        192.57         6.27 o                         
  -2  16   3         69.70         84.66         3.13 o                         
  -1  16   3          6.72          5.92         1.79 o                         
   0  16   3          4.46          5.75         3.42 o                         
   1  16   3          6.73          6.05         3.52 o                         
   2  16   3         69.60         82.81         3.39 o                         
   3  16   3        197.12        176.79         7.64 o                         
   4  16   3         21.71          6.31         2.29 o                         
   0   0   4        935.71       1330.16        24.81 o                         
   1   0   4       9280.87       8897.38        99.38 o                         
   2   0   4       5085.83       5711.61        61.90 o                         
   3   0   4      18393.82      17584.79       203.80 o                         
   4   0   4         67.81        119.80         1.76 o                         
   5   0   4       6001.60       5824.56        61.95 o                         
   6   0   4        634.53        838.75         9.41 o                         
   7   0   4      10332.72      11165.05       140.69 o                         
   8   0   4       1347.25       1403.01        21.65 o                         
   9   0   4       8891.85      10082.00       170.21 o                         
  10   0   4         43.04         73.36         4.21 o                         
  11   0   4       2095.23       2229.64        31.43 o                         
  12   0   4       1835.13       1693.00        22.99 o                         
  13   0   4         15.17         21.12         1.80 o                         
  14   0   4       1855.12       2004.21        25.97 o                         
  15   0   4          4.90          8.32         1.46 o                         
  16   0   4        111.85        105.02         2.89 o                         
  17   0   4        516.89        629.72        11.28 o                         
  18   0   4       1617.94       1723.54        41.29 o                         
  19   0   4        108.20        125.12         3.37 o                         
  20   0   4        105.59         81.18         2.75 o                         
  21   0   4        304.86        295.43         8.65 o                         
 -21   1   4        122.89         96.29         6.12 o                         
 -20   1   4         48.52         54.50         2.31 o                         
 -19   1   4         12.83         19.79         1.72 o                         
 -18   1   4        383.79        442.90         8.82 o                         
 -17   1   4        211.29        230.16         4.96 o                         
 -16   1   4        195.14        206.12         4.71 o                         
 -15   1   4       1265.84       1188.43        18.19 o                         
 -14   1   4        472.79        501.95         7.07 o                         
 -13   1   4         28.55         18.11         1.34 o                         
 -12   1   4        164.91        144.55         7.28 o                         
 -11   1   4       3797.74       3854.90        60.05 o                         
 -10   1   4       7118.08       7239.13       163.13 o                         
  -9   1   4        337.38        315.71         9.02 o                         
  -8   1   4        159.74        195.57         5.17 o                         
  -7   1   4       1387.60       1412.86        20.14 o                         
  -6   1   4       3093.96       3369.88        42.19 o                         
  -5   1   4        518.48        544.03         7.55 o                         
  -4   1   4       2050.66       2259.05        28.42 o                         
  -3   1   4       8099.34       8036.50        89.73 o                         
  -2   1   4      10057.91      10283.37       120.44 o                         
  -1   1   4        152.02        139.59         2.16 o                         
   0   1   4         50.78         15.13         0.90 o                         
   1   1   4        152.03        140.91         2.51 o                         
   2   1   4      10057.97      10273.34       114.44 o                         
   3   1   4       8099.44       8111.97        89.86 o                         
   4   1   4       2050.60       2246.58        26.11 o                         
   5   1   4        518.49        541.57         7.52 o                         
   6   1   4       3094.01       3337.24        37.78 o                         
   7   1   4       1387.13       1386.69        21.72 o                         
   8   1   4        159.74        198.23         4.34 o                         
   9   1   4        337.37        312.03         7.36 o                         
  10   1   4       7117.60       7234.88       138.55 o                         
  11   1   4       3798.16       3895.08        56.20 o                         
  12   1   4        164.96        142.98         6.14 o                         
  13   1   4         28.49         19.95         1.59 o                         
  14   1   4        472.78        511.46         7.74 o                         
  15   1   4       1265.55       1215.33        19.87 o                         
  16   1   4        195.20        212.24         4.66 o                         
  17   1   4        211.37        234.00         4.89 o                         
  18   1   4        383.91        450.70         8.21 o                         
  19   1   4         12.83         21.41         1.99 o                         
  20   1   4         48.45         54.25         2.60 o                         
  21   1   4        122.75         96.18         4.33 o                         
 -21   2   4        327.37        316.84        14.10 o                         
 -20   2   4         40.59         57.94         2.85 o                         
 -19   2   4         34.21         29.48         1.64 o                         
 -18   2   4        345.90        399.43         7.50 o                         
 -17   2   4        189.81        210.46         4.65 o                         
 -16   2   4        894.28        906.75        14.70 o                         
 -15   2   4        934.67        919.41        16.97 o                         
 -14   2   4        402.53        378.53         6.34 o                         
 -13   2   4        306.21        310.52         4.90 o                         
 -12   2   4       1521.05       1528.25        20.42 o                         
 -11   2   4        768.47        720.39        10.38 o                         
 -10   2   4       1792.05       1821.59        34.72 o                         
  -9   2   4        532.43        529.35        13.89 o                         
  -8   2   4          9.98         18.59         1.99 o                         
  -7   2   4       1825.91       1857.14        31.13 o                         
  -6   2   4         53.36         74.69         2.43 o                         
  -5   2   4       2015.25       2158.58        27.36 o                         
  -4   2   4       2209.84       2343.71        29.72 o                         
  -3   2   4       2902.60       2837.09        31.84 o                         
  -2   2   4       6825.78       7046.56        73.98 o                         
  -1   2   4         15.65         23.45         0.97 o                         
   0   2   4      10159.61       9861.93       113.21 o                         
   1   2   4         15.72         25.47         1.32 o                         
   2   2   4       6825.66       7240.20        89.47 o                         
   3   2   4       2902.62       2883.76        33.96 o                         
   4   2   4       2209.74       2362.01        32.19 o                         
   5   2   4       2015.28       2144.41        25.06 o                         
   6   2   4         53.41         78.40         1.93 o                         
   7   2   4       1826.15       1887.41        32.34 o                         
   8   2   4          9.96         21.58         2.14 o                         
   9   2   4        532.46        540.57        12.48 o                         
  10   2   4       1792.07       1799.31        31.84 o                         
  11   2   4        768.24        728.06         9.12 o                         
  12   2   4       1521.03       1547.58        18.78 o                         
  13   2   4        306.32        323.01         5.32 o                         
  14   2   4        402.22        387.56         5.90 o                         
  15   2   4        934.99        923.49        19.26 o                         
  16   2   4        894.11        938.77        16.17 o                         
  17   2   4        189.86        214.23         4.62 o                         
  18   2   4        345.78        403.43         8.18 o                         
  19   2   4         34.20         31.70         2.51 o                         
  20   2   4         40.65         58.58         2.66 o                         
  21   2   4        327.54        315.06         8.34 o                         
 -21   3   4         28.00         33.25         4.48 o                         
 -20   3   4        158.81        161.33         4.65 o                         
 -19   3   4        139.75        135.31         3.51 o                         
 -18   3   4        362.10        432.42         8.77 o                         
 -17   3   4         42.24         38.04         1.97 o                         
 -16   3   4        492.18        445.66         8.28 o                         
 -15   3   4        939.10        862.40        14.53 o                         
 -14   3   4        207.07        201.66         8.19 o                         
 -13   3   4         35.35         50.72         2.34 o                         
 -12   3   4        115.89        121.15         3.60 o                         
 -11   3   4       1261.44       1129.93        17.86 o                         
 -10   3   4       4626.14       4414.36        78.75 o                         
  -9   3   4        125.28        108.12         4.18 o                         
  -8   3   4         80.51         58.19         2.79 o                         
  -7   3   4        206.88        179.57         4.56 o                         
  -6   3   4         11.47         22.88         1.76 o                         
  -5   3   4         73.33         70.61         2.14 o                         
  -4   3   4        969.62        818.76        11.57 o                         
  -3   3   4         26.98         57.44         1.15 o                         
  -2   3   4       3109.15       3060.52        33.18 o                         
  -1   3   4       2182.24       2309.22        25.48 o                         
   0   3   4        745.77        672.57         7.77 o                         
   1   3   4       2182.31       2338.00        26.68 o                         
   2   3   4       3109.32       3171.84        36.55 o                         
   3   3   4         26.96         56.69         1.65 o                         
   4   3   4        969.91        843.47        12.11 o                         
   5   3   4         73.32         77.41         2.08 o                         
   6   3   4         11.48         25.80         1.53 o                         
   7   3   4        207.08        180.03         4.10 o                         
   8   3   4         80.51         61.53         3.29 o                         
   9   3   4        125.32        116.51         4.38 o                         
  10   3   4       4626.74       4502.68        74.16 o                         
  11   3   4       1261.43       1173.49        16.63 o                         
  12   3   4        115.95        119.89         2.93 o                         
  13   3   4         35.29         48.84         1.79 o                         
  14   3   4        207.66        196.06         4.74 o                         
  15   3   4        938.93        892.77        12.88 o                         
  16   3   4        492.32        454.68         7.95 o                         
  17   3   4         42.22         40.16         2.10 o                         
  18   3   4        362.14        437.22         9.25 o                         
  19   3   4        139.79        136.31         4.02 o                         
  20   3   4        158.81        166.44         8.64 o                         
  21   3   4         27.91         28.95         2.61 o                         
 -20   4   4         41.76         23.99         3.30 o                         
 -19   4   4        156.21        157.75         4.31 o                         
 -18   4   4         75.43         85.82         3.11 o                         
 -17   4   4        151.90        189.50         4.81 o                         
 -16   4   4        108.27        102.45         3.78 o                         
 -15   4   4         37.43         40.26         3.63 o                         
 -14   4   4        366.46        398.85         8.38 o                         
 -13   4   4        205.81        193.09         3.95 o                         
 -12   4   4         58.87         67.08         2.44 o                         
 -11   4   4         53.11         60.00         2.50 o                         
 -10   4   4        936.39        841.61        14.06 o                         
  -9   4   4       3048.26       3232.07        71.60 o                         
  -8   4   4        159.70        130.39         4.52 o                         
  -7   4   4       5208.70       5563.94       111.31 o                         
  -6   4   4         13.29         23.68         2.20 o                         
  -5   4   4         62.60         52.31         2.53 o                         
  -4   4   4       1367.15       1434.92        23.90 o                         
  -3   4   4        492.19        412.71         5.53 o                         
  -2   4   4       8926.50       8920.74       100.37 o                         
  -1   4   4       1182.87       1067.35        12.19 o                         
   0   4   4       1667.14       1565.88        17.36 o                         
   1   4   4       1182.91       1094.08        12.85 o                         
   2   4   4       8926.58       9152.92       106.27 o                         
   3   4   4        492.07        415.16         5.67 o                         
   4   4   4       1366.96       1453.25        18.90 o                         
   5   4   4         62.59         55.47         2.23 o                         
   6   4   4         13.25         25.00         2.28 o                         
   7   4   4       5208.48       5612.22        98.59 o                         
   8   4   4        159.67        130.96         5.18 o                         
   9   4   4       3048.24       3188.79        74.59 o                         
  10   4   4        936.08        844.09        10.97 o                         
  11   4   4         53.04         60.20         1.81 o                         
  12   4   4         58.89         69.24         1.91 o                         
  13   4   4        205.89        197.38         3.22 o                         
  14   4   4        366.14        400.53         6.70 o                         
  15   4   4         37.47         40.16         2.70 o                         
  16   4   4        108.24        103.16         3.08 o                         
  17   4   4        151.79        184.58         4.80 o                         
  18   4   4         75.45         81.80         2.82 o                         
  19   4   4        156.21        164.91         4.41 o                         
  20   4   4         41.72         22.90         2.95 o                         
 -20   5   4        135.32        113.84         3.39 o                         
 -19   5   4         73.26         69.85         2.65 o                         
 -18   5   4         82.57         89.12         3.01 o                         
 -17   5   4         87.10         89.10         3.58 o                         
 -16   5   4        108.83        126.10         4.41 o                         
 -15   5   4        690.25        652.85        14.05 o                         
 -14   5   4       3021.47       3015.48        53.74 o                         
 -13   5   4        920.89        891.41        15.61 o                         
 -12   5   4        205.14        213.19         5.38 o                         
 -11   5   4         61.14         56.16         2.44 o                         
 -10   5   4       2141.55       2019.54        33.94 o                         
  -9   5   4         98.90         96.80         3.12 o                         
  -8   5   4       1013.44        998.16        42.15 o                         
  -7   5   4       5078.81       5110.94       141.06 o                         
  -6   5   4       6670.08       6575.39       181.74 o                         
  -5   5   4        438.38        406.76        11.71 o                         
  -4   5   4         75.82         63.34         1.60 o                         
  -3   5   4       1590.15       1419.88        23.48 o                         
  -2   5   4       3814.55       3860.05        47.93 o                         
  -1   5   4       2307.58       2014.50        23.78 o                         
   0   5   4       2258.45       2198.47        26.27 o                         
   1   5   4       2307.66       2070.40        24.47 o                         
   2   5   4       3814.43       3970.60        49.28 o                         
   3   5   4       1590.41       1432.98        18.65 o                         
   4   5   4         75.83         63.79         2.06 o                         
   5   5   4        438.31        418.21         7.71 o                         
   6   5   4       6670.26       6789.53       112.34 o                         
   7   5   4       5078.71       5242.08        93.52 o                         
   8   5   4       1013.37       1030.49        22.72 o                         
   9   5   4         98.98         86.95         2.20 o                         
  10   5   4       2141.35       2091.67        27.11 o                         
  11   5   4         61.26         54.53         1.98 o                         
  12   5   4        205.11        209.93         3.67 o                         
  13   5   4        920.69        894.83        12.71 o                         
  14   5   4       3021.62       3060.84        46.63 o                         
  15   5   4        690.19        644.46        10.89 o                         
  16   5   4        108.84        113.78         4.02 o                         
  17   5   4         87.22         80.56         3.24 o                         
  18   5   4         82.59         91.04         3.10 o                         
  19   5   4         73.27         66.90         2.49 o                         
  20   5   4        135.31        123.22         4.80 o                         
 -19   6   4         20.71         12.52         1.53 o                         
 -18   6   4         29.97         21.58         1.84 o                         
 -17   6   4        733.64        698.14        14.74 o                         
 -16   6   4        350.02        340.66         8.63 o                         
 -15   6   4       2175.43       2253.21        45.88 o                         
 -14   6   4       2901.53       2866.13        59.08 o                         
 -13   6   4        570.26        599.02        11.92 o                         
 -12   6   4       1074.89       1008.77        18.39 o                         
 -11   6   4        462.93        382.93         7.56 o                         
 -10   6   4        288.07        254.13         6.77 o                         
  -9   6   4        125.83        129.16         3.76 o                         
  -8   6   4        950.61        881.05        15.31 o                         
  -7   6   4       8092.77       7641.68       157.35 o                         
  -6   6   4        385.15        414.38        32.57 o                         
  -5   6   4         42.31         35.53         4.84 o                         
  -4   6   4        183.75        167.22         4.35 o                         
  -3   6   4         25.44         68.32         4.15 o                         
  -2   6   4       2796.67       2762.48        61.89 o                         
  -1   6   4       4186.37       3937.14        67.46 o                         
   0   6   4      18636.27      18634.73       261.15 o                         
   1   6   4       4186.61       3887.57        55.40 o                         
   2   6   4       2796.47       2763.08        39.60 o                         
   3   6   4         25.55         70.72         3.06 o                         
   4   6   4        183.69        179.22         4.38 o                         
   5   6   4         42.32         35.98         2.61 o                         
   6   6   4        385.09        445.59         8.87 o                         
   7   6   4       8092.90       8360.07       154.54 o                         
   8   6   4        950.55        865.63        12.40 o                         
   9   6   4        125.84        123.75         2.69 o                         
  10   6   4        288.34        246.21         4.13 o                         
  11   6   4        462.95        408.48         7.44 o                         
  12   6   4       1075.00       1024.85        13.92 o                         
  13   6   4        570.44        622.06         9.73 o                         
  14   6   4       2901.35       2954.39        49.43 o                         
  15   6   4       2175.61       2256.48        36.01 o                         
  16   6   4        349.95        339.58         7.01 o                         
  17   6   4        733.76        710.66        14.49 o                         
  18   6   4         29.90         18.73         1.70 o                         
  19   6   4         20.73         10.46         1.29 o                         
 -19   7   4         24.74         19.71         1.87 o                         
 -18   7   4          0.75          3.21         1.86 o                         
 -17   7   4         94.50         78.46         3.55 o                         
 -16   7   4        470.89        454.78        12.42 o                         
 -15   7   4        422.42        434.73        10.93 o                         
 -14   7   4        531.25        518.65        12.80 o                         
 -13   7   4        488.85        531.76        13.11 o                         
 -12   7   4         13.12         17.07         2.74 o                         
 -11   7   4         94.16         88.61         3.79 o                         
 -10   7   4        279.59        301.18         6.93 o                         
  -9   7   4         61.79         68.05         3.52 o                         
  -8   7   4         52.87         40.35         2.02 o                         
  -7   7   4        222.50        231.77         4.65 o                         
  -6   7   4         41.70         51.82         2.30 o                         
  -5   7   4         19.16         22.93         2.09 o                         
  -4   7   4        295.76        341.37        11.15 o                         
  -3   7   4       1529.36       1512.53        43.75 o                         
  -2   7   4         66.97         97.70         5.00 o                         
  -1   7   4       1787.14       1877.55        38.36 o                         
   0   7   4        262.77        319.90         8.21 o                         
   1   7   4       1787.25       1853.94        38.52 o                         
   2   7   4         66.97         90.54         3.55 o                         
   3   7   4       1529.26       1504.33        27.53 o                         
   4   7   4        295.85        343.35         7.22 o                         
   5   7   4         19.15         21.36         2.07 o                         
   6   7   4         41.74         52.83         2.32 o                         
   7   7   4        222.51        221.80         4.05 o                         
   8   7   4         52.89         43.06         2.01 o                         
   9   7   4         61.80         62.13         2.81 o                         
  10   7   4        279.57        302.17         4.67 o                         
  11   7   4         94.06         80.12         2.79 o                         
  12   7   4         13.13         16.14         1.69 o                         
  13   7   4        488.67        520.47         9.65 o                         
  14   7   4        531.57        505.33         8.84 o                         
  15   7   4        422.23        422.68         8.00 o                         
  16   7   4        470.92        448.96         8.23 o                         
  17   7   4         94.40         76.59         3.21 o                         
  18   7   4          0.75          0.88         1.24 o                         
  19   7   4         24.76         18.15         1.72 o                         
 -18   8   4         10.76         11.28         1.69 o                         
 -17   8   4        242.40        226.57         6.34 o                         
 -16   8   4          1.76          5.50         2.00 o                         
 -15   8   4        194.74        196.43         6.13 o                         
 -14   8   4       1691.32       1742.68        45.23 o                         
 -13   8   4       1701.37       1747.05        39.88 o                         
 -12   8   4        248.22        263.31         7.60 o                         
 -11   8   4        712.48        706.78        14.57 o                         
 -10   8   4        215.94        216.23         5.68 o                         
  -9   8   4       1415.86       1430.67        28.47 o                         
  -8   8   4        318.31        284.04         6.01 o                         
  -7   8   4        873.30        844.12        16.72 o                         
  -6   8   4       1692.60       1669.68        31.83 o                         
  -5   8   4        325.07        370.30         7.76 o                         
  -4   8   4        137.30        142.51         3.14 o                         
  -3   8   4         78.75         69.56         2.25 o                         
  -2   8   4       1926.86       2017.59        34.49 o                         
  -1   8   4       8242.53       7738.53       143.32 o                         
   0   8   4       1947.39       1959.90        43.06 o                         
   1   8   4       8242.58       7898.42       137.84 o                         
   2   8   4       1926.67       2020.27        36.19 o                         
   3   8   4         78.87         70.83         2.97 o                         
   4   8   4        137.24        139.59         3.63 o                         
   5   8   4        325.12        350.03         5.51 o                         
   6   8   4       1692.45       1620.10        21.15 o                         
   7   8   4        873.30        823.53        12.01 o                         
   8   8   4        318.36        276.98         5.03 o                         
   9   8   4       1415.71       1396.38        19.48 o                         
  10   8   4        215.87        203.94         4.23 o                         
  11   8   4        712.48        697.45        12.40 o                         
  12   8   4        248.18        261.36         6.10 o                         
  13   8   4       1701.44       1756.13        28.67 o                         
  14   8   4       1691.03       1730.25        29.69 o                         
  15   8   4        194.82        198.86         4.71 o                         
  16   8   4          1.76          4.43         1.44 o                         
  17   8   4        242.50        222.76         5.74 o                         
  18   8   4         10.78          9.91         1.75 o                         
 -17   9   4        103.57        102.56         3.59 o                         
 -16   9   4         43.50         49.25         2.73 o                         
 -15   9   4        113.47        118.54         3.75 o                         
 -14   9   4       2117.47       2211.25        57.22 o                         
 -13   9   4       1152.57       1202.61        31.09 o                         
 -12   9   4        178.15        174.54         5.81 o                         
 -11   9   4       1419.26       1417.87        32.61 o                         
 -10   9   4        545.11        592.38        18.75 o                         
  -9   9   4         95.68         79.03         2.95 o                         
  -8   9   4        959.92        937.75        20.42 o                         
  -7   9   4        736.13        713.24        14.43 o                         
  -6   9   4       2921.97       2891.21        59.71 o                         
  -5   9   4        115.37        152.22         4.20 o                         
  -4   9   4        158.49        138.30         3.15 o                         
  -3   9   4        484.14        433.76         7.56 o                         
  -2   9   4       1252.87       1347.65        21.52 o                         
  -1   9   4        949.06        952.31        15.10 o                         
   0   9   4       1087.92       1052.90        17.14 o                         
   1   9   4        949.21        949.35        15.82 o                         
   2   9   4       1252.67       1300.05        20.43 o                         
   3   9   4        484.18        420.11         7.74 o                         
   4   9   4        158.50        132.64         3.21 o                         
   5   9   4        115.28        139.85         3.20 o                         
   6   9   4       2922.11       2703.53        38.28 o                         
   7   9   4        736.11        695.87        11.58 o                         
   8   9   4        959.87        921.26        14.78 o                         
   9   9   4         95.75         78.99         4.62 o                         
  10   9   4        545.02        591.57        16.02 o                         
  11   9   4       1419.43       1427.46        29.03 o                         
  12   9   4        178.08        168.86         4.66 o                         
  13   9   4       1152.44       1161.18        19.40 o                         
  14   9   4       2117.68       2205.48        45.33 o                         
  15   9   4        113.54        111.88         3.24 o                         
  16   9   4         43.47         44.68         1.97 o                         
  17   9   4        103.57         90.86         3.96 o                         
 -16  10   4        220.90        185.61         4.72 o                         
 -15  10   4        984.75        968.64        21.31 o                         
 -14  10   4        137.50        119.16         5.08 o                         
 -13  10   4         54.07         56.48         4.04 o                         
 -12  10   4       1007.60       1038.21        27.39 o                         
 -11  10   4         82.34         86.30         4.15 o                         
 -10  10   4         65.96         69.28         3.92 o                         
  -9  10   4         34.27         55.99         4.68 o                         
  -8  10   4         83.72         95.31         5.73 o                         
  -7  10   4        175.09        175.70         5.16 o                         
  -6  10   4        178.60        214.59         7.52 o                         
  -5  10   4        106.95        107.23         3.98 o                         
  -4  10   4         72.79         97.01         2.85 o                         
  -3  10   4         16.87         17.23         1.68 o                         
  -2  10   4        130.83        198.04         6.39 o                         
  -1  10   4         30.19         25.40         1.99 o                         
   0  10   4        317.02        375.98         8.67 o                         
   1  10   4         30.22         25.64         1.92 o                         
   2  10   4        130.83        203.94         5.02 o                         
   3  10   4         16.91         15.81         1.76 o                         
   4  10   4         72.80        102.32         3.51 o                         
   5  10   4        106.94         95.84         3.07 o                         
   6  10   4        178.56        223.28         5.15 o                         
   7  10   4        175.03        170.76         4.30 o                         
   8  10   4         83.67         97.04         4.40 o                         
   9  10   4         34.28         50.74         2.84 o                         
  10  10   4         66.02         72.19         3.15 o                         
  11  10   4         82.39         88.12         3.37 o                         
  12  10   4       1007.68       1021.57        20.89 o                         
  13  10   4         54.11         50.19         4.79 o                         
  14  10   4        137.42        122.59         3.89 o                         
  15  10   4        984.66        938.01        18.38 o                         
  16  10   4        220.93        179.15         6.09 o                         
 -15  11   4         60.94         55.57         2.98 o                         
 -14  11   4        556.06        581.47        15.26 o                         
 -13  11   4        240.86        230.28         7.71 o                         
 -12  11   4         16.41         17.45         3.66 o                         
 -11  11   4        410.68        413.91        13.93 o                         
 -10  11   4        225.11        226.50         8.07 o                         
  -9  11   4        341.49        373.38        12.26 o                         
  -8  11   4        183.21        195.56         5.95 o                         
  -7  11   4         86.58         87.25         3.95 o                         
  -6  11   4        156.98        179.02         5.64 o                         
  -5  11   4        721.14        688.32        18.31 o                         
  -4  11   4       1138.18       1102.83        20.71 o                         
  -3  11   4       1304.18       1251.52        23.21 o                         
  -2  11   4        275.46        260.32         5.86 o                         
  -1  11   4       2202.40       2141.42        43.55 o                         
   0  11   4       2943.54       2747.69        54.04 o                         
   1  11   4       2202.15       2104.11        34.93 o                         
   2  11   4        275.52        257.26         5.55 o                         
   3  11   4       1304.11       1232.94        21.01 o                         
   4  11   4       1138.07       1102.88        17.56 o                         
   5  11   4        721.25        694.46        11.75 o                         
   6  11   4        156.97        166.72         4.43 o                         
   7  11   4         86.64         82.88         3.19 o                         
   8  11   4        183.23        188.68         5.64 o                         
   9  11   4        341.38        367.70         9.13 o                         
  10  11   4        224.99        215.04         5.41 o                         
  11  11   4        410.70        400.37         8.72 o                         
  12  11   4         16.39         18.05         2.59 o                         
  13  11   4        240.86        240.72         6.53 o                         
  14  11   4        556.04        596.92        13.12 o                         
  15  11   4         60.96         52.82         2.43 o                         
 -14  12   4        608.66        561.01        19.08 o                         
 -13  12   4       1119.72       1122.03        34.15 o                         
 -12  12   4         56.42         63.84         8.40 o                         
 -11  12   4        958.27       1031.81        32.65 o                         
 -10  12   4       1253.73       1307.35        46.77 o                         
  -9  12   4        196.23        196.54         7.16 o                         
  -8  12   4         40.74         49.71         2.80 o                         
  -7  12   4        395.00        416.36        10.92 o                         
  -6  12   4        214.77        233.62         6.46 o                         
  -5  12   4         32.87         57.18         5.49 o                         
  -4  12   4        256.28        263.39         9.76 o                         
  -3  12   4       1234.10       1235.45        25.06 o                         
  -2  12   4       2199.02       2294.26        48.54 o                         
  -1  12   4       2175.92       2200.12        48.29 o                         
   0  12   4       1735.11       1729.13        34.71 o                         
   1  12   4       2176.03       2214.15        40.75 o                         
   2  12   4       2198.73       2180.45        38.83 o                         
   3  12   4       1234.28       1254.63        23.75 o                         
   4  12   4        256.22        269.91         5.68 o                         
   5  12   4         32.92         53.34         2.87 o                         
   6  12   4        214.74        232.90         5.24 o                         
   7  12   4        394.99        424.63         9.59 o                         
   8  12   4         40.76         45.23         2.38 o                         
   9  12   4        196.17        188.09         4.80 o                         
  10  12   4       1253.74       1264.71        23.60 o                         
  11  12   4        958.18       1070.89        21.81 o                         
  12  12   4         56.43         61.65         4.48 o                         
  13  12   4       1119.67       1101.05        28.08 o                         
  14  12   4        608.64        577.33        19.04 o                         
 -12  13   4         79.18         77.85         8.80 o                         
 -11  13   4        453.25        445.07        14.01 o                         
 -10  13   4        409.56        432.59        16.40 o                         
  -9  13   4        192.83        198.88        10.59 o                         
  -8  13   4         89.16        100.03         5.30 o                         
  -7  13   4        143.76        146.27         5.65 o                         
  -6  13   4         74.22         93.44         3.62 o                         
  -5  13   4        261.03        287.16         8.34 o                         
  -4  13   4         24.97         30.24         6.11 o                         
  -3  13   4         64.63         67.01         5.12 o                         
  -2  13   4        161.31        171.93         5.18 o                         
  -1  13   4        162.21        230.47         5.73 o                         
   0  13   4         95.97        117.98         3.64 o                         
   1  13   4        162.23        222.13         8.10 o                         
   2  13   4        161.29        175.33         4.50 o                         
   3  13   4         64.64         62.40         2.47 o                         
   4  13   4         25.01         28.02         2.01 o                         
   5  13   4        260.99        285.69         5.96 o                         
   6  13   4         74.22         87.33         3.04 o                         
   7  13   4        143.69        139.83         3.68 o                         
   8  13   4         89.12         89.44         2.89 o                         
   9  13   4        192.82        192.11         4.94 o                         
  10  13   4        409.64        411.51         9.01 o                         
  11  13   4        453.38        421.45        13.14 o                         
  12  13   4         79.18         69.63         5.39 o                         
 -10  14   4        265.21        255.21         8.79 o                         
  -9  14   4        109.51         98.09         7.39 o                         
  -8  14   4         22.89         33.36         5.43 o                         
  -7  14   4        383.76        406.29        13.11 o                         
  -6  14   4         39.51         51.84         3.43 o                         
  -5  14   4        179.48        193.62         5.92 o                         
  -4  14   4        379.93        393.45        10.40 o                         
  -3  14   4       1365.68       1491.84        36.50 o                         
  -2  14   4        784.45        812.22        19.01 o                         
  -1  14   4         99.01        115.40         4.00 o                         
   0  14   4          0.81          4.28         1.69 o                         
   1  14   4         99.03        113.89         3.35 o                         
   2  14   4        784.31        800.89        16.31 o                         
   3  14   4       1365.71       1451.25        26.28 o                         
   4  14   4        379.95        377.86        11.05 o                         
   5  14   4        179.45        185.28         5.08 o                         
   6  14   4         39.57         46.42         2.31 o                         
   7  14   4        383.90        383.18         8.56 o                         
   8  14   4         22.87         24.90         2.52 o                         
   9  14   4        109.53        102.35         5.20 o                         
  10  14   4        265.11        252.20         7.38 o                         
  -8  15   4         61.27         53.39         4.92 o                         
  -7  15   4         68.07         44.97         5.12 o                         
  -6  15   4         23.30         29.58         2.39 o                         
  -5  15   4         98.11        114.13         6.57 o                         
  -4  15   4        483.96        506.18        13.41 o                         
  -3  15   4        157.96        162.40         4.14 o                         
  -2  15   4        118.20        104.90         3.30 o                         
  -1  15   4        690.97        648.48        13.50 o                         
   0  15   4       1082.70       1050.96        30.12 o                         
   1  15   4        690.79        664.03        19.15 o                         
   2  15   4        118.26        111.66         4.00 o                         
   3  15   4        157.97        156.83         3.91 o                         
   4  15   4        483.90        515.63        11.53 o                         
   5  15   4         98.15        111.06         3.21 o                         
   6  15   4         23.29         26.68         1.99 o                         
   7  15   4         68.03         37.40         3.32 o                         
   8  15   4         61.21         45.59         5.58 o                         
  -2  16   4        353.46        279.43        13.55 o                         
  -1  16   4        646.43        581.76        23.05 o                         
   0  16   4        790.06        714.28        21.42 o                         
   1  16   4        646.42        587.25        27.86 o                         
   2  16   4        353.44        276.51        12.67 o                         
   0   0   5          7.76         -0.95         0.95 o                         
   1   0   5          5.98          7.43         0.84 o                         
   2   0   5          5.55          3.24         0.87 o                         
   3   0   5          0.88          2.46         0.77 o                         
   4   0   5          8.24          6.89         0.77 o                         
   5   0   5         62.73         98.25         2.00 o                         
   6   0   5         69.97         33.34         1.13 o                         
   7   0   5          4.08          6.32         0.66 o                         
   8   0   5        465.48        395.98        13.00 o                         
   9   0   5          4.53         19.07         2.89 o                         
  10   0   5         27.44         10.08         1.37 o                         
  11   0   5          0.35          0.81         1.24 o                         
  12   0   5        103.10         71.13         2.67 o                         
  13   0   5        311.95        365.76         7.18 o                         
  14   0   5         31.55         20.47         1.77 o                         
  15   0   5         24.11         19.13         1.98 o                         
  16   0   5        322.08        374.91        11.20 o                         
  17   0   5          4.02          4.27         1.79 o                         
  18   0   5          0.89          0.44         2.17 o                         
  19   0   5         36.66         21.12         1.61 o                         
  20   0   5         26.13         25.21         1.93 o                         
  21   0   5         14.10         24.27         2.52 o                         
 -21   1   5         79.85         71.09         3.58 o                         
 -20   1   5        136.38        151.49         3.97 o                         
 -19   1   5        133.18        154.91         3.72 o                         
 -18   1   5        136.85        121.14         4.63 o                         
 -17   1   5         19.48         11.00         1.70 o                         
 -16   1   5       2085.48       2160.19        35.43 o                         
 -15   1   5        669.76        716.07        21.28 o                         
 -14   1   5       1003.42        983.19        19.25 o                         
 -13   1   5       2400.51       2418.15        35.81 o                         
 -12   1   5       1509.36       1419.23        19.70 o                         
 -11   1   5         68.48         73.06         2.17 o                         
 -10   1   5        773.01        620.84        13.79 o                         
  -9   1   5         59.07         63.25         3.87 o                         
  -8   1   5      10808.07      11282.00       229.61 o                         
  -7   1   5         53.69         46.10         2.22 o                         
  -6   1   5       1515.28       1583.82        20.47 o                         
  -5   1   5       1972.41       2015.07        25.75 o                         
  -4   1   5         11.26         16.49         0.77 o                         
  -3   1   5        190.07        220.11         2.99 o                         
  -2   1   5       3196.19       3062.10        34.47 o                         
  -1   1   5        916.22        950.32        11.09 o                         
   0   1   5          6.06          5.01         0.93 o                         
   1   1   5        916.18        964.47        11.69 o                         
   2   1   5       3196.12       3114.70        34.45 o                         
   3   1   5        190.11        224.83         3.15 o                         
   4   1   5         11.20         18.11         0.95 o                         
   5   1   5       1972.38       2016.12        23.57 o                         
   6   1   5       1515.54       1588.08        18.77 o                         
   7   1   5         53.68         47.10         1.80 o                         
   8   1   5      10808.15      11316.71       213.39 o                         
   9   1   5         58.98         60.59         2.26 o                         
  10   1   5        773.03        618.99        10.61 o                         
  11   1   5         68.55         73.86         2.13 o                         
  12   1   5       1509.11       1443.40        20.11 o                         
  13   1   5       2400.51       2442.42        33.60 o                         
  14   1   5       1003.34        982.79        18.63 o                         
  15   1   5        669.30        712.35        15.31 o                         
  16   1   5       2085.77       2200.49        37.08 o                         
  17   1   5         19.50         10.59         1.99 o                         
  18   1   5        137.02        122.51         4.82 o                         
  19   1   5        133.28        148.71         4.43 o                         
  20   1   5        136.46        154.63         4.32 o                         
  21   1   5         79.84         68.28         4.62 o                         
 -20   2   5        339.40        324.13         9.15 o                         
 -19   2   5         74.64         62.88         2.09 o                         
 -18   2   5       1024.50        922.66        16.61 o                         
 -17   2   5          7.48         18.90         1.75 o                         
 -16   2   5       1847.13       1949.11        32.86 o                         
 -15   2   5       9055.18       8877.53       148.01 o                         
 -14   2   5       7194.19       7234.31       111.64 o                         
 -13   2   5       2800.85       2722.29        40.52 o                         
 -12   2   5         22.87         17.94         1.75 o                         
 -11   2   5       1496.99       1531.41        22.28 o                         
 -10   2   5        470.30        486.81         9.31 o                         
  -9   2   5       2731.82       2632.91        61.14 o                         
  -8   2   5       1517.96       1649.56        31.84 o                         
  -7   2   5       2540.99       2647.63        49.22 o                         
  -6   2   5       6516.08       6809.98       105.60 o                         
  -5   2   5       6283.87       6265.05        82.36 o                         
  -4   2   5          2.77          8.12         1.13 o                         
  -3   2   5       1536.10       1752.49        19.51 o                         
  -2   2   5        143.49        173.02         2.59 o                         
  -1   2   5      12618.97      12463.93       138.95 o                         
   0   2   5         10.44          6.89         1.00 o                         
   1   2   5      12618.97      12529.47       147.03 o                         
   2   2   5        143.65        176.83         3.04 o                         
   3   2   5       1536.03       1775.39        21.31 o                         
   4   2   5          2.75          7.48         1.15 o                         
   5   2   5       6283.86       6404.89        77.28 o                         
   6   2   5       6515.77       6891.32        89.91 o                         
   7   2   5       2540.97       2617.27        39.88 o                         
   8   2   5       1518.08       1694.11        35.59 o                         
   9   2   5       2731.94       2676.24        55.77 o                         
  10   2   5        470.37        479.08         6.78 o                         
  11   2   5       1496.86       1548.50        20.92 o                         
  12   2   5         22.97         18.11         1.18 o                         
  13   2   5       2800.96       2755.35        37.73 o                         
  14   2   5       7194.17       7343.17        98.92 o                         
  15   2   5       9055.65       8978.59       144.15 o                         
  16   2   5       1847.03       1996.14        33.65 o                         
  17   2   5          7.48         16.10         1.75 o                         
  18   2   5       1024.38        955.50        19.16 o                         
  19   2   5         74.46         70.05         3.11 o                         
  20   2   5        339.29        330.71         7.81 o                         
 -20   3   5        112.41        110.09         4.13 o                         
 -19   3   5         99.80         90.96         3.04 o                         
 -18   3   5        313.36        328.73         8.79 o                         
 -17   3   5         21.88         28.78         2.68 o                         
 -16   3   5        432.30        430.91         8.02 o                         
 -15   3   5        421.20        437.83        15.97 o                         
 -14   3   5       2190.26       2250.42        34.61 o                         
 -13   3   5        719.31        681.73        10.95 o                         
 -12   3   5        330.27        327.57         5.63 o                         
 -11   3   5        581.52        546.16         8.65 o                         
 -10   3   5       5021.63       4957.07        70.60 o                         
  -9   3   5        112.38        110.01         4.28 o                         
  -8   3   5        345.06        363.75         8.89 o                         
  -7   3   5         37.60         31.04         2.45 o                         
  -6   3   5       1519.72       1676.12        30.22 o                         
  -5   3   5        147.36        160.08         5.62 o                         
  -4   3   5          1.63         14.98         1.61 o                         
  -3   3   5         84.61         91.04         1.68 o                         
  -2   3   5       3920.89       4072.41        49.87 o                         
  -1   3   5       1251.09       1445.23        16.66 o                         
   0   3   5          9.51          7.45         0.96 o                         
   1   3   5       1251.05       1470.60        17.68 o                         
   2   3   5       3920.83       4167.45        50.11 o                         
   3   3   5         84.60         90.80         2.03 o                         
   4   3   5          1.63         15.33         1.45 o                         
   5   3   5        147.41        158.83         3.45 o                         
   6   3   5       1519.83       1718.98        25.96 o                         
   7   3   5         37.60         31.14         2.19 o                         
   8   3   5        345.00        368.23        10.19 o                         
   9   3   5        112.30        113.72         3.01 o                         
  10   3   5       5021.51       5093.71        77.14 o                         
  11   3   5        581.67        566.22         7.81 o                         
  12   3   5        330.40        343.63         4.79 o                         
  13   3   5        719.04        687.33         8.79 o                         
  14   3   5       2190.16       2229.29        32.16 o                         
  15   3   5        421.18        435.37         9.95 o                         
  16   3   5        432.23        435.10         8.14 o                         
  17   3   5         21.87         26.52         1.86 o                         
  18   3   5        313.44        315.31         8.84 o                         
  19   3   5         99.92         93.33         3.32 o                         
  20   3   5        112.45         98.98         3.68 o                         
 -20   4   5        163.37        144.51         5.16 o                         
 -19   4   5        469.33        518.13        12.64 o                         
 -18   4   5        112.79        105.00         3.58 o                         
 -17   4   5        665.66        697.00        14.19 o                         
 -16   4   5         48.27         59.72         3.69 o                         
 -15   4   5        225.94        213.01         5.23 o                         
 -14   4   5         47.28         71.17         2.90 o                         
 -13   4   5        272.38        294.20         5.85 o                         
 -12   4   5       1304.41       1277.99        22.11 o                         
 -11   4   5         65.15         51.27         2.20 o                         
 -10   4   5        167.04        157.39         3.18 o                         
  -9   4   5        716.27        596.50        10.70 o                         
  -8   4   5        356.68        335.04        10.10 o                         
  -7   4   5        367.55        331.00        10.02 o                         
  -6   4   5        130.55        119.28         6.75 o                         
  -5   4   5       1689.59       1640.91        33.88 o                         
  -4   4   5        832.13        833.80        24.23 o                         
  -3   4   5        510.35        398.14         5.75 o                         
  -2   4   5       2404.04       2309.96        29.67 o                         
  -1   4   5        612.24        637.04         7.87 o                         
   0   4   5          0.70          4.72         1.12 o                         
   1   4   5        612.21        645.96         8.36 o                         
   2   4   5       2404.08       2363.98        29.94 o                         
   3   4   5        510.35        413.47         6.12 o                         
   4   4   5        832.21        849.94        13.05 o                         
   5   4   5       1689.61       1704.28        30.23 o                         
   6   4   5        130.43        122.86         3.99 o                         
   7   4   5        367.52        350.26         7.52 o                         
   8   4   5        356.71        345.85         9.71 o                         
   9   4   5        716.30        619.63        16.16 o                         
  10   4   5        167.09        156.20         3.13 o                         
  11   4   5         65.07         51.74         2.47 o                         
  12   4   5       1304.15       1243.54        19.65 o                         
  13   4   5        272.68        295.83         4.60 o                         
  14   4   5         47.30         65.83         2.27 o                         
  15   4   5        225.85        222.65         4.47 o                         
  16   4   5         48.24         58.54         2.55 o                         
  17   4   5        665.65        694.89        15.13 o                         
  18   4   5        112.75        101.96         3.83 o                         
  19   4   5        469.29        530.02        16.69 o                         
  20   4   5        163.35        144.06         4.43 o                         
 -20   5   5        338.96        351.91        18.89 o                         
 -19   5   5        211.97        225.62         6.86 o                         
 -18   5   5         23.64         26.96         2.10 o                         
 -17   5   5        138.66        151.60         6.84 o                         
 -16   5   5        729.08        766.67        17.87 o                         
 -15   5   5         56.08         48.27         3.07 o                         
 -14   5   5        782.85        775.40        16.56 o                         
 -13   5   5        811.73        787.69        15.99 o                         
 -12   5   5       7084.63       6790.62       128.13 o                         
 -11   5   5          0.84          5.48         1.77 o                         
 -10   5   5       1134.05        953.50        14.54 o                         
  -9   5   5        552.24        503.89         8.34 o                         
  -8   5   5       1955.96       1978.86        36.41 o                         
  -7   5   5        186.19        159.14         7.11 o                         
  -6   5   5       1204.24       1162.00        33.33 o                         
  -5   5   5        586.77        600.54        21.50 o                         
  -4   5   5       4241.16       4363.55       141.18 o                         
  -3   5   5        405.34        374.47         8.24 o                         
  -2   5   5       3975.48       3559.15        56.08 o                         
  -1   5   5        238.50        189.38         4.83 o                         
   0   5   5          0.43          0.01         1.21 o                         
   1   5   5        238.48        188.44         4.05 o                         
   2   5   5       3975.40       3630.68        48.94 o                         
   3   5   5        405.34        388.81         6.65 o                         
   4   5   5       4241.09       4368.95        72.60 o                         
   5   5   5        586.73        592.48        12.62 o                         
   6   5   5       1204.39       1174.69        21.90 o                         
   7   5   5        186.24        171.67         4.94 o                         
   8   5   5       1956.03       2073.05        41.16 o                         
   9   5   5        552.24        519.64         8.83 o                         
  10   5   5       1134.13        985.19        14.30 o                         
  11   5   5          0.83          4.59         1.51 o                         
  12   5   5       7084.54       7000.71        91.70 o                         
  13   5   5        811.53        818.75        12.44 o                         
  14   5   5        782.79        771.17        12.88 o                         
  15   5   5         56.03         49.12         2.20 o                         
  16   5   5        729.32        783.84        14.75 o                         
  17   5   5        138.73        143.29         4.21 o                         
  18   5   5         23.67         20.62         1.82 o                         
  19   5   5        212.01        212.45         5.34 o                         
  20   5   5        339.00        360.17        16.02 o                         
 -19   6   5        385.78        406.12        11.24 o                         
 -18   6   5         50.73         31.21         2.10 o                         
 -17   6   5        108.80        106.86         3.29 o                         
 -16   6   5        249.06        257.94         6.93 o                         
 -15   6   5        352.12        342.17         8.23 o                         
 -14   6   5       3068.25       3148.61        64.74 o                         
 -13   6   5        171.98        181.22         5.24 o                         
 -12   6   5        724.92        759.77        14.94 o                         
 -11   6   5        204.70        210.70         6.05 o                         
 -10   6   5        448.52        436.96         8.22 o                         
  -9   6   5        455.43        429.21         8.70 o                         
  -8   6   5        159.89        110.97         3.15 o                         
  -7   6   5        131.28        108.78         3.69 o                         
  -6   6   5        413.13        449.43        10.83 o                         
  -5   6   5        342.48        382.65        15.44 o                         
  -4   6   5        201.01        249.71        20.81 o                         
  -3   6   5        627.99        641.79        13.89 o                         
  -2   6   5        738.13        705.73        18.24 o                         
  -1   6   5       1865.78       1871.74        45.06 o                         
   0   6   5         68.93         20.48         2.19 o                         
   1   6   5       1865.76       1826.55        31.14 o                         
   2   6   5        738.18        706.24        12.04 o                         
   3   6   5        627.99        665.83        11.39 o                         
   4   6   5        201.04        238.14         5.47 o                         
   5   6   5        342.57        387.66         9.01 o                         
   6   6   5        413.02        466.91        10.70 o                         
   7   6   5        131.28        120.92         3.54 o                         
   8   6   5        159.89         91.24         3.18 o                         
   9   6   5        455.37        427.86         6.92 o                         
  10   6   5        448.44        434.90         7.02 o                         
  11   6   5        204.68        196.76         4.72 o                         
  12   6   5        725.13        764.28        12.77 o                         
  13   6   5        172.01        180.28         4.02 o                         
  14   6   5       3068.35       3232.58        50.92 o                         
  15   6   5        352.21        347.69         6.25 o                         
  16   6   5        248.89        250.91         5.59 o                         
  17   6   5        108.78        107.35         4.40 o                         
  18   6   5         50.68         29.22         1.81 o                         
  19   6   5        385.68        398.16        12.26 o                         
 -18   7   5         22.20         18.88         1.95 o                         
 -17   7   5         18.39         21.27         2.27 o                         
 -16   7   5        449.23        475.32        12.72 o                         
 -15   7   5         25.38         19.06         3.96 o                         
 -14   7   5        668.47        715.28        19.45 o                         
 -13   7   5        434.63        442.80        11.44 o                         
 -12   7   5        517.12        502.81        11.31 o                         
 -11   7   5        373.70        401.99         8.73 o                         
 -10   7   5       1469.98       1453.91        29.30 o                         
  -9   7   5        122.80        103.10         3.35 o                         
  -8   7   5       1266.64       1194.46        22.44 o                         
  -7   7   5        288.08        298.21         6.41 o                         
  -6   7   5       1284.72       1129.98        20.59 o                         
  -5   7   5        470.18        427.74         8.18 o                         
  -4   7   5        170.54        146.71         2.82 o                         
  -3   7   5        149.63        142.66         3.74 o                         
  -2   7   5       3311.65       3505.06        83.25 o                         
  -1   7   5        744.12        877.93        22.72 o                         
   0   7   5         62.68         40.13         3.67 o                         
   1   7   5        743.89        881.64        19.17 o                         
   2   7   5       3311.88       3421.34        60.84 o                         
   3   7   5        149.63        143.66         4.18 o                         
   4   7   5        170.55        150.83         3.99 o                         
   5   7   5        470.12        418.92         7.50 o                         
   6   7   5       1284.75       1144.48        27.95 o                         
   7   7   5        288.16        272.92         5.80 o                         
   8   7   5       1266.49       1211.29        19.77 o                         
   9   7   5        122.80         97.82         2.65 o                         
  10   7   5       1470.12       1441.87        20.95 o                         
  11   7   5        373.77        404.63         6.41 o                         
  12   7   5        517.09        504.38         8.14 o                         
  13   7   5        434.65        453.86         7.97 o                         
  14   7   5        668.39        704.99        11.87 o                         
  15   7   5         25.32         17.38         1.80 o                         
  16   7   5        449.22        456.69         8.38 o                         
  17   7   5         18.38         17.80         1.68 o                         
  18   7   5         22.24         18.22         2.13 o                         
 -18   8   5          0.61          2.09         1.47 o                         
 -17   8   5        350.70        357.58         9.04 o                         
 -16   8   5         13.09          8.67         1.90 o                         
 -15   8   5        156.58        147.32         5.73 o                         
 -14   8   5        141.84        134.02         5.64 o                         
 -13   8   5        189.86        233.63         7.07 o                         
 -12   8   5        688.28        742.95        17.69 o                         
 -11   8   5        355.82        363.91         9.46 o                         
 -10   8   5        106.50        107.76         3.90 o                         
  -9   8   5        717.11        699.27        14.61 o                         
  -8   8   5        171.30        164.64         5.25 o                         
  -7   8   5         37.90         50.34         4.16 o                         
  -6   8   5        106.70        133.33         3.70 o                         
  -5   8   5       1294.40       1200.29        23.71 o                         
  -4   8   5        422.72        416.48         7.16 o                         
  -3   8   5        114.57         87.82         2.65 o                         
  -2   8   5        905.63        801.00        13.16 o                         
  -1   8   5        438.69        422.37         7.46 o                         
   0   8   5         13.56         11.02         1.45 o                         
   1   8   5        438.68        424.90         9.56 o                         
   2   8   5        905.55        787.02        14.09 o                         
   3   8   5        114.53         86.11         2.81 o                         
   4   8   5        422.78        414.18         7.30 o                         
   5   8   5       1294.35       1213.78        22.63 o                         
   6   8   5        106.87        118.44         3.51 o                         
   7   8   5         37.89         53.17         2.44 o                         
   8   8   5        171.29        157.05         3.62 o                         
   9   8   5        717.14        681.27        11.35 o                         
  10   8   5        106.44        104.51         3.18 o                         
  11   8   5        355.82        354.12         6.85 o                         
  12   8   5        688.06        739.84        12.63 o                         
  13   8   5        190.03        243.70         5.17 o                         
  14   8   5        141.88        131.75         3.42 o                         
  15   8   5        156.54        146.96         3.82 o                         
  16   8   5         13.10          6.82         1.34 o                         
  17   8   5        350.71        345.01         9.16 o                         
  18   8   5          0.61         -2.27         2.27 o                         
 -17   9   5        126.08        101.62         4.57 o                         
 -16   9   5        133.60        118.54         3.81 o                         
 -15   9   5        200.15        214.07         6.88 o                         
 -14   9   5        800.10        845.13        27.94 o                         
 -13   9   5        218.29        229.51         7.65 o                         
 -12   9   5        199.27        189.01         6.01 o                         
 -11   9   5          6.30          3.94         2.47 o                         
 -10   9   5       1097.73       1083.37        27.77 o                         
  -9   9   5         69.57         82.12         3.97 o                         
  -8   9   5         25.47         37.01         3.09 o                         
  -7   9   5         28.84         38.88         3.00 o                         
  -6   9   5       1601.77       1527.35        32.80 o                         
  -5   9   5         66.29         82.37         3.14 o                         
  -4   9   5        570.61        581.77        10.82 o                         
  -3   9   5         46.08         51.50         2.09 o                         
  -2   9   5         15.19         54.62         2.25 o                         
  -1   9   5         58.73         87.14         2.76 o                         
   0   9   5          2.00          3.06         1.40 o                         
   1   9   5         58.70         84.84         2.90 o                         
   2   9   5         15.22         52.54         2.69 o                         
   3   9   5         46.07         46.82         2.40 o                         
   4   9   5        570.68        555.17         9.12 o                         
   5   9   5         66.23         66.88         2.79 o                         
   6   9   5       1601.71       1464.71        21.29 o                         
   7   9   5         28.83         34.81         3.01 o                         
   8   9   5         25.52         35.92         3.06 o                         
   9   9   5         69.54         71.22         3.19 o                         
  10   9   5       1097.76       1107.61        22.45 o                         
  11   9   5          6.32          4.22         2.02 o                         
  12   9   5        199.42        188.67         6.31 o                         
  13   9   5        218.18        224.99         5.08 o                         
  14   9   5        800.12        869.36        17.91 o                         
  15   9   5        200.25        215.90         5.06 o                         
  16   9   5        133.67        118.81         4.11 o                         
  17   9   5        126.09         97.71         5.44 o                         
 -16  10   5        169.34        150.20         8.12 o                         
 -15  10   5        352.38        322.42         8.80 o                         
 -14  10   5        688.86        685.95        19.72 o                         
 -13  10   5         70.08         74.14         4.16 o                         
 -12  10   5        622.87        620.59        17.10 o                         
 -11  10   5         55.37         52.07         4.22 o                         
 -10  10   5        424.20        435.85        13.80 o                         
  -9  10   5       1619.01       1674.82        47.57 o                         
  -8  10   5        764.67        830.35        24.67 o                         
  -7  10   5         49.79         85.76         4.94 o                         
  -6  10   5        294.25        256.07         8.01 o                         
  -5  10   5         23.02         29.82         2.37 o                         
  -4  10   5        240.03        217.85         5.39 o                         
  -3  10   5        556.97        510.75         9.13 o                         
  -2  10   5       1130.05       1052.85        18.10 o                         
  -1  10   5       4138.50       3954.61        67.50 o                         
   0  10   5        250.61        231.89         7.31 o                         
   1  10   5       4138.49       3998.32        65.53 o                         
   2  10   5       1130.06       1033.12        16.90 o                         
   3  10   5        556.95        491.05         8.18 o                         
   4  10   5        240.09        204.27         4.04 o                         
   5  10   5         23.05         28.42         2.27 o                         
   6  10   5        294.25        247.15         5.50 o                         
   7  10   5         49.77         72.18         3.13 o                         
   8  10   5        764.67        827.51        16.22 o                         
   9  10   5       1618.88       1637.86        33.29 o                         
  10  10   5        424.28        428.26         9.64 o                         
  11  10   5         55.44         55.36         3.23 o                         
  12  10   5        622.95        642.06        12.16 o                         
  13  10   5         69.95         82.18         3.22 o                         
  14  10   5        689.00        682.04        13.57 o                         
  15  10   5        352.16        316.19         6.69 o                         
  16  10   5        169.23        146.97         4.64 o                         
 -15  11   5         72.87         65.96         4.30 o                         
 -14  11   5        501.10        492.96        17.56 o                         
 -13  11   5        199.50        196.07         7.54 o                         
 -12  11   5        108.42        141.55         6.51 o                         
 -11  11   5        210.96        233.88         7.62 o                         
 -10  11   5        867.56        915.58        26.69 o                         
  -9  11   5         30.50         46.64         4.15 o                         
  -8  11   5       1218.98       1245.55        36.38 o                         
  -7  11   5        110.69        108.13         4.05 o                         
  -6  11   5        164.89        173.83         5.52 o                         
  -5  11   5        165.47        183.65         7.17 o                         
  -4  11   5          5.84         16.40         3.19 o                         
  -3  11   5         54.51         65.84         4.60 o                         
  -2  11   5        900.15        906.47        19.48 o                         
  -1  11   5        720.71        750.65        14.44 o                         
   0  11   5        101.48         89.55         4.00 o                         
   1  11   5        720.58        741.92        15.76 o                         
   2  11   5        900.33        884.34        15.26 o                         
   3  11   5         54.51         64.34         3.40 o                         
   4  11   5          5.86         16.72         2.03 o                         
   5  11   5        165.43        176.71         4.55 o                         
   6  11   5        164.83        171.73         4.41 o                         
   7  11   5        110.74        106.96         3.29 o                         
   8  11   5       1218.88       1251.81        27.30 o                         
   9  11   5         30.57         52.78         4.96 o                         
  10  11   5        867.70        899.87        19.90 o                         
  11  11   5        210.94        234.28         6.09 o                         
  12  11   5        108.32        147.11         5.76 o                         
  13  11   5        199.65        189.76         5.48 o                         
  14  11   5        501.07        499.54        15.76 o                         
  15  11   5         72.91         62.39         2.63 o                         
 -14  12   5        164.77        146.30         8.95 o                         
 -13  12   5         26.38         18.49         2.87 o                         
 -12  12   5         37.10         49.14         6.13 o                         
 -11  12   5        121.85        118.26         6.03 o                         
 -10  12   5         63.59         70.31         5.12 o                         
  -9  12   5         36.52         62.35         4.10 o                         
  -8  12   5         60.69         89.22         4.76 o                         
  -7  12   5         28.27         34.12         3.56 o                         
  -6  12   5        506.47        520.32        13.02 o                         
  -5  12   5         17.54         20.96         2.80 o                         
  -4  12   5         11.10          9.94         2.31 o                         
  -3  12   5         18.32         36.02         2.88 o                         
  -2  12   5          4.40          7.71         2.06 o                         
  -1  12   5         41.00         35.55         2.63 o                         
   0  12   5         18.10         13.64         2.60 o                         
   1  12   5         41.01         37.56         2.39 o                         
   2  12   5          4.41          9.42         2.29 o                         
   3  12   5         18.31         36.86         2.43 o                         
   4  12   5         11.09         10.49         1.98 o                         
   5  12   5         17.59         18.84         1.87 o                         
   6  12   5        506.50        509.09         9.74 o                         
   7  12   5         28.28         27.02         2.06 o                         
   8  12   5         60.68         87.00         3.38 o                         
   9  12   5         36.51         56.64         2.67 o                         
  10  12   5         63.58         54.50         2.89 o                         
  11  12   5        121.90        117.70         3.35 o                         
  12  12   5         37.06         42.47         2.89 o                         
  13  12   5         26.36         16.77         1.55 o                         
  14  12   5        164.74        143.52         8.73 o                         
 -12  13   5          7.97         12.84         2.80 o                         
 -11  13   5        106.76        101.54         4.86 o                         
 -10  13   5        126.53        119.06         5.90 o                         
  -9  13   5          2.04          5.92         3.40 o                         
  -8  13   5       1029.23       1057.49        32.64 o                         
  -7  13   5        196.36        228.41         8.58 o                         
  -6  13   5        650.34        679.97        15.30 o                         
  -5  13   5        101.86        101.93         4.76 o                         
  -4  13   5        196.60        168.12         6.75 o                         
  -3  13   5        107.33        115.58         5.91 o                         
  -2  13   5       1127.26       1208.56        30.07 o                         
  -1  13   5        112.87        109.52         3.70 o                         
   0  13   5          0.80         -0.53         1.81 o                         
   1  13   5        112.75        110.47         3.47 o                         
   2  13   5       1127.38       1185.79        22.35 o                         
   3  13   5        107.28        112.52         3.48 o                         
   4  13   5        196.67        165.65         3.82 o                         
   5  13   5        101.78         99.20         2.97 o                         
   6  13   5        650.43        674.65        17.77 o                         
   7  13   5        196.28        223.56         6.71 o                         
   8  13   5       1029.27       1044.56        21.28 o                         
   9  13   5          2.02          0.57         1.46 o                         
  10  13   5        126.51        107.82         2.86 o                         
  11  13   5        106.82         96.19         2.96 o                         
  12  13   5          8.03         11.55         1.40 o                         
 -10  14   5        381.53        354.03        18.61 o                         
  -9  14   5        448.81        461.24        14.78 o                         
  -8  14   5        395.66        428.92        13.89 o                         
  -7  14   5        139.55        163.92         6.50 o                         
  -6  14   5        235.76        247.53        10.51 o                         
  -5  14   5        132.86        138.58         4.76 o                         
  -4  14   5         13.01         12.16         2.29 o                         
  -3  14   5        384.13        370.07         8.98 o                         
  -2  14   5        135.86        144.92         5.36 o                         
  -1  14   5        304.78        317.89         7.29 o                         
   0  14   5         43.00         32.16         2.27 o                         
   1  14   5        304.81        312.68         6.58 o                         
   2  14   5        135.85        146.37         3.77 o                         
   3  14   5        384.15        355.43         7.31 o                         
   4  14   5         13.01          7.46         1.73 o                         
   5  14   5        132.85        129.44         3.31 o                         
   6  14   5        235.69        241.32         6.21 o                         
   7  14   5        139.53        152.35         4.07 o                         
   8  14   5        395.66        416.38        10.35 o                         
   9  14   5        448.77        454.45        10.19 o                         
  10  14   5        381.66        347.08        11.60 o                         
  -6  15   5         15.44         17.32         2.36 o                         
  -5  15   5         45.63         39.84         2.73 o                         
  -4  15   5         63.20         60.27         3.07 o                         
  -3  15   5          0.83          3.20         1.76 o                         
  -2  15   5         15.28         20.51         2.82 o                         
  -1  15   5        386.11        374.89         9.54 o                         
   0  15   5         76.44         67.39         3.22 o                         
   1  15   5        386.16        358.59        12.05 o                         
   2  15   5         15.24         19.07         2.73 o                         
   3  15   5          0.83          4.88         1.41 o                         
   4  15   5         63.22         57.60         2.87 o                         
   5  15   5         45.63         33.43         2.08 o                         
   6  15   5         15.47         10.50         1.93 o                         
   7  15   5        152.10        135.05        10.30 o                         
   0  16   5         59.50         46.01         4.73 o                         
   1  16   5        312.69        271.72        13.59 o                         
   0   0   6       2437.94       2442.69        42.17 o                         
   1   0   6        626.53        567.21         7.90 o                         
   2   0   6        555.40        705.76         8.26 o                         
   3   0   6      13866.81      14657.91       162.75 o                         
   4   0   6       5369.55       5029.71        56.34 o                         
   5   0   6       8653.84       9578.66       106.92 o                         
   6   0   6       9892.79      10129.68       123.78 o                         
   7   0   6       8843.17       9405.35       172.47 o                         
   8   0   6        108.69        109.53         5.07 o                         
   9   0   6        354.32        383.22         8.24 o                         
  10   0   6       5378.35       5227.75        75.60 o                         
  11   0   6       2596.95       2541.97        35.60 o                         
  12   0   6       1911.90       1837.80        26.95 o                         
  13   0   6       1704.64       1764.23        25.93 o                         
  14   0   6         27.67         32.32         1.68 o                         
  15   0   6        897.03        949.52        17.34 o                         
  16   0   6        551.45        479.05         9.28 o                         
  17   0   6        392.83        386.49         8.10 o                         
  18   0   6       2228.56       2511.12        46.27 o                         
  19   0   6         25.80         13.32         1.64 o                         
  20   0   6         11.51         15.19         1.59 o                         
 -20   1   6         14.25          3.29         1.35 o                         
 -19   1   6        216.24        254.86         5.46 o                         
 -18   1   6        374.88        452.93         9.07 o                         
 -17   1   6        242.69        243.16         5.69 o                         
 -16   1   6        773.26        836.91        14.39 o                         
 -15   1   6         32.11         29.11         2.40 o                         
 -14   1   6        742.18        732.99        13.19 o                         
 -13   1   6       1409.72       1346.80        21.33 o                         
 -12   1   6        148.29        179.58         5.46 o                         
 -11   1   6      10149.95       9721.48       159.73 o                         
 -10   1   6        463.17        444.62         7.84 o                         
  -9   1   6         17.00         21.89         1.85 o                         
  -8   1   6        333.29        423.87        10.10 o                         
  -7   1   6         69.25         83.26         3.24 o                         
  -6   1   6       5852.57       6120.51        90.26 o                         
  -5   1   6        135.25        225.04         4.33 o                         
  -4   1   6        643.01        784.18         9.11 o                         
  -3   1   6      16928.60      17208.79       199.54 o                         
  -2   1   6        267.41        242.10         3.46 o                         
  -1   1   6       1542.23       1580.46        18.45 o                         
   0   1   6        132.26        100.82         2.10 o                         
   1   1   6       1542.22       1592.12        19.68 o                         
   2   1   6        267.41        241.25         3.44 o                         
   3   1   6      16928.62      17265.23       191.24 o                         
   4   1   6        642.87        793.92         9.44 o                         
   5   1   6        135.32        234.05         4.24 o                         
   6   1   6       5852.20       6216.53        84.92 o                         
   7   1   6         69.47         85.11         2.48 o                         
   8   1   6        333.41        414.88         9.01 o                         
   9   1   6         17.02         19.27         1.11 o                         
  10   1   6        463.29        444.34         6.88 o                         
  11   1   6      10149.72       9884.42       141.39 o                         
  12   1   6        148.31        178.29         4.26 o                         
  13   1   6       1409.55       1346.60        19.68 o                         
  14   1   6        741.80        722.51        11.95 o                         
  15   1   6         32.16         27.39         1.82 o                         
  16   1   6        773.15        875.46        16.54 o                         
  17   1   6        242.53        246.28         5.66 o                         
  18   1   6        374.71        442.13         9.74 o                         
  19   1   6        216.24        257.91         5.86 o                         
  20   1   6         14.29          4.54         1.45 o                         
 -20   2   6          1.51          0.12         1.11 o                         
 -19   2   6         90.20        105.28         3.52 o                         
 -18   2   6        543.52        558.25        11.00 o                         
 -17   2   6        169.89        163.41         4.30 o                         
 -16   2   6        731.24        810.35        16.35 o                         
 -15   2   6        232.47        232.30         5.43 o                         
 -14   2   6        619.48        646.75        12.43 o                         
 -13   2   6        276.31        269.18         7.09 o                         
 -12   2   6        795.11        787.96        13.92 o                         
 -11   2   6       1414.13       1493.86        40.45 o                         
 -10   2   6       1565.28       1483.74        26.99 o                         
  -9   2   6        210.08        201.44         5.13 o                         
  -8   2   6         21.45         32.26         2.95 o                         
  -7   2   6        831.84        813.28        18.60 o                         
  -6   2   6        393.73        415.27        12.62 o                         
  -5   2   6        822.01        818.55        16.52 o                         
  -4   2   6       1136.06       1157.20        21.07 o                         
  -3   2   6       1199.71       1475.02        17.91 o                         
  -2   2   6       1526.87       1528.83        18.64 o                         
  -1   2   6       1592.82       1717.71        20.69 o                         
   0   2   6       4428.36       4199.53        49.47 o                         
   1   2   6       1592.81       1733.65        22.18 o                         
   2   2   6       1526.82       1546.02        19.35 o                         
   3   2   6       1199.60       1489.22        17.97 o                         
   4   2   6       1136.15       1177.30        16.05 o                         
   5   2   6        822.01        833.99        12.22 o                         
   6   2   6        394.02        436.90         7.47 o                         
   7   2   6        832.08        828.89        14.79 o                         
   8   2   6         21.39         32.43         2.60 o                         
   9   2   6        210.02        206.29         3.53 o                         
  10   2   6       1565.20       1547.60        19.95 o                         
  11   2   6       1413.98       1432.91        39.31 o                         
  12   2   6        795.08        820.86        11.85 o                         
  13   2   6        276.31        268.78         6.08 o                         
  14   2   6        619.92        645.50        10.75 o                         
  15   2   6        232.57        230.66         4.50 o                         
  16   2   6        731.33        814.83        14.37 o                         
  17   2   6        170.02        165.44         4.68 o                         
  18   2   6        543.64        574.86        11.93 o                         
  19   2   6         90.19        113.42         3.70 o                         
  20   2   6          1.52          1.43         1.38 o                         
 -20   3   6         52.56         37.41         2.26 o                         
 -19   3   6        288.05        316.93         7.21 o                         
 -18   3   6         47.21         35.25         1.90 o                         
 -17   3   6        974.33        977.29        17.84 o                         
 -16   3   6        413.80        470.35         9.44 o                         
 -15   3   6        721.63        728.98        13.95 o                         
 -14   3   6        618.45        661.71        11.21 o                         
 -13   3   6        604.92        577.54        10.07 o                         
 -12   3   6        232.19        218.35         4.84 o                         
 -11   3   6       6791.39       6334.19        98.31 o                         
 -10   3   6        541.46        465.18         7.70 o                         
  -9   3   6       1028.99       1011.02        14.71 o                         
  -8   3   6         60.54         62.56         4.07 o                         
  -7   3   6       5007.42       4784.73       116.12 o                         
  -6   3   6       4354.39       4696.27       117.55 o                         
  -5   3   6        666.16        661.88        15.89 o                         
  -4   3   6         23.80         25.70         2.27 o                         
  -3   3   6       6464.43       6547.49        86.34 o                         
  -2   3   6       1674.80       1607.68        21.65 o                         
  -1   3   6       3099.55       2846.52        35.14 o                         
   0   3   6          3.70         23.56         1.68 o                         
   1   3   6       3099.62       2890.87        36.43 o                         
   2   3   6       1674.68       1645.95        21.99 o                         
   3   3   6       6464.95       6736.50        98.29 o                         
   4   3   6         23.78         19.38         1.85 o                         
   5   3   6        666.03        679.85        11.11 o                         
   6   3   6       4354.56       4840.29        75.20 o                         
   7   3   6       5006.62       4873.15        81.09 o                         
   8   3   6         60.56         64.65         2.50 o                         
   9   3   6       1028.93       1073.77        14.72 o                         
  10   3   6        541.47        496.61         7.80 o                         
  11   3   6       6791.99       6506.36        79.20 o                         
  12   3   6        232.24        211.93         3.47 o                         
  13   3   6        605.39        568.80         8.58 o                         
  14   3   6        618.41        682.12        10.65 o                         
  15   3   6        721.32        738.57        12.99 o                         
  16   3   6        413.82        488.67         9.46 o                         
  17   3   6        974.31       1017.47        18.38 o                         
  18   3   6         47.19         37.71         2.20 o                         
  19   3   6        288.05        332.60        10.83 o                         
  20   3   6         52.57         36.21         2.37 o                         
 -20   4   6        132.22        118.20         7.73 o                         
 -19   4   6          5.19          1.94         1.44 o                         
 -18   4   6         21.14         33.66         2.34 o                         
 -17   4   6        380.65        381.62         8.35 o                         
 -16   4   6         29.94         16.66         2.01 o                         
 -15   4   6        593.83        614.86        12.07 o                         
 -14   4   6        432.53        416.98         8.67 o                         
 -13   4   6       2221.85       2204.57        38.76 o                         
 -12   4   6        154.88        128.84         3.48 o                         
 -11   4   6       2025.16       1956.27        31.83 o                         
 -10   4   6       1281.18       1241.26        19.17 o                         
  -9   4   6        386.15        387.64         6.13 o                         
  -8   4   6        405.54        371.39         6.40 o                         
  -7   4   6       3696.23       3844.79        94.97 o                         
  -6   4   6       5127.90       5124.83       141.90 o                         
  -5   4   6       4692.23       5165.94       168.90 o                         
  -4   4   6       1037.58        995.41        29.55 o                         
  -3   4   6       7728.50       7949.92       124.54 o                         
  -2   4   6       1109.61       1313.55        20.30 o                         
  -1   4   6        297.45        275.75         5.52 o                         
   0   4   6       1384.78       1547.18        24.67 o                         
   1   4   6        297.40        277.72         5.34 o                         
   2   4   6       1109.66       1359.27        21.83 o                         
   3   4   6       7728.26       8183.44       126.82 o                         
   4   4   6       1037.47       1043.04        19.29 o                         
   5   4   6       4692.46       5255.11        92.68 o                         
   6   4   6       5127.79       5230.83        85.44 o                         
   7   4   6       3696.73       3999.89        70.08 o                         
   8   4   6        405.55        380.65         6.33 o                         
   9   4   6        386.18        405.91         6.04 o                         
  10   4   6       1281.29       1259.07        16.38 o                         
  11   4   6       2024.65       2009.07        25.60 o                         
  12   4   6        154.88        132.44         2.77 o                         
  13   4   6       2221.47       2279.66        31.92 o                         
  14   4   6        432.47        419.78         7.48 o                         
  15   4   6        594.01        615.88        10.44 o                         
  16   4   6         29.95         16.46         1.67 o                         
  17   4   6        380.44        372.16         7.48 o                         
  18   4   6         21.15         31.48         2.30 o                         
  19   4   6          5.19          1.50         1.77 o                         
  20   4   6        132.23        121.41        10.50 o                         
 -19   5   6         54.48         51.79         2.34 o                         
 -18   5   6         61.64         60.60         2.83 o                         
 -17   5   6        835.08        842.45        18.92 o                         
 -16   5   6        788.54        812.35        18.52 o                         
 -15   5   6        368.34        354.51         8.70 o                         
 -14   5   6       1016.00        990.59        20.89 o                         
 -13   5   6         84.42        113.11         4.40 o                         
 -12   5   6        145.20        125.69         4.08 o                         
 -11   5   6       1162.63       1096.51        18.35 o                         
 -10   5   6        169.41        161.59         3.52 o                         
  -9   5   6        634.83        606.47         9.65 o                         
  -8   5   6        949.31        943.08        14.51 o                         
  -7   5   6      10039.93       9087.82       177.76 o                         
  -6   5   6       1528.74       1604.46        44.87 o                         
  -5   5   6        789.30        943.62        53.33 o                         
  -4   5   6        765.71        684.88        24.22 o                         
  -3   5   6       1506.79       1564.98        32.04 o                         
  -2   5   6        730.98        806.93        15.19 o                         
  -1   5   6       1235.39       1254.74        26.28 o                         
   0   5   6        189.49        428.11         8.28 o                         
   1   5   6       1235.40       1278.12        23.27 o                         
   2   5   6        730.87        846.75        14.72 o                         
   3   5   6       1506.60       1609.17        29.06 o                         
   4   5   6        765.66        675.26        13.32 o                         
   5   5   6        789.26        916.53        17.64 o                         
   6   5   6       1528.53       1661.00        30.80 o                         
   7   5   6      10040.15       9482.09       142.65 o                         
   8   5   6        949.39        951.60        13.70 o                         
   9   5   6        634.80        610.61         8.61 o                         
  10   5   6        169.52        153.24         4.13 o                         
  11   5   6       1162.46       1146.59        15.59 o                         
  12   5   6        145.21        122.28         4.25 o                         
  13   5   6         84.59        114.08         3.01 o                         
  14   5   6       1015.70       1004.48        16.40 o                         
  15   5   6        368.49        362.82         6.94 o                         
  16   5   6        788.38        805.54        14.19 o                         
  17   5   6        835.28        831.09        16.76 o                         
  18   5   6         61.57         57.68         2.55 o                         
  19   5   6         54.47         51.21         2.80 o                         
 -19   6   6        142.05        133.31         7.36 o                         
 -18   6   6         69.51         85.61         3.08 o                         
 -17   6   6        156.98        152.55         4.91 o                         
 -16   6   6        198.10        208.29         5.84 o                         
 -15   6   6        950.80        956.44        22.18 o                         
 -14   6   6       2873.33       2854.48        59.02 o                         
 -13   6   6          3.02          8.53         2.04 o                         
 -12   6   6        323.94        329.29         7.41 o                         
 -11   6   6       2016.21       1942.61        34.62 o                         
 -10   6   6        874.89        835.35        14.74 o                         
  -9   6   6        677.15        678.23        12.95 o                         
  -8   6   6        352.49        306.06         5.91 o                         
  -7   6   6       2506.30       2356.68        39.58 o                         
  -6   6   6        923.68        861.17        16.46 o                         
  -5   6   6       1796.15       1798.03        32.25 o                         
  -4   6   6       1145.56       1021.48        27.24 o                         
  -3   6   6       3684.02       3819.92        78.28 o                         
  -2   6   6       1109.83       1067.40        26.70 o                         
  -1   6   6       3092.25       3302.88        79.77 o                         
   0   6   6       4551.99       4279.89        85.67 o                         
   1   6   6       3091.96       3310.00        66.59 o                         
   2   6   6       1109.84       1061.76        18.73 o                         
   3   6   6       3683.89       3996.31        65.22 o                         
   4   6   6       1145.65       1084.20        20.12 o                         
   5   6   6       1796.40       1860.89        30.44 o                         
   6   6   6        923.90        901.48        17.84 o                         
   7   6   6       2506.22       2408.98        40.16 o                         
   8   6   6        352.40        300.32         5.14 o                         
   9   6   6        677.03        662.31         9.54 o                         
  10   6   6        874.66        836.13        11.11 o                         
  11   6   6       2016.43       2040.77        27.84 o                         
  12   6   6        323.94        347.51         6.03 o                         
  13   6   6          3.02          4.61         1.75 o                         
  14   6   6       2874.09       2975.53        46.58 o                         
  15   6   6        950.64       1011.19        16.15 o                         
  16   6   6        198.24        201.40         5.41 o                         
  17   6   6        156.96        154.98         5.03 o                         
  18   6   6         69.53         82.27         2.78 o                         
  19   6   6        142.09        124.69         4.78 o                         
 -18   7   6         18.86         12.54         1.94 o                         
 -17   7   6        145.22        143.85         5.46 o                         
 -16   7   6        292.71        295.68         9.83 o                         
 -15   7   6        561.30        564.59        15.27 o                         
 -14   7   6        998.29       1054.29        24.73 o                         
 -13   7   6        556.32        597.71        14.48 o                         
 -12   7   6         43.46         47.34         3.03 o                         
 -11   7   6        576.78        635.92        14.25 o                         
 -10   7   6        390.28        329.71         7.31 o                         
  -9   7   6        702.55        711.39        13.82 o                         
  -8   7   6         47.18         51.83         2.89 o                         
  -7   7   6        785.32        762.65        15.11 o                         
  -6   7   6        866.19        867.16        18.12 o                         
  -5   7   6        171.68        175.98         3.89 o                         
  -4   7   6         26.27         35.92         2.11 o                         
  -3   7   6         68.03        144.31         5.20 o                         
  -2   7   6         30.05         28.80         1.55 o                         
  -1   7   6          1.26          9.01         1.39 o                         
   0   7   6         19.61         28.11         1.87 o                         
   1   7   6          1.27          5.54         1.66 o                         
   2   7   6         30.04         25.02         1.87 o                         
   3   7   6         68.16        157.20         3.82 o                         
   4   7   6         26.25         38.76         1.78 o                         
   5   7   6        171.65        164.10         3.78 o                         
   6   7   6        866.11        845.93        12.51 o                         
   7   7   6        785.10        709.47        11.15 o                         
   8   7   6         47.22         43.40         2.07 o                         
   9   7   6        702.56        716.16        10.77 o                         
  10   7   6        390.46        349.36         5.61 o                         
  11   7   6        576.97        638.23         9.10 o                         
  12   7   6         43.48         45.60         2.25 o                         
  13   7   6        556.41        589.72        10.14 o                         
  14   7   6        997.87       1074.90        20.55 o                         
  15   7   6        561.15        539.74         9.22 o                         
  16   7   6        292.67        298.10         6.16 o                         
  17   7   6        145.19        138.69         5.08 o                         
  18   7   6         18.85          4.39         1.55 o                         
 -17   8   6        286.04        264.91         7.31 o                         
 -16   8   6        578.58        503.71        19.42 o                         
 -15   8   6        274.92        277.33        10.30 o                         
 -14   8   6        208.86        211.20         7.16 o                         
 -13   8   6       1859.39       1906.49        43.48 o                         
 -12   8   6        380.55        356.15         9.48 o                         
 -11   8   6       1198.13       1216.41        27.53 o                         
 -10   8   6        337.50        340.69         9.52 o                         
  -9   8   6        186.94        205.36         6.11 o                         
  -8   8   6        189.94        183.98         6.20 o                         
  -7   8   6        844.33        893.12        17.69 o                         
  -6   8   6         59.04         86.62         3.67 o                         
  -5   8   6       1052.48       1069.11        18.92 o                         
  -4   8   6         86.04         93.27         3.20 o                         
  -3   8   6       2071.21       2080.30        33.00 o                         
  -2   8   6       1793.08       1803.23        27.01 o                         
  -1   8   6         18.48         13.58         1.45 o                         
   0   8   6         14.28         52.47         4.75 o                         
   1   8   6         18.50         11.07         1.61 o                         
   2   8   6       1793.03       1764.50        49.38 o                         
   3   8   6       2071.01       2067.76        37.60 o                         
   4   8   6         86.11         73.90         3.03 o                         
   5   8   6       1052.35       1016.01        15.57 o                         
   6   8   6         59.22         80.61         3.56 o                         
   7   8   6        844.52        841.06        13.01 o                         
   8   8   6        189.89        202.50         4.21 o                         
   9   8   6        187.03        200.70         4.44 o                         
  10   8   6        337.25        327.89         7.67 o                         
  11   8   6       1197.96       1248.64        21.22 o                         
  12   8   6        380.55        357.48         6.78 o                         
  13   8   6       1858.98       1917.28        31.35 o                         
  14   8   6        209.08        209.33         4.35 o                         
  15   8   6        274.96        266.85         5.70 o                         
  16   8   6        578.57        511.30        18.29 o                         
  17   8   6        285.97        275.60        12.27 o                         
 -17   9   6       1224.85       1139.64        66.16 o                         
 -16   9   6        624.57        624.64        14.65 o                         
 -15   9   6        322.25        303.37         8.97 o                         
 -14   9   6        343.12        317.59        11.04 o                         
 -13   9   6        361.04        394.48        10.07 o                         
 -12   9   6        235.05        239.85         7.88 o                         
 -11   9   6        211.48        191.38         7.44 o                         
 -10   9   6         28.94         30.00         3.12 o                         
  -9   9   6        509.95        522.85        14.00 o                         
  -8   9   6        979.34       1023.75        27.37 o                         
  -7   9   6       6158.66       5834.13       111.03 o                         
  -6   9   6        166.85        188.79         5.61 o                         
  -5   9   6        488.27        481.86         9.90 o                         
  -4   9   6        391.42        418.01         8.68 o                         
  -3   9   6        750.09        692.85        12.15 o                         
  -2   9   6       1279.84       1311.83        21.95 o                         
  -1   9   6       1088.74       1050.01        17.18 o                         
   0   9   6         85.06        107.56         3.66 o                         
   1   9   6       1088.78       1040.06        16.72 o                         
   2   9   6       1279.56       1306.35        26.81 o                         
   3   9   6        749.95        691.75        13.94 o                         
   4   9   6        391.51        383.09         7.96 o                         
   5   9   6        488.26        448.18         7.87 o                         
   6   9   6        166.83        160.20         6.09 o                         
   7   9   6       6158.94       5716.86        89.40 o                         
   8   9   6        979.13        971.01        22.21 o                         
   9   9   6        509.98        525.22        10.75 o                         
  10   9   6         28.95         27.74         2.28 o                         
  11   9   6        211.24        192.41         4.40 o                         
  12   9   6        235.15        231.68         5.36 o                         
  13   9   6        361.16        397.34         7.83 o                         
  14   9   6        343.17        305.05         6.16 o                         
  15   9   6        322.44        309.47         6.55 o                         
  16   9   6        624.48        625.37        13.41 o                         
 -15  10   6        440.39        437.20        16.36 o                         
 -14  10   6        237.63        232.69         8.55 o                         
 -13  10   6        125.77        139.78         6.28 o                         
 -12  10   6        351.52        353.46        10.16 o                         
 -11  10   6       1046.73       1012.06        30.46 o                         
 -10  10   6        100.15        107.14         5.43 o                         
  -9  10   6        161.32        177.13         6.95 o                         
  -8  10   6        296.83        296.19        10.64 o                         
  -7  10   6       1470.22       1442.63        35.59 o                         
  -6  10   6         54.64         54.19         3.61 o                         
  -5  10   6        178.52        150.42         4.44 o                         
  -4  10   6         11.45         61.17         3.83 o                         
  -3  10   6       1340.97       1326.75        26.16 o                         
  -2  10   6         36.05        108.42         4.49 o                         
  -1  10   6        560.99        538.95         9.05 o                         
   0  10   6        357.28        349.33         6.61 o                         
   1  10   6        560.92        538.81        12.40 o                         
   2  10   6         36.04        109.86         5.69 o                         
   3  10   6       1341.04       1327.02        22.58 o                         
   4  10   6         11.48         69.00         4.08 o                         
   5  10   6        178.55        158.51         4.61 o                         
   6  10   6         54.66         42.11         2.77 o                         
   7  10   6       1469.98       1428.48        27.20 o                         
   8  10   6        296.80        324.04         6.64 o                         
   9  10   6        161.32        166.94         5.03 o                         
  10  10   6        100.10         98.28         4.44 o                         
  11  10   6       1047.04       1060.32        19.53 o                         
  12  10   6        351.53        340.53         7.54 o                         
  13  10   6        125.75        130.11         4.98 o                         
  14  10   6        237.76        229.78         5.33 o                         
  15  10   6        440.23        421.82        11.60 o                         
 -14  11   6       1037.56        999.61        24.80 o                         
 -13  11   6        907.90        962.57        28.97 o                         
 -12  11   6         20.63         22.44         3.62 o                         
 -11  11   6        393.88        430.80        13.35 o                         
 -10  11   6        184.69        195.28         7.51 o                         
  -9  11   6         20.60         29.76         3.62 o                         
  -8  11   6         98.15        109.03         5.45 o                         
  -7  11   6        374.95        409.17        13.08 o                         
  -6  11   6         87.39        112.31         4.18 o                         
  -5  11   6        435.59        450.30        14.38 o                         
  -4  11   6          0.15         24.00         2.90 o                         
  -3  11   6       1924.64       1977.93        43.01 o                         
  -2  11   6        513.38        525.00        12.17 o                         
  -1  11   6        313.20        313.97         6.79 o                         
   0  11   6        127.79        156.33         4.71 o                         
   1  11   6        313.30        314.36         8.90 o                         
   2  11   6        513.24        511.77        10.99 o                         
   3  11   6       1924.60       1961.92        34.91 o                         
   4  11   6          0.15         23.61         2.45 o                         
   5  11   6        435.59        456.46         9.59 o                         
   6  11   6         87.33        116.62         4.41 o                         
   7  11   6        375.15        407.68         8.20 o                         
   8  11   6         98.14        112.75         4.49 o                         
   9  11   6         20.63         26.92         2.41 o                         
  10  11   6        184.80        202.98         4.72 o                         
  11  11   6        393.60        425.32         9.64 o                         
  12  11   6         20.63         23.98         2.57 o                         
  13  11   6        907.72        922.48        22.76 o                         
  14  11   6       1037.33        986.06        23.91 o                         
 -13  12   6       1054.77        960.44        36.89 o                         
 -12  12   6         28.94         23.61         4.24 o                         
 -11  12   6        302.10        302.43        12.28 o                         
 -10  12   6        145.04        155.65         5.87 o                         
  -9  12   6        223.99        222.29         7.76 o                         
  -8  12   6        114.20        127.11         5.83 o                         
  -7  12   6        172.25        184.02         7.05 o                         
  -6  12   6         40.76         53.99         3.21 o                         
  -5  12   6        658.53        662.80        15.36 o                         
  -4  12   6        355.88        351.98        10.41 o                         
  -3  12   6        397.66        432.20        10.39 o                         
  -2  12   6        744.11        726.05        24.63 o                         
  -1  12   6         76.62         73.31         3.38 o                         
   0  12   6        127.77        148.84         4.31 o                         
   1  12   6         76.68         74.29         3.30 o                         
   2  12   6        744.05        727.43        15.16 o                         
   3  12   6        397.61        424.83         8.36 o                         
   4  12   6        355.95        349.22         8.25 o                         
   5  12   6        658.32        677.32        13.37 o                         
   6  12   6         40.90         49.56         3.32 o                         
   7  12   6        172.23        182.11         4.75 o                         
   8  12   6        114.13        127.18         3.63 o                         
   9  12   6        224.09        220.58         4.51 o                         
  10  12   6        144.78        149.85         3.57 o                         
  11  12   6        302.20        298.18         7.33 o                         
  12  12   6         28.98         25.81         2.19 o                         
  13  12   6       1054.67        955.75        30.26 o                         
 -11  13   6         46.15         30.57         3.14 o                         
 -10  13   6         25.46         26.37         3.77 o                         
  -9  13   6          0.68          6.18         3.30 o                         
  -8  13   6        330.75        337.20        10.77 o                         
  -7  13   6        357.42        357.59        10.44 o                         
  -6  13   6          2.86         11.31         2.84 o                         
  -5  13   6         15.46         23.79         3.04 o                         
  -4  13   6        116.18        139.94         6.18 o                         
  -3  13   6         52.21         62.67         4.75 o                         
  -2  13   6        291.84        304.19         7.84 o                         
  -1  13   6         56.94         72.56         3.66 o                         
   0  13   6         53.10         57.40         2.68 o                         
   1  13   6         56.94         67.99         2.93 o                         
   2  13   6        291.82        303.63         6.56 o                         
   3  13   6         52.20         48.90         3.62 o                         
   4  13   6        116.21        141.18         4.27 o                         
   5  13   6         15.47         28.36         3.13 o                         
   6  13   6          2.86          6.53         1.95 o                         
   7  13   6        357.43        368.23         8.04 o                         
   8  13   6        330.68        331.38         6.80 o                         
   9  13   6          0.68          1.09         1.41 o                         
  10  13   6         25.46         24.77         1.82 o                         
  11  13   6         46.12         28.96         2.58 o                         
  -9  14   6         32.70         47.04         5.60 o                         
  -8  14   6        198.70        199.61         7.28 o                         
  -7  14   6        350.82        376.19        12.47 o                         
  -6  14   6         60.59         75.88         4.30 o                         
  -5  14   6         25.37         31.20         7.67 o                         
  -4  14   6        755.97        753.37        17.26 o                         
  -3  14   6        193.35        221.28         6.51 o                         
  -2  14   6        472.02        470.17        20.56 o                         
  -1  14   6         49.18         65.65         3.50 o                         
   0  14   6       1169.97       1117.09        22.75 o                         
   1  14   6         49.16         66.78         3.26 o                         
   2  14   6        472.04        453.58         9.13 o                         
   3  14   6        193.41        208.20         6.73 o                         
   4  14   6        755.86        763.45        15.50 o                         
   5  14   6         25.39         25.88         2.05 o                         
   6  14   6         60.53         66.26         2.35 o                         
   7  14   6        350.78        359.89         7.54 o                         
   8  14   6        198.78        192.85         5.50 o                         
   9  14   6         32.72         42.89         3.15 o                         
  -6  15   6         34.68         56.32         7.02 o                         
  -5  15   6        211.50        221.86        14.31 o                         
  -4  15   6         20.04         14.20         1.88 o                         
  -3  15   6        636.13        598.72        25.23 o                         
  -2  15   6        626.92        576.85        19.26 o                         
  -1  15   6        615.43        559.29        14.20 o                         
   0  15   6         65.90         77.36         9.04 o                         
   1  15   6        615.55        585.05        20.60 o                         
   2  15   6        626.74        577.77        17.81 o                         
   3  15   6        636.19        629.41        31.63 o                         
   4  15   6         20.02         10.10         1.87 o                         
   5  15   6        211.49        219.46        11.95 o                         
   0   0   7          4.40          2.31         1.33 o                         
   1   0   7          3.56         68.98         2.51 o                         
   2   0   7          3.55          3.09         1.33 o                         
   3   0   7          3.09         56.36         2.67 o                         
   4   0   7         77.41        179.13         5.60 o                         
   5   0   7        119.39        182.01         4.94 o                         
   6   0   7        152.42        257.07         4.93 o                         
   7   0   7         40.06         16.87         2.51 o                         
   8   0   7        213.71        325.09        14.55 o                         
   9   0   7         21.89         12.55         1.84 o                         
  10   0   7          5.07          8.19         1.99 o                         
  11   0   7        411.37        518.66        10.85 o                         
  12   0   7        173.71        228.71         6.12 o                         
  13   0   7        299.82        308.37        10.63 o                         
  14   0   7        203.03        165.79         4.74 o                         
  15   0   7          2.61         -1.34         1.83 o                         
  16   0   7        517.59        660.40        18.24 o                         
  17   0   7          2.77          4.65         1.81 o                         
  18   0   7         12.77          4.19         2.38 o                         
  19   0   7         93.90         94.60         2.93 o                         
  20   0   7          6.62          5.84         1.33 o                         
 -20   1   7          6.76          4.79         2.75 o                         
 -19   1   7        282.62        313.43         6.95 o                         
 -18   1   7         19.80         18.27         1.89 o                         
 -17   1   7         20.38         24.59         2.16 o                         
 -16   1   7       3057.95       3202.33        61.40 o                         
 -15   1   7          6.52          4.42         2.04 o                         
 -14   1   7        454.38        427.41         8.90 o                         
 -13   1   7       2330.16       2230.12        40.43 o                         
 -12   1   7        711.68        749.12        14.59 o                         
 -11   1   7       3876.48       3747.72        67.80 o                         
 -10   1   7        186.33        173.08         4.08 o                         
  -9   1   7        113.15        115.55         2.88 o                         
  -8   1   7       6174.61       5810.64       109.14 o                         
  -7   1   7        475.67        459.30        14.21 o                         
  -6   1   7       4672.00       4918.99       132.31 o                         
  -5   1   7       4929.47       4957.77        98.29 o                         
  -4   1   7       2128.93       2452.23        35.47 o                         
  -3   1   7       2124.78       2426.02        36.43 o                         
  -2   1   7       1813.83       1609.10        24.25 o                         
  -1   1   7       3667.18       3643.81        53.65 o                         
   0   1   7          5.78          1.51         1.15 o                         
   1   1   7       3667.17       3755.11        56.89 o                         
   2   1   7       1813.81       1660.59        25.71 o                         
   3   1   7       2124.82       2457.04        37.92 o                         
   4   1   7       2128.84       2522.08        38.64 o                         
   5   1   7       4929.32       5031.46        77.26 o                         
   6   1   7       4671.87       4894.20        80.87 o                         
   7   1   7        475.69        450.17         9.74 o                         
   8   1   7       6174.57       5776.63        74.28 o                         
   9   1   7        113.39        121.81         3.00 o                         
  10   1   7        186.36        177.68         3.83 o                         
  11   1   7       3876.23       3747.03        54.14 o                         
  12   1   7        711.33        758.71        12.24 o                         
  13   1   7       2330.08       2250.23        35.72 o                         
  14   1   7        454.36        434.19         8.06 o                         
  15   1   7          6.54          4.16         1.75 o                         
  16   1   7       3057.95       3212.60        56.00 o                         
  17   1   7         20.40         23.14         2.16 o                         
  18   1   7         19.81         17.60         2.64 o                         
  19   1   7        282.65        320.33         6.95 o                         
  20   1   7          6.72          4.33         1.40 o                         
 -20   2   7         79.18         74.53         5.97 o                         
 -19   2   7        473.91        462.87        11.26 o                         
 -18   2   7         27.95         35.00         2.22 o                         
 -17   2   7        702.58        719.77        13.30 o                         
 -16   2   7       1181.49       1258.37        24.49 o                         
 -15   2   7         11.57          6.22         2.22 o                         
 -14   2   7        115.22        124.61         3.59 o                         
 -13   2   7        531.66        521.00         9.80 o                         
 -12   2   7       1145.98       1148.94        20.16 o                         
 -11   2   7         88.92         62.70         2.83 o                         
 -10   2   7        138.86        148.71         5.06 o                         
  -9   2   7       3529.40       3455.51        61.70 o                         
  -8   2   7       3047.34       3036.30        58.18 o                         
  -7   2   7        158.38        197.31         7.56 o                         
  -6   2   7       6930.39       7491.05       199.73 o                         
  -5   2   7        159.05        133.42         5.03 o                         
  -4   2   7       2006.35       2136.95        34.20 o                         
  -3   2   7        791.87        748.38        11.89 o                         
  -2   2   7        569.72        786.66        15.06 o                         
  -1   2   7        749.24        547.38        11.58 o                         
   0   2   7          0.03          1.77         1.41 o                         
   1   2   7        749.23        563.24        10.33 o                         
   2   2   7        569.55        835.77        14.17 o                         
   3   2   7        791.79        757.89        12.63 o                         
   4   2   7       2006.35       2235.52        36.15 o                         
   5   2   7        159.05        134.75         3.50 o                         
   6   2   7       6930.68       7355.87       115.73 o                         
   7   2   7        158.37        188.56         4.64 o                         
   8   2   7       3047.38       3090.99        42.59 o                         
   9   2   7       3529.17       3505.44        46.71 o                         
  10   2   7        138.72        141.16         5.27 o                         
  11   2   7         88.91         63.05         2.41 o                         
  12   2   7       1146.04       1141.07        17.56 o                         
  13   2   7        531.71        536.93         9.26 o                         
  14   2   7        115.21        123.32         3.45 o                         
  15   2   7         11.60          5.07         1.56 o                         
  16   2   7       1181.55       1235.06        23.28 o                         
  17   2   7        702.53        749.39        15.30 o                         
  18   2   7         27.95         31.96         2.15 o                         
  19   2   7        473.85        485.33        12.82 o                         
  20   2   7         79.20         78.83         3.08 o                         
 -19   3   7        124.34        121.90         5.12 o                         
 -18   3   7         46.56         42.47         2.24 o                         
 -17   3   7        124.68        140.36         6.77 o                         
 -16   3   7        109.19        109.97         4.18 o                         
 -15   3   7         79.88         91.21         3.25 o                         
 -14   3   7       2921.18       2889.49        49.24 o                         
 -13   3   7        226.68        202.49         5.10 o                         
 -12   3   7       1745.79       1785.53        32.62 o                         
 -11   3   7       2243.41       2062.26        32.10 o                         
 -10   3   7       2046.72       1930.23        31.47 o                         
  -9   3   7        291.18        271.39         5.32 o                         
  -8   3   7         76.51         86.96         2.61 o                         
  -7   3   7         48.50         35.39         2.83 o                         
  -6   3   7       3041.79       3458.90       117.39 o                         
  -5   3   7        774.43        753.96        22.68 o                         
  -4   3   7       2556.57       2638.14        59.42 o                         
  -3   3   7        495.72        563.58        10.07 o                         
  -2   3   7       2892.50       2999.16        58.48 o                         
  -1   3   7       1060.59       1100.97        21.51 o                         
   0   3   7          3.12          3.27         1.62 o                         
   1   3   7       1060.65       1129.18        19.16 o                         
   2   3   7       2892.57       3135.35        57.58 o                         
   3   3   7        495.71        600.62        11.93 o                         
   4   3   7       2556.62       2748.07        50.61 o                         
   5   3   7        774.60        780.96        13.86 o                         
   6   3   7       3041.56       3445.73        54.40 o                         
   7   3   7         48.50         34.91         1.81 o                         
   8   3   7         76.51         88.90         2.34 o                         
   9   3   7        291.33        272.41         4.45 o                         
  10   3   7       2046.85       2017.07        25.85 o                         
  11   3   7       2243.72       2140.82        30.62 o                         
  12   3   7       1746.04       1781.63        30.02 o                         
  13   3   7        226.81        210.17         4.54 o                         
  14   3   7       2921.20       2919.24        49.94 o                         
  15   3   7         79.77         94.56         3.00 o                         
  16   3   7        109.13        103.79         3.00 o                         
  17   3   7        124.69        135.68         4.10 o                         
  18   3   7         46.52         45.45         2.33 o                         
  19   3   7        124.37        114.47         4.30 o                         
 -19   4   7        278.72        301.99        19.55 o                         
 -18   4   7         84.54         84.67         3.34 o                         
 -17   4   7        505.35        524.69        13.78 o                         
 -16   4   7        154.77        171.56         4.69 o                         
 -15   4   7          5.60          5.51         1.95 o                         
 -14   4   7        275.21        281.92         6.78 o                         
 -13   4   7         35.91         26.75         1.94 o                         
 -12   4   7       2159.72       1932.84        31.31 o                         
 -11   4   7        407.54        386.18         7.89 o                         
 -10   4   7        127.83        163.22         3.73 o                         
  -9   4   7        944.44        871.71        13.89 o                         
  -8   4   7        469.18        459.56         7.60 o                         
  -7   4   7        133.63        136.30         3.13 o                         
  -6   4   7       3467.44       3385.96        80.37 o                         
  -5   4   7       1731.58       1593.19        53.93 o                         
  -4   4   7        426.30        417.46        16.34 o                         
  -3   4   7       1862.12       1931.11        35.00 o                         
  -2   4   7        394.12        419.76         8.37 o                         
  -1   4   7        179.76        259.24         6.33 o                         
   0   4   7          6.67          2.63         1.69 o                         
   1   4   7        179.77        271.36         6.34 o                         
   2   4   7        394.19        440.51         9.56 o                         
   3   4   7       1862.06       2063.67        41.27 o                         
   4   4   7        426.17        442.18         9.81 o                         
   5   4   7       1731.35       1624.60        27.68 o                         
   6   4   7       3467.58       3545.85        52.34 o                         
   7   4   7        133.64        138.01         2.88 o                         
   8   4   7        469.16        473.93         7.83 o                         
   9   4   7        944.33        918.93        13.11 o                         
  10   4   7        127.74        161.70         3.45 o                         
  11   4   7        407.27        384.20         9.40 o                         
  12   4   7       2159.35       1970.92        26.90 o                         
  13   4   7         35.76         24.46         1.78 o                         
  14   4   7        275.23        276.83         5.67 o                         
  15   4   7          5.55          5.52         1.66 o                         
  16   4   7        154.86        176.69         3.93 o                         
  17   4   7        505.33        528.28        10.90 o                         
  18   4   7         84.60         89.63         3.82 o                         
  19   4   7        278.72        299.52         9.79 o                         
 -19   5   7         14.60         10.87         2.25 o                         
 -18   5   7        244.83        225.03         7.13 o                         
 -17   5   7        151.74        161.95         4.73 o                         
 -16   5   7        557.74        573.81        13.62 o                         
 -15   5   7        179.31        168.66         5.02 o                         
 -14   5   7        518.41        524.48        10.56 o                         
 -13   5   7        361.02        337.30         7.18 o                         
 -12   5   7        744.75        654.53        11.17 o                         
 -11   5   7        852.30        814.08        13.60 o                         
 -10   5   7        108.27        114.13         3.10 o                         
  -9   5   7        363.32        331.16         6.03 o                         
  -8   5   7        665.19        559.39         9.39 o                         
  -7   5   7         12.04         20.21         1.58 o                         
  -6   5   7       3116.15       2887.37        50.44 o                         
  -5   5   7       1056.19       1061.11        20.45 o                         
  -4   5   7        257.21        232.07         7.03 o                         
  -3   5   7       1086.58       1244.36        26.30 o                         
  -2   5   7       3281.64       3004.27        61.54 o                         
  -1   5   7       1316.27       1307.80        27.22 o                         
   0   5   7          7.48         12.12         2.00 o                         
   1   5   7       1316.30       1311.10        25.40 o                         
   2   5   7       3281.63       3104.94        57.43 o                         
   3   5   7       1086.42       1353.99        27.70 o                         
   4   5   7        257.22        249.92         6.89 o                         
   5   5   7       1056.24       1084.20        18.42 o                         
   6   5   7       3116.05       2906.37        43.35 o                         
   7   5   7         12.03         15.79         1.48 o                         
   8   5   7        665.13        565.30         7.95 o                         
   9   5   7        363.35        337.22         5.28 o                         
  10   5   7        108.29        115.36         2.66 o                         
  11   5   7        852.27        823.50        11.43 o                         
  12   5   7        744.82        667.17        10.06 o                         
  13   5   7        361.16        335.76         5.94 o                         
  14   5   7        518.37        541.51         9.21 o                         
  15   5   7        179.30        167.61         4.01 o                         
  16   5   7        557.56        582.72        11.07 o                         
  17   5   7        151.77        156.76         3.98 o                         
  18   5   7        244.80        229.83         8.99 o                         
  19   5   7         14.54          9.05         1.62 o                         
 -18   6   7         24.54         23.00         2.17 o                         
 -17   6   7        294.57        298.96         6.47 o                         
 -16   6   7        204.15        187.83         5.41 o                         
 -15   6   7       1564.60       1590.75        36.54 o                         
 -14   6   7        454.55        435.99         9.96 o                         
 -13   6   7        112.12        114.21         3.73 o                         
 -12   6   7        315.07        315.14         6.38 o                         
 -11   6   7        541.02        470.88         8.66 o                         
 -10   6   7        253.49        236.60         4.88 o                         
  -9   6   7         31.02         34.33         2.01 o                         
  -8   6   7         99.38         76.71         2.76 o                         
  -7   6   7        234.56        261.19         5.24 o                         
  -6   6   7        636.95        679.85        11.75 o                         
  -5   6   7        760.11        635.92        10.24 o                         
  -4   6   7        887.26        952.88        15.69 o                         
  -3   6   7         36.12         48.56         1.48 o                         
  -2   6   7       1558.42       1559.83        30.99 o                         
  -1   6   7       1230.23       1208.45        20.68 o                         
   0   6   7         34.83         10.44         1.72 o                         
   1   6   7       1230.23       1246.67        23.63 o                         
   2   6   7       1558.35       1662.44        28.82 o                         
   3   6   7         36.11         51.89         2.47 o                         
   4   6   7        887.38        927.39        14.16 o                         
   5   6   7        760.19        619.80         8.85 o                         
   6   6   7        637.05        657.20         9.45 o                         
   7   6   7        234.56        249.18         4.65 o                         
   8   6   7         99.46         71.87         2.52 o                         
   9   6   7         31.03         34.14         1.72 o                         
  10   6   7        253.46        235.17         4.13 o                         
  11   6   7        541.11        480.22         7.72 o                         
  12   6   7        315.20        308.69         6.00 o                         
  13   6   7        112.17        118.35         3.14 o                         
  14   6   7        454.52        450.81         7.79 o                         
  15   6   7       1564.84       1625.48        27.57 o                         
  16   6   7        204.31        190.35         4.04 o                         
  17   6   7        294.52        292.53         6.41 o                         
  18   6   7         24.54         20.49         3.52 o                         
 -18   7   7        146.04        146.77         7.22 o                         
 -17   7   7        295.65        299.50         7.32 o                         
 -16   7   7         58.49         52.68         5.30 o                         
 -15   7   7        819.77        845.54        22.40 o                         
 -14   7   7        239.95        202.50         6.16 o                         
 -13   7   7        104.13        106.30         4.31 o                         
 -12   7   7       2574.05       2700.03        56.11 o                         
 -11   7   7       1987.31       1919.91        39.04 o                         
 -10   7   7         64.10         70.55         3.33 o                         
  -9   7   7         73.46         54.09         3.14 o                         
  -8   7   7        556.96        513.07        10.75 o                         
  -7   7   7        282.30        242.12         5.49 o                         
  -6   7   7        493.57        463.72         7.73 o                         
  -5   7   7         28.26         34.75         2.62 o                         
  -4   7   7       1891.11       1878.96        32.07 o                         
  -3   7   7        268.89        320.33         6.11 o                         
  -2   7   7       2411.81       2323.91        34.78 o                         
  -1   7   7         19.90         20.55         1.48 o                         
   0   7   7          2.30          3.47         1.46 o                         
   1   7   7         20.01         18.87         1.58 o                         
   2   7   7       2411.76       2337.46        36.74 o                         
   3   7   7        268.95        311.84         5.96 o                         
   4   7   7       1891.26       1769.17        25.13 o                         
   5   7   7         28.18         32.64         1.80 o                         
   6   7   7        493.41        443.34         6.96 o                         
   7   7   7        282.23        228.60         4.25 o                         
   8   7   7        556.98        487.87         8.34 o                         
   9   7   7         73.53         64.88         2.62 o                         
  10   7   7         64.09         69.47         2.75 o                         
  11   7   7       1987.63       1999.68        30.99 o                         
  12   7   7       2573.86       2808.09        41.06 o                         
  13   7   7        103.97        102.17         2.85 o                         
  14   7   7        239.99        210.93         4.13 o                         
  15   7   7        819.44        836.06        14.66 o                         
  16   7   7         58.38         54.63         1.91 o                         
  17   7   7        295.72        286.44         9.23 o                         
  18   7   7        146.07        129.23         7.01 o                         
 -17   8   7        270.59        277.28        19.71 o                         
 -16   8   7         43.02         34.95         3.25 o                         
 -15   8   7         31.24         38.51         4.76 o                         
 -14   8   7         35.13         40.92         3.43 o                         
 -13   8   7         31.74         32.74         2.76 o                         
 -12   8   7       1225.64       1174.72        25.17 o                         
 -11   8   7        387.45        429.49        11.54 o                         
 -10   8   7         55.06         63.92         4.03 o                         
  -9   8   7        595.54        553.69        11.97 o                         
  -8   8   7         18.87         28.29         2.56 o                         
  -7   8   7         43.35         47.54         2.94 o                         
  -6   8   7        957.54        890.59        16.06 o                         
  -5   8   7        670.46        649.59        11.92 o                         
  -4   8   7        307.16        308.19         6.09 o                         
  -3   8   7        633.10        622.69        12.52 o                         
  -2   8   7         21.51         21.21         1.57 o                         
  -1   8   7         10.71         10.36         1.51 o                         
   0   8   7          0.75          3.02         1.59 o                         
   1   8   7         10.67         10.59         1.63 o                         
   2   8   7         21.57         21.88         1.86 o                         
   3   8   7        633.00        588.13        10.80 o                         
   4   8   7        307.12        299.71         6.44 o                         
   5   8   7        670.38        612.65        10.13 o                         
   6   8   7        957.61        853.57        13.19 o                         
   7   8   7         43.37         44.51         2.23 o                         
   8   8   7         18.83         24.46         2.21 o                         
   9   8   7        595.47        555.64         8.98 o                         
  10   8   7         55.02         57.22         2.77 o                         
  11   8   7        387.27        416.85         8.02 o                         
  12   8   7       1225.65       1243.51        21.87 o                         
  13   8   7         31.79         34.64         2.16 o                         
  14   8   7         35.15         35.50         1.87 o                         
  15   8   7         31.34         38.63         2.11 o                         
  16   8   7         43.04         34.15         1.96 o                         
  17   8   7        270.57        273.95         8.92 o                         
 -16   9   7         25.86         17.55         3.01 o                         
 -15   9   7        187.11        175.23         6.89 o                         
 -14   9   7         49.01         45.70         5.24 o                         
 -13   9   7         19.48         26.50         2.98 o                         
 -12   9   7        373.53        392.61        11.32 o                         
 -11   9   7        777.52        759.17        23.28 o                         
 -10   9   7        474.57        486.80        12.80 o                         
  -9   9   7         53.07         48.79         3.68 o                         
  -8   9   7         61.02         58.61         3.80 o                         
  -7   9   7         55.95         45.19         3.37 o                         
  -6   9   7        377.77        341.90         9.00 o                         
  -5   9   7        180.52        244.90         5.94 o                         
  -4   9   7         91.57         92.91         3.38 o                         
  -3   9   7        721.68        708.99        14.21 o                         
  -2   9   7         10.76         19.15         1.92 o                         
  -1   9   7        221.46        215.52         5.18 o                         
   0   9   7          6.76          3.80         1.73 o                         
   1   9   7        221.44        205.16         4.39 o                         
   2   9   7         10.74         16.92         1.78 o                         
   3   9   7        721.69        683.61        12.56 o                         
   4   9   7         91.58         80.65         3.88 o                         
   5   9   7        180.62        241.92         5.64 o                         
   6   9   7        377.79        348.50         7.59 o                         
   7   9   7         55.94         35.86         2.56 o                         
   8   9   7         61.03         51.22         3.23 o                         
   9   9   7         53.06         43.55         2.45 o                         
  10   9   7        474.53        471.50         8.42 o                         
  11   9   7        777.70        791.39        14.51 o                         
  12   9   7        373.58        392.65         7.85 o                         
  13   9   7         19.51         21.71         1.81 o                         
  14   9   7         49.00         36.20         2.15 o                         
  15   9   7        187.09        180.06         4.75 o                         
  16   9   7         25.88         12.45         1.78 o                         
 -15  10   7       1664.31       1646.24        50.12 o                         
 -14  10   7        964.86        923.11        34.05 o                         
 -13  10   7        468.53        511.77        16.35 o                         
 -12  10   7         41.64         54.22         3.89 o                         
 -11  10   7        347.25        363.90        11.84 o                         
 -10  10   7        592.42        616.03        19.17 o                         
  -9  10   7        565.72        598.78        18.53 o                         
  -8  10   7        645.43        672.61        17.65 o                         
  -7  10   7        170.94        187.30         6.43 o                         
  -6  10   7         57.59         52.44         3.05 o                         
  -5  10   7       1439.06       1401.28        30.17 o                         
  -4  10   7        335.70        346.20         8.32 o                         
  -3  10   7         89.20        112.19         3.82 o                         
  -2  10   7       2039.80       2038.52        38.29 o                         
  -1  10   7       1275.07       1287.30        24.99 o                         
   0  10   7         40.35         35.03         2.87 o                         
   1  10   7       1275.02       1272.45        25.69 o                         
   2  10   7       2039.82       2041.98        41.31 o                         
   3  10   7         89.25        108.69         5.74 o                         
   4  10   7        335.88        339.34         7.05 o                         
   5  10   7       1438.97       1411.43        27.11 o                         
   6  10   7         57.45         43.52         3.39 o                         
   7  10   7        170.99        189.62         5.61 o                         
   8  10   7        645.40        688.13        12.62 o                         
   9  10   7        565.82        612.83        10.63 o                         
  10  10   7        592.53        643.54        12.16 o                         
  11  10   7        347.30        367.49         7.39 o                         
  12  10   7         41.64         60.64         2.60 o                         
  13  10   7        468.60        495.02         9.35 o                         
  14  10   7        964.72        911.23        21.68 o                         
  15  10   7       1664.51       1557.38        35.76 o                         
 -14  11   7        215.76        163.03        12.98 o                         
 -13  11   7         47.06         63.27         4.01 o                         
 -12  11   7          9.75         16.77         3.11 o                         
 -11  11   7        270.31        283.39         9.55 o                         
 -10  11   7          5.84         10.17         2.81 o                         
  -9  11   7         97.82        122.33         5.41 o                         
  -8  11   7       1526.03       1525.64        43.65 o                         
  -7  11   7         28.42         40.87         3.93 o                         
  -6  11   7         92.37        122.27         5.56 o                         
  -5  11   7         41.42         66.71         4.69 o                         
  -4  11   7          6.53         12.77         2.59 o                         
  -3  11   7          5.16         14.25         2.41 o                         
  -2  11   7        352.25        351.53         8.93 o                         
  -1  11   7        148.54        139.75         4.37 o                         
   0  11   7          0.18          4.20         2.12 o                         
   1  11   7        148.59        136.76         5.44 o                         
   2  11   7        352.21        368.49         9.36 o                         
   3  11   7          5.15         14.65         2.54 o                         
   4  11   7          6.55          7.94         2.57 o                         
   5  11   7         41.37         78.95         3.45 o                         
   6  11   7         92.36        121.31         4.09 o                         
   7  11   7         28.44         32.98         2.45 o                         
   8  11   7       1526.11       1517.93        23.85 o                         
   9  11   7         97.72        107.39         3.21 o                         
  10  11   7          5.85          5.94         1.80 o                         
  11  11   7        270.32        291.06         5.74 o                         
  12  11   7          9.69         18.14         1.63 o                         
  13  11   7         47.00         60.37         2.32 o                         
  14  11   7        215.78        154.34         6.14 o                         
 -12  12   7         87.27         82.67         4.72 o                         
 -11  12   7         31.31         28.04         4.56 o                         
 -10  12   7        184.35        180.61         6.32 o                         
  -9  12   7          8.19          8.97         2.79 o                         
  -8  12   7        873.99        840.38        25.02 o                         
  -7  12   7          9.51         10.08         3.81 o                         
  -6  12   7         54.69         66.25         4.46 o                         
  -5  12   7        181.25        167.56         5.19 o                         
  -4  12   7        122.43        119.59         5.07 o                         
  -3  12   7         38.57         26.25         2.36 o                         
  -2  12   7        535.70        527.58        12.55 o                         
  -1  12   7          2.79          6.41         2.56 o                         
   0  12   7          4.12          1.99         2.01 o                         
   1  12   7          2.78          3.05         2.37 o                         
   2  12   7        535.68        544.00        11.74 o                         
   3  12   7         38.58         27.53         2.68 o                         
   4  12   7        122.47        124.75         5.46 o                         
   5  12   7        181.24        167.28         5.20 o                         
   6  12   7         54.69         65.10         3.09 o                         
   7  12   7          9.51         10.82         1.99 o                         
   8  12   7        873.91        857.79        14.26 o                         
   9  12   7          8.21          4.27         1.57 o                         
  10  12   7        184.33        168.87         3.76 o                         
  11  12   7         31.34         24.24         1.49 o                         
  12  12   7         87.35         81.76         2.53 o                         
 -10  13   7         35.92         41.80         7.37 o                         
  -9  13   7         20.45         30.90         3.33 o                         
  -8  13   7       1265.39       1220.78        35.29 o                         
  -7  13   7         79.77         94.60         5.15 o                         
  -6  13   7        525.66        491.15        13.66 o                         
  -5  13   7          8.56         10.25         2.68 o                         
  -4  13   7        106.54         99.62         3.54 o                         
  -3  13   7        270.56        245.32         9.62 o                         
  -2  13   7        817.31        900.56        24.47 o                         
  -1  13   7        575.74        592.74        17.37 o                         
   0  13   7         52.19         35.07         4.15 o                         
   1  13   7        575.71        563.04        14.82 o                         
   2  13   7        817.32        899.07        18.66 o                         
   3  13   7        270.58        253.90         6.23 o                         
   4  13   7        106.54         99.40         3.25 o                         
   5  13   7          8.59          7.80         1.77 o                         
   6  13   7        525.61        507.84         9.77 o                         
   7  13   7         79.79         94.51         2.84 o                         
   8  13   7       1265.52       1220.69        23.31 o                         
   9  13   7         20.40         22.65         1.59 o                         
  10  13   7         35.86         40.91         2.03 o                         
  -8  14   7        169.67        169.94        10.18 o                         
  -7  14   7        126.34        125.71         6.92 o                         
  -6  14   7         28.66         27.06         3.33 o                         
  -5  14   7        157.21        145.14         6.52 o                         
  -4  14   7         37.18         46.67         6.64 o                         
  -3  14   7         70.54         74.64         7.60 o                         
  -2  14   7        706.29        723.62        26.15 o                         
  -1  14   7         24.55         62.58         5.30 o                         
   0  14   7          0.87          1.95         2.65 o                         
   1  14   7         24.49         49.75         3.36 o                         
   2  14   7        706.33        720.00        15.18 o                         
   3  14   7         70.55         72.92         3.32 o                         
   4  14   7         37.21         39.27         2.13 o                         
   5  14   7        157.19        140.83         4.21 o                         
   6  14   7         28.62         25.59         1.82 o                         
   7  14   7        126.37        112.68         4.35 o                         
   8  14   7        169.66        159.36         6.51 o                         
  -4  15   7         33.13         29.36         3.27 o                         
  -3  15   7         29.31         42.53         4.01 o                         
  -2  15   7        144.54        161.47        12.11 o                         
  -1  15   7        488.65        427.05        12.57 o                         
   0  15   7         30.84         44.75         4.05 o                         
   1  15   7        488.62        434.02        14.13 o                         
   2  15   7        144.58        145.95        10.09 o                         
   3  15   7         29.31         39.09         3.92 o                         
   4  15   7         33.13         26.89         3.10 o                         
   0   0   8       6758.00       7836.36       224.29 o                         
   1   0   8       3024.38       3342.39        62.23 o                         
   2   0   8         21.85         33.37         2.31 o                         
   3   0   8      17259.23      18343.17       341.98 o                         
   4   0   8       2531.97       2751.65        48.10 o                         
   5   0   8        543.35        747.77        13.11 o                         
   6   0   8       1675.98       1806.52        30.19 o                         
   7   0   8       3314.34       2945.65        47.72 o                         
   8   0   8         10.71         12.95         1.38 o                         
   9   0   8        165.02        153.19         3.45 o                         
  10   0   8       4090.88       4020.61        70.32 o                         
  11   0   8      10496.43      10194.43       193.14 o                         
  12   0   8       4238.29       4074.52        85.74 o                         
  13   0   8       5174.01       5204.95        93.71 o                         
  14   0   8       1014.87        953.64        19.18 o                         
  15   0   8        324.34        371.10         7.57 o                         
  16   0   8        500.83        456.59         9.66 o                         
  17   0   8        173.00        145.57         4.70 o                         
  18   0   8        952.49        984.97        20.01 o                         
  19   0   8          7.69          1.10         1.27 o                         
 -19   1   8        104.57        111.30         4.13 o                         
 -18   1   8        151.23        156.19         5.45 o                         
 -17   1   8         96.40         98.10         3.51 o                         
 -16   1   8         20.79          8.11         1.95 o                         
 -15   1   8        112.16        101.26         3.34 o                         
 -14   1   8       1414.19       1411.37        27.72 o                         
 -13   1   8       3192.82       3347.64        65.58 o                         
 -12   1   8        559.40        527.74        10.67 o                         
 -11   1   8        596.37        744.33        15.39 o                         
 -10   1   8        298.25        332.38         6.69 o                         
  -9   1   8          7.89         17.48         1.73 o                         
  -8   1   8        232.99        243.90         4.78 o                         
  -7   1   8       1170.24       1022.34        16.09 o                         
  -6   1   8        572.33        622.02        18.98 o                         
  -5   1   8       1121.95       1268.83        21.65 o                         
  -4   1   8       2051.27       2092.73        35.23 o                         
  -3   1   8        722.27       1087.51        21.26 o                         
  -2   1   8        231.45        255.24         6.04 o                         
  -1   1   8        531.49        446.93        10.15 o                         
   0   1   8        172.14        313.46         7.65 o                         
   1   1   8        531.40        448.27         9.51 o                         
   2   1   8        231.46        260.67         6.16 o                         
   3   1   8        722.23       1102.84        21.33 o                         
   4   1   8       2051.26       2144.49        39.87 o                         
   5   1   8       1122.02       1300.47        23.18 o                         
   6   1   8        572.42        624.52        12.01 o                         
   7   1   8       1170.06       1011.49        14.81 o                         
   8   1   8        232.96        243.87         4.65 o                         
   9   1   8          7.90         15.16         2.02 o                         
  10   1   8        297.99        342.65         7.00 o                         
  11   1   8        596.74        752.18        14.85 o                         
  12   1   8        559.47        529.09        11.63 o                         
  13   1   8       3192.50       3378.00        55.75 o                         
  14   1   8       1414.51       1408.43        27.70 o                         
  15   1   8        112.27        102.32         3.54 o                         
  16   1   8         20.80          9.58         1.97 o                         
  17   1   8         96.34         98.42         3.56 o                         
  18   1   8        151.09        161.10         4.24 o                         
  19   1   8        104.58        110.50         3.73 o                         
 -19   2   8         54.14         57.07         2.97 o                         
 -18   2   8        221.16        221.57         8.62 o                         
 -17   2   8        245.14        254.17         5.84 o                         
 -16   2   8        240.40        250.41         5.88 o                         
 -15   2   8        139.76        137.84         4.27 o                         
 -14   2   8        481.76        554.52        10.13 o                         
 -13   2   8        485.87        564.01        12.91 o                         
 -12   2   8        192.12        227.40         5.95 o                         
 -11   2   8        821.44        808.54        14.67 o                         
 -10   2   8        892.72        870.16        16.17 o                         
  -9   2   8       1592.85       1520.67        27.95 o                         
  -8   2   8         34.83         48.18         2.26 o                         
  -7   2   8        275.99        243.87         4.55 o                         
  -6   2   8         62.65         80.82         2.74 o                         
  -5   2   8       3323.21       3552.07        77.68 o                         
  -4   2   8       1689.02       1706.02        28.98 o                         
  -3   2   8       5385.32       5624.75        94.04 o                         
  -2   2   8        541.57        547.16        12.14 o                         
  -1   2   8       1007.37       1164.08        24.15 o                         
   0   2   8         18.45          9.37         1.65 o                         
   1   2   8       1007.38       1163.87        20.91 o                         
   2   2   8        541.60        551.41        11.46 o                         
   3   2   8       5385.31       5854.55       106.30 o                         
   4   2   8       1689.10       1770.86        33.01 o                         
   5   2   8       3323.24       3571.79        62.25 o                         
   6   2   8         62.59         82.75         2.98 o                         
   7   2   8        276.13        246.07         4.11 o                         
   8   2   8         34.89         45.46         1.77 o                         
   9   2   8       1592.81       1499.98        28.56 o                         
  10   2   8        892.91        878.31        16.35 o                         
  11   2   8        821.19        839.97        15.32 o                         
  12   2   8        192.12        217.93         5.23 o                         
  13   2   8        486.18        554.93        11.31 o                         
  14   2   8        481.69        556.70        11.20 o                         
  15   2   8        139.69        136.57         4.05 o                         
  16   2   8        240.47        241.44         5.60 o                         
  17   2   8        245.18        261.10         6.16 o                         
  18   2   8        221.25        221.23         5.96 o                         
  19   2   8         54.12         56.71         2.57 o                         
 -19   3   8        116.83        117.53         5.05 o                         
 -18   3   8        362.91        408.55        14.44 o                         
 -17   3   8        303.34        319.35         6.38 o                         
 -16   3   8        138.74        143.81         4.05 o                         
 -15   3   8        134.11        142.83         3.91 o                         
 -14   3   8       2527.09       2503.34        46.15 o                         
 -13   3   8        753.49        814.91        16.93 o                         
 -12   3   8       1439.74       1478.05        26.73 o                         
 -11   3   8       1192.73       1121.82        24.23 o                         
 -10   3   8       1680.23       1555.78        31.37 o                         
  -9   3   8        904.30        880.16        14.28 o                         
  -8   3   8        169.76        209.83         4.48 o                         
  -7   3   8       1644.20       1500.73        23.59 o                         
  -6   3   8       1186.68       1208.53        19.02 o                         
  -5   3   8        392.89        460.28        10.85 o                         
  -4   3   8       7554.22       7472.56       214.93 o                         
  -3   3   8        723.53        685.44        13.16 o                         
  -2   3   8       1760.15       1791.21        37.23 o                         
  -1   3   8         72.05        106.66         3.66 o                         
   0   3   8        110.62         69.62         3.03 o                         
   1   3   8         72.18        103.33         3.28 o                         
   2   3   8       1760.11       1864.24        34.78 o                         
   3   3   8        723.59        747.24        14.57 o                         
   4   3   8       7554.13       7712.35       141.63 o                         
   5   3   8        392.90        452.83         9.99 o                         
   6   3   8       1186.57       1234.00        16.78 o                         
   7   3   8       1644.19       1504.26        19.67 o                         
   8   3   8        169.73        211.54         3.78 o                         
   9   3   8        904.42        881.52        13.88 o                         
  10   3   8       1680.22       1602.36        25.27 o                         
  11   3   8       1192.64       1144.07        19.55 o                         
  12   3   8       1439.64       1460.81        26.09 o                         
  13   3   8        753.39        841.01        16.27 o                         
  14   3   8       2526.75       2642.85        48.38 o                         
  15   3   8        134.15        141.49         3.34 o                         
  16   3   8        138.63        140.86         3.90 o                         
  17   3   8        303.36        335.55         7.40 o                         
  18   3   8        362.89        408.12         9.68 o                         
  19   3   8        116.84        115.64         4.05 o                         
 -19   4   8          9.65         12.43         3.00 o                         
 -18   4   8        123.96        117.73         3.82 o                         
 -17   4   8         64.86         45.81         3.95 o                         
 -16   4   8        780.77        762.15        17.83 o                         
 -15   4   8         75.44         51.21         3.04 o                         
 -14   4   8        118.28        113.06         3.68 o                         
 -13   4   8       1821.75       1744.07        33.07 o                         
 -12   4   8       5521.81       5208.00        83.10 o                         
 -11   4   8       4596.09       4454.34        73.97 o                         
 -10   4   8        455.99        484.13         8.78 o                         
  -9   4   8       1179.83       1104.01        17.13 o                         
  -8   4   8        294.92        271.20         5.04 o                         
  -7   4   8        417.14        322.08         6.45 o                         
  -6   4   8        119.20         99.71         2.93 o                         
  -5   4   8       3555.16       3470.92        64.44 o                         
  -4   4   8        249.17        322.55         6.89 o                         
  -3   4   8       2410.56       2453.48        44.72 o                         
  -2   4   8        236.66        306.87         7.68 o                         
  -1   4   8       2787.47       2844.56        57.72 o                         
   0   4   8        167.09        225.26         5.67 o                         
   1   4   8       2787.55       2869.18        53.84 o                         
   2   4   8        236.63        320.74         7.42 o                         
   3   4   8       2410.65       2663.49        48.03 o                         
   4   4   8        249.34        315.18         7.05 o                         
   5   4   8       3555.12       3579.30        68.84 o                         
   6   4   8        119.25        103.29         2.29 o                         
   7   4   8        417.20        319.44         4.67 o                         
   8   4   8        294.80        271.77         4.60 o                         
   9   4   8       1179.75       1128.03        16.83 o                         
  10   4   8        455.86        490.27         7.08 o                         
  11   4   8       4596.42       4528.65        66.95 o                         
  12   4   8       5522.08       5365.58        92.36 o                         
  13   4   8       1821.94       1857.11        34.08 o                         
  14   4   8        118.42        109.77         3.30 o                         
  15   4   8         75.34         49.27         2.36 o                         
  16   4   8        780.85        757.59        13.22 o                         
  17   4   8         64.82         47.15         2.19 o                         
  18   4   8        123.93        120.97         4.31 o                         
  19   4   8          9.66         12.81         1.91 o                         
 -18   5   8        255.57        224.55        12.93 o                         
 -17   5   8        271.40        269.35         7.35 o                         
 -16   5   8         75.36         63.99         3.41 o                         
 -15   5   8        821.22        780.35        22.23 o                         
 -14   5   8        144.53        159.07         5.89 o                         
 -13   5   8       1688.90       1621.58        26.62 o                         
 -12   5   8        209.63        249.79         5.01 o                         
 -11   5   8        939.74        956.82        16.64 o                         
 -10   5   8        927.88        863.55        14.68 o                         
  -9   5   8        202.05        214.10         4.26 o                         
  -8   5   8        265.17        252.12         5.21 o                         
  -7   5   8        137.23        144.29         3.72 o                         
  -6   5   8         51.96         72.24         2.52 o                         
  -5   5   8       1782.90       1675.19        34.43 o                         
  -4   5   8        545.07        534.40         9.34 o                         
  -3   5   8        388.30        333.70         6.20 o                         
  -2   5   8       1123.84       1091.53        15.78 o                         
  -1   5   8        215.39        185.32         3.75 o                         
   0   5   8        848.78        694.83        13.36 o                         
   1   5   8        215.46        188.98         4.60 o                         
   2   5   8       1123.76       1101.86        17.14 o                         
   3   5   8        388.35        338.28         5.78 o                         
   4   5   8        545.04        539.94         9.70 o                         
   5   5   8       1782.83       1698.03        23.33 o                         
   6   5   8         52.08         72.50         2.16 o                         
   7   5   8        137.08        137.93         2.94 o                         
   8   5   8        265.24        259.67         4.57 o                         
   9   5   8        202.07        203.02         5.00 o                         
  10   5   8        927.95        847.99        13.29 o                         
  11   5   8        939.75        982.45        21.68 o                         
  12   5   8        209.57        249.68         5.07 o                         
  13   5   8       1688.50       1689.57        27.14 o                         
  14   5   8        144.83        162.11         3.70 o                         
  15   5   8        821.33        834.86        15.27 o                         
  16   5   8         75.32         68.82         2.48 o                         
  17   5   8        271.44        256.02         6.18 o                         
  18   5   8        255.60        235.45         7.93 o                         
 -17   6   8       1378.89       1401.30        32.74 o                         
 -16   6   8         21.61         26.14         3.47 o                         
 -15   6   8        271.46        263.74         7.20 o                         
 -14   6   8       1664.81       1727.27        38.31 o                         
 -13   6   8        100.83        102.95         2.92 o                         
 -12   6   8         17.21         27.81         1.86 o                         
 -11   6   8       1940.91       1939.95        33.04 o                         
 -10   6   8         52.63         55.70         2.40 o                         
  -9   6   8       4061.01       3921.45        74.76 o                         
  -8   6   8       1262.47       1193.77        21.75 o                         
  -7   6   8       2215.25       2105.12        39.50 o                         
  -6   6   8       1076.07       1049.26        18.54 o                         
  -5   6   8       4318.48       4200.74        71.78 o                         
  -4   6   8       1167.04       1162.53        18.88 o                         
  -3   6   8       6091.04       5878.83       101.75 o                         
  -2   6   8         73.19         86.31         2.27 o                         
  -1   6   8         60.33         75.64         2.63 o                         
   0   6   8        622.95        510.13         7.52 o                         
   1   6   8         60.28         75.22         3.15 o                         
   2   6   8         73.12         82.88         2.28 o                         
   3   6   8       6091.14       5814.61        78.35 o                         
   4   6   8       1166.95       1116.18        14.68 o                         
   5   6   8       4318.59       4177.48        48.98 o                         
   6   6   8       1076.02       1002.88        13.64 o                         
   7   6   8       2215.45       2066.44        28.02 o                         
   8   6   8       1262.46       1200.79        18.71 o                         
   9   6   8       4061.01       3927.18        59.84 o                         
  10   6   8         52.64         57.74         2.51 o                         
  11   6   8       1940.44       2011.72        33.39 o                         
  12   6   8         17.23         31.02         1.89 o                         
  13   6   8        101.07        102.60         3.01 o                         
  14   6   8       1664.58       1816.46        29.10 o                         
  15   6   8        271.33        271.86         5.20 o                         
  16   6   8         21.59         22.33         1.60 o                         
  17   6   8       1378.89       1326.07        43.78 o                         
  18   6   8         45.31         55.48         4.70 o                         
 -17   7   8        352.69        326.98        11.82 o                         
 -16   7   8         56.83         57.32         8.48 o                         
 -15   7   8        120.22        118.67         4.61 o                         
 -14   7   8        410.50        401.22        12.78 o                         
 -13   7   8         25.04         41.31         2.89 o                         
 -12   7   8        597.11        586.59        11.97 o                         
 -11   7   8       1969.48       1921.81        42.86 o                         
 -10   7   8        512.62        523.57        12.19 o                         
  -9   7   8       1986.29       2022.69        38.94 o                         
  -8   7   8        236.14        269.81         6.35 o                         
  -7   7   8        775.41        835.42        14.71 o                         
  -6   7   8        251.37        241.36         5.56 o                         
  -5   7   8       1537.42       1515.38        26.37 o                         
  -4   7   8        959.72        950.69        16.98 o                         
  -3   7   8          8.61         17.65         1.88 o                         
  -2   7   8        241.90        232.84         4.55 o                         
  -1   7   8        819.15        771.77        12.12 o                         
   0   7   8          1.98         12.16         1.73 o                         
   1   7   8        819.25        761.78        12.36 o                         
   2   7   8        241.90        232.83         4.61 o                         
   3   7   8          8.62         15.77         1.66 o                         
   4   7   8        959.74        908.64        13.39 o                         
   5   7   8       1537.34       1447.86        21.70 o                         
   6   7   8        251.36        241.41         4.33 o                         
   7   7   8        775.32        843.19        12.11 o                         
   8   7   8        236.05        272.70         5.27 o                         
   9   7   8       1986.31       2033.72        33.78 o                         
  10   7   8        512.67        519.55        10.41 o                         
  11   7   8       1969.92       2021.68        33.49 o                         
  12   7   8        597.12        612.40         9.52 o                         
  13   7   8         25.02         31.08         2.23 o                         
  14   7   8        410.46        416.01        10.43 o                         
  15   7   8        120.22        114.44         2.87 o                         
  16   7   8         56.84         56.39         1.91 o                         
  17   7   8        352.65        331.75        11.34 o                         
 -16   8   8         44.18         37.12         4.37 o                         
 -15   8   8        295.66        251.10        20.08 o                         
 -14   8   8        192.04        193.58         7.68 o                         
 -13   8   8         33.37         43.08         3.57 o                         
 -12   8   8        982.67        947.71        22.37 o                         
 -11   8   8        408.75        398.98        11.01 o                         
 -10   8   8         11.98         21.49         2.68 o                         
  -9   8   8       1526.41       1644.20        35.95 o                         
  -8   8   8        189.97        199.37         5.76 o                         
  -7   8   8       2978.39       2840.42        67.57 o                         
  -6   8   8        842.96        752.55        17.27 o                         
  -5   8   8       2291.26       2367.00        41.31 o                         
  -4   8   8       1020.52       1044.85        21.64 o                         
  -3   8   8         61.02        102.74         3.63 o                         
  -2   8   8        194.54        209.48         4.55 o                         
  -1   8   8        233.80        179.97         4.99 o                         
   0   8   8          2.34         16.15         1.73 o                         
   1   8   8        233.81        178.42         4.79 o                         
   2   8   8        194.47        216.55         4.54 o                         
   3   8   8         61.11         93.16         3.08 o                         
   4   8   8       1020.44        975.79        15.72 o                         
   5   8   8       2291.36       2312.87        34.23 o                         
   6   8   8        843.02        719.13        13.81 o                         
   7   8   8       2978.30       2806.63        43.61 o                         
   8   8   8        190.03        195.33         4.43 o                         
   9   8   8       1526.36       1655.67        27.20 o                         
  10   8   8         11.93         16.38         2.15 o                         
  11   8   8        408.77        398.92         7.62 o                         
  12   8   8        982.59        987.71        17.71 o                         
  13   8   8         33.40         41.39         2.20 o                         
  14   8   8        192.08        192.66         4.71 o                         
  15   8   8        295.76        254.96         8.59 o                         
  16   8   8         44.16         37.14         2.08 o                         
 -15   9   8        696.36        644.03        21.42 o                         
 -14   9   8         31.58         24.40         2.89 o                         
 -13   9   8        299.90        294.13         8.51 o                         
 -12   9   8         66.24         58.96         4.56 o                         
 -11   9   8       1240.36       1265.81        31.60 o                         
 -10   9   8        946.24        976.32        24.56 o                         
  -9   9   8         67.49         79.60         4.28 o                         
  -8   9   8         93.77         96.03         4.52 o                         
  -7   9   8         27.39         30.64         3.52 o                         
  -6   9   8         10.96         19.13         2.65 o                         
  -5   9   8        764.23        732.05        17.03 o                         
  -4   9   8        939.04       1016.08        21.98 o                         
  -3   9   8       1611.87       1587.71        32.62 o                         
  -2   9   8        999.29       1019.38        21.75 o                         
  -1   9   8         48.09         39.02         2.48 o                         
   0   9   8        253.95        214.82         4.85 o                         
   1   9   8         48.17         35.02         2.77 o                         
   2   9   8        999.24        991.67        19.48 o                         
   3   9   8       1611.95       1505.22        27.27 o                         
   4   9   8        939.00       1007.53        19.58 o                         
   5   9   8        764.05        697.40        13.44 o                         
   6   9   8         10.98         14.28         1.97 o                         
   7   9   8         27.47         31.25         2.32 o                         
   8   9   8         93.74         92.09         3.38 o                         
   9   9   8         67.47         74.55         2.93 o                         
  10   9   8        946.29        975.27        15.98 o                         
  11   9   8       1240.17       1276.72        22.93 o                         
  12   9   8         66.21         62.75         2.85 o                         
  13   9   8        299.87        284.55         5.78 o                         
  14   9   8         31.75         21.63         1.81 o                         
  15   9   8        696.21        657.97        17.01 o                         
 -14  10   8         33.66         35.60         2.88 o                         
 -13  10   8        194.91        181.67         8.79 o                         
 -12  10   8        113.29         90.97         3.98 o                         
 -11  10   8        225.05        265.28         8.92 o                         
 -10  10   8         77.53        103.24         4.80 o                         
  -9  10   8       2398.13       2313.65        67.04 o                         
  -8  10   8         84.06        121.81         8.52 o                         
  -7  10   8         53.55         61.61         3.84 o                         
  -6  10   8         37.96         40.30         3.65 o                         
  -5  10   8       1904.06       1842.68        51.85 o                         
  -4  10   8        828.32        845.09        20.13 o                         
  -3  10   8       1639.17       1613.11        38.62 o                         
  -2  10   8          2.35         10.25         3.92 o                         
  -1  10   8        857.76        757.38        15.25 o                         
   0  10   8        800.61        756.72        15.08 o                         
   1  10   8        857.75        761.23        14.88 o                         
   2  10   8          2.35         11.08         3.29 o                         
   3  10   8       1639.22       1660.22        37.01 o                         
   4  10   8        828.21        813.76        19.47 o                         
   5  10   8       1904.08       1839.58        32.63 o                         
   6  10   8         37.95         33.69         2.35 o                         
   7  10   8         53.59         69.10         4.03 o                         
   8  10   8         84.11        122.13         3.86 o                         
   9  10   8       2398.16       2378.85        43.79 o                         
  10  10   8         77.60         86.73         3.04 o                         
  11  10   8        225.00        265.21         5.33 o                         
  12  10   8        113.26         84.03         2.75 o                         
  13  10   8        194.88        174.94         3.99 o                         
  14  10   8         33.60         36.23         2.35 o                         
 -13  11   8         40.45         25.62         4.49 o                         
 -12  11   8         95.59        102.77         4.82 o                         
 -11  11   8        950.82        945.65        33.67 o                         
 -10  11   8         43.02         57.74         6.07 o                         
  -9  11   8        785.95        821.15        27.13 o                         
  -8  11   8        207.26        209.96        10.66 o                         
  -7  11   8        262.88        261.36        15.43 o                         
  -6  11   8         65.82         91.20         4.74 o                         
  -5  11   8        647.48        652.77        24.44 o                         
  -4  11   8        287.90        407.40        12.55 o                         
  -3  11   8         79.98         93.11         5.26 o                         
  -2  11   8         25.58         37.31         4.07 o                         
  -1  11   8        365.53        345.79         9.63 o                         
   0  11   8        274.30        301.53         7.22 o                         
   1  11   8        365.45        341.51         7.98 o                         
   2  11   8         25.60         44.33         3.43 o                         
   3  11   8         79.98        101.12         5.30 o                         
   4  11   8        287.91        444.14        14.06 o                         
   5  11   8        647.59        666.17        13.09 o                         
   6  11   8         65.76         74.79         3.09 o                         
   7  11   8        262.74        265.55         5.34 o                         
   8  11   8        207.33        222.09         4.59 o                         
   9  11   8        785.77        832.92        14.56 o                         
  10  11   8         43.18         52.34         2.44 o                         
  11  11   8        950.92        937.34        15.12 o                         
  12  11   8         95.58         98.41         2.84 o                         
  13  11   8         40.40         23.54         1.99 o                         
 -11  12   8         55.89         56.34         6.34 o                         
 -10  12   8        648.89        638.37        22.21 o                         
  -9  12   8        740.58        734.25        21.75 o                         
  -8  12   8        160.01        153.83         6.90 o                         
  -7  12   8       2006.96       2069.83        70.44 o                         
  -6  12   8        125.38        148.14         8.72 o                         
  -5  12   8       1472.98       1499.52        51.66 o                         
  -4  12   8       2342.31       2351.23        81.04 o                         
  -3  12   8        177.16        189.53        10.79 o                         
  -2  12   8        256.41        251.63        10.10 o                         
  -1  12   8         92.46        116.39         4.75 o                         
   0  12   8         15.37         19.43         3.24 o                         
   1  12   8         92.47        122.06         4.22 o                         
   2  12   8        256.51        254.45         7.00 o                         
   3  12   8        177.24        192.01         6.99 o                         
   4  12   8       2342.08       2326.21        48.60 o                         
   5  12   8       1473.07       1462.64        27.50 o                         
   6  12   8        125.32        143.81         3.97 o                         
   7  12   8       2006.99       2022.53        34.52 o                         
   8  12   8        160.11        153.01         4.63 o                         
   9  12   8        740.55        747.75        14.52 o                         
  10  12   8        648.93        612.93        12.13 o                         
  11  12   8         55.82         39.50         2.04 o                         
  -9  13   8         89.50         92.23         6.61 o                         
  -8  13   8          8.38         13.11         7.40 o                         
  -7  13   8         54.98         61.63        15.03 o                         
  -6  13   8        193.48        184.32        12.39 o                         
  -5  13   8        207.88        197.21         7.62 o                         
  -4  13   8         55.11         88.05        10.38 o                         
  -3  13   8        113.06        101.82         4.66 o                         
  -2  13   8        117.24        170.83        13.77 o                         
  -1  13   8          2.81          5.31         5.60 o                         
   0  13   8        454.22        443.32        12.32 o                         
   1  13   8          2.82          4.75         4.27 o                         
   2  13   8        117.24        176.61         9.25 o                         
   3  13   8        113.05         98.48         5.19 o                         
   4  13   8         55.11         84.42         4.88 o                         
   5  13   8        207.85        198.73         4.56 o                         
   6  13   8        193.47        186.44         4.01 o                         
   7  13   8         55.02         59.51         2.55 o                         
   8  13   8          8.38          9.98         1.35 o                         
   9  13   8         89.50         74.35         2.74 o                         
  -7  14   8         96.89        112.78         7.47 o                         
  -6  14   8          6.95          9.21         2.94 o                         
  -5  14   8          6.39         13.49         3.11 o                         
  -4  14   8          1.97          2.48         3.18 o                         
  -3  14   8        132.02        144.79         7.62 o                         
  -2  14   8         84.90         99.25         5.99 o                         
  -1  14   8        184.52        201.64        11.38 o                         
   0  14   8        377.30        392.24        14.65 o                         
   1  14   8        184.53        183.11         5.26 o                         
   2  14   8         84.93         87.44         3.09 o                         
   3  14   8        132.01        132.66         4.17 o                         
   4  14   8          1.98         -0.74         1.62 o                         
   5  14   8          6.38          9.97         1.80 o                         
   6  14   8          6.96          6.93         1.56 o                         
   7  14   8         96.82        100.90         6.88 o                         
   0   0   9          0.68          0.38         2.53 o                         
   1   0   9          1.34          3.86         2.04 o                         
   2   0   9         14.62         21.94         2.45 o                         
   3   0   9         13.48        138.82         4.51 o                         
   4   0   9         18.85         94.14         3.42 o                         
   5   0   9        100.28        224.73         4.66 o                         
   6   0   9         12.06         12.42         0.83 o                         
   7   0   9          1.73          1.63         1.38 o                         
   8   0   9          1.50          2.91         1.41 o                         
   9   0   9          2.44          2.73         1.48 o                         
  10   0   9          3.43          2.26         1.40 o                         
  11   0   9         22.64         28.18         2.63 o                         
  12   0   9        228.57        237.87         9.13 o                         
  13   0   9         96.63        130.05         5.45 o                         
  14   0   9         11.46          6.52         2.03 o                         
  15   0   9         80.78        107.52         3.65 o                         
  16   0   9          0.68          0.76         1.60 o                         
  17   0   9         13.72          8.23         1.96 o                         
  18   0   9          4.02          6.89         2.34 o                         
  19   0   9         26.07         12.25         1.56 o                         
 -19   1   9        179.97        156.70         8.69 o                         
 -18   1   9         41.38         33.71         2.94 o                         
 -17   1   9        144.11        145.52         6.83 o                         
 -16   1   9         45.40         49.91         2.95 o                         
 -15   1   9        453.43        537.10        10.35 o                         
 -14   1   9          5.72          1.51         1.98 o                         
 -13   1   9       1129.62       1247.32        26.95 o                         
 -12   1   9       1038.41        943.01        19.44 o                         
 -11   1   9        173.58        190.70         4.88 o                         
 -10   1   9         16.82         16.78         2.04 o                         
  -9   1   9         26.45         17.10         2.00 o                         
  -8   1   9         68.78         65.35         2.23 o                         
  -7   1   9         17.91         26.06         1.61 o                         
  -6   1   9         23.60         26.59         1.53 o                         
  -5   1   9       4612.47       4566.57        67.24 o                         
  -4   1   9       1352.22       1470.18        21.66 o                         
  -3   1   9       2511.06       2728.11        51.59 o                         
  -2   1   9        206.59        239.35         6.43 o                         
  -1   1   9         34.79         23.99         3.38 o                         
   0   1   9          7.63          2.22         2.04 o                         
   1   1   9         34.87         20.78         2.43 o                         
   2   1   9        206.59        245.12         6.12 o                         
   3   1   9       2511.10       2772.09        51.67 o                         
   4   1   9       1352.14       1512.98        23.37 o                         
   5   1   9       4612.59       4596.76        59.82 o                         
   6   1   9         23.58         27.73         1.30 o                         
   7   1   9         17.91         25.80         1.27 o                         
   8   1   9         68.76         68.81         2.52 o                         
   9   1   9         26.39         19.58         1.93 o                         
  10   1   9         16.83         13.88         1.71 o                         
  11   1   9        173.59        197.72         5.02 o                         
  12   1   9       1038.16        953.65        18.81 o                         
  13   1   9       1129.82       1238.07        26.66 o                         
  14   1   9          5.72         -0.28         2.12 o                         
  15   1   9        453.59        539.37        11.08 o                         
  16   1   9         45.39         45.21         2.54 o                         
  17   1   9        144.04        146.35         4.64 o                         
  18   1   9         41.37         31.94         2.05 o                         
  19   1   9        179.98        158.36         6.37 o                         
 -19   2   9         72.30         75.15         4.13 o                         
 -18   2   9        121.26        123.32         4.35 o                         
 -17   2   9        364.84        371.23         8.48 o                         
 -16   2   9        812.55        842.45        16.82 o                         
 -15   2   9        116.54        139.80         3.80 o                         
 -14   2   9         27.94         20.52         2.38 o                         
 -13   2   9        445.98        485.80        11.40 o                         
 -12   2   9         36.74         43.06         2.77 o                         
 -11   2   9        233.95        228.29         5.10 o                         
 -10   2   9        106.53         73.31         3.08 o                         
  -9   2   9         49.30         47.03         2.67 o                         
  -8   2   9       2568.71       2242.60        36.75 o                         
  -7   2   9        867.92        808.86        12.29 o                         
  -6   2   9        733.28        619.56         9.66 o                         
  -5   2   9         75.47         84.70         2.44 o                         
  -4   2   9         94.27        129.26         2.37 o                         
  -3   2   9       2534.30       2729.23        49.80 o                         
  -2   2   9       4605.24       4522.35        90.37 o                         
  -1   2   9        155.54        128.87         4.38 o                         
   0   2   9          5.43          6.76         2.92 o                         
   1   2   9        155.54        134.11         4.30 o                         
   2   2   9       4605.19       4539.06        84.14 o                         
   3   2   9       2534.15       2760.28        51.55 o                         
   4   2   9         94.21        137.79         3.83 o                         
   5   2   9         75.43         87.99         2.05 o                         
   6   2   9        733.36        624.53         8.31 o                         
   7   2   9        867.87        807.83        11.60 o                         
   8   2   9       2568.88       2228.10        33.45 o                         
   9   2   9         49.24         41.07         2.32 o                         
  10   2   9        106.51         71.54         3.05 o                         
  11   2   9        233.91        237.25         5.76 o                         
  12   2   9         36.57         42.77         2.48 o                         
  13   2   9        445.84        487.84        10.01 o                         
  14   2   9         27.94         17.03         2.34 o                         
  15   2   9        116.47        142.46         4.03 o                         
  16   2   9        812.52        849.27        17.71 o                         
  17   2   9        364.90        375.81         9.24 o                         
  18   2   9        121.22        118.75         3.38 o                         
  19   2   9         72.25         72.40         3.68 o                         
 -18   3   9        119.33        115.62         7.68 o                         
 -17   3   9         24.38         16.35         2.19 o                         
 -16   3   9        178.38        185.89         5.59 o                         
 -15   3   9        141.88        150.79         4.15 o                         
 -14   3   9          8.05          4.66         1.82 o                         
 -13   3   9         98.64         97.87         3.54 o                         
 -12   3   9       1497.84       1344.96        24.99 o                         
 -11   3   9       2358.37       2320.94        40.42 o                         
 -10   3   9         10.02         15.33         1.94 o                         
  -9   3   9        355.56        362.40         7.28 o                         
  -8   3   9        565.65        584.41        10.36 o                         
  -7   3   9        189.80        183.15         3.99 o                         
  -6   3   9        289.74        315.88         5.79 o                         
  -5   3   9         54.01         50.83         2.19 o                         
  -4   3   9       2904.33       2922.54        42.37 o                         
  -3   3   9        822.99        936.09        13.19 o                         
  -2   3   9        354.94        427.61         6.91 o                         
  -1   3   9        901.70       1046.94        19.78 o                         
   0   3   9          3.42          4.32         1.91 o                         
   1   3   9        901.70       1038.04        17.78 o                         
   2   3   9        354.99        454.87         8.11 o                         
   3   3   9        822.96        955.09        15.79 o                         
   4   3   9       2904.49       2895.99        43.02 o                         
   5   3   9         54.02         51.66         1.61 o                         
   6   3   9        289.65        310.75         4.49 o                         
   7   3   9        189.81        186.95         3.33 o                         
   8   3   9        565.49        578.87         8.73 o                         
   9   3   9        355.59        356.85         5.99 o                         
  10   3   9         10.01         10.50         1.36 o                         
  11   3   9       2358.36       2420.47        45.16 o                         
  12   3   9       1498.39       1398.09        26.10 o                         
  13   3   9         98.64         96.45         3.36 o                         
  14   3   9          8.05          5.79         1.71 o                         
  15   3   9        141.87        159.18         4.56 o                         
  16   3   9        178.39        187.84         4.93 o                         
  17   3   9         24.37         17.60         1.68 o                         
  18   3   9        119.41        117.53         3.57 o                         
 -18   4   9         56.75         39.43         3.09 o                         
 -17   4   9         14.29          9.89         1.50 o                         
 -16   4   9        963.02        955.07        23.27 o                         
 -15   4   9        303.22        321.96         8.83 o                         
 -14   4   9         16.09         23.54         2.04 o                         
 -13   4   9        474.79        449.06         9.15 o                         
 -12   4   9       1557.98       1536.40        26.54 o                         
 -11   4   9        436.99        483.30        10.16 o                         
 -10   4   9        377.92        353.44         7.23 o                         
  -9   4   9        111.32        104.75         2.98 o                         
  -8   4   9       1682.28       1503.77        34.79 o                         
  -7   4   9         30.78         47.17         3.01 o                         
  -6   4   9       2488.38       2239.29        44.76 o                         
  -5   4   9        133.23        110.03         2.64 o                         
  -4   4   9        726.41        718.32        12.39 o                         
  -3   4   9        543.01        570.19         9.66 o                         
  -2   4   9       4246.97       3848.05        54.50 o                         
  -1   4   9        476.50        496.06         7.57 o                         
   0   4   9          5.26          4.87         1.19 o                         
   1   4   9        476.44        502.20         7.55 o                         
   2   4   9       4247.22       3882.13        65.82 o                         
   3   4   9        542.94        566.19         7.47 o                         
   4   4   9        726.30        720.42         9.95 o                         
   5   4   9        133.29        102.18         2.59 o                         
   6   4   9       2488.42       2228.97        27.16 o                         
   7   4   9         30.77         42.14         2.59 o                         
   8   4   9       1682.47       1517.90        21.38 o                         
   9   4   9        111.34        104.10         2.62 o                         
  10   4   9        377.95        353.74         6.63 o                         
  11   4   9        437.07        489.18         9.93 o                         
  12   4   9       1557.57       1607.87        28.25 o                         
  13   4   9        474.72        478.36         9.58 o                         
  14   4   9         16.09         21.03         1.91 o                         
  15   4   9        303.15        318.65         6.64 o                         
  16   4   9        963.00        945.33        17.81 o                         
  17   4   9         14.29         12.84         1.42 o                         
  18   4   9         56.77         34.66         1.85 o                         
 -17   5   9        508.51        464.67        11.50 o                         
 -16   5   9        251.64        232.09         7.94 o                         
 -15   5   9        658.31        673.78        22.85 o                         
 -14   5   9         17.52         21.94         1.78 o                         
 -13   5   9         48.90         59.19         2.18 o                         
 -12   5   9        152.72        166.73         3.82 o                         
 -11   5   9       1360.58       1317.19        22.51 o                         
 -10   5   9         58.02         48.58         2.35 o                         
  -9   5   9        647.34        572.42        10.73 o                         
  -8   5   9        363.25        375.38         7.57 o                         
  -7   5   9        182.19        158.78         3.87 o                         
  -6   5   9         91.69         86.50         2.88 o                         
  -5   5   9        419.13        391.97         7.09 o                         
  -4   5   9         10.97         20.24         1.95 o                         
  -3   5   9       2499.14       2458.85        48.81 o                         
  -2   5   9        264.36        243.60         4.89 o                         
  -1   5   9         50.08         31.66         1.50 o                         
   0   5   9          3.60          2.48         1.19 o                         
   1   5   9         50.07         31.31         1.37 o                         
   2   5   9        264.34        243.38         3.73 o                         
   3   5   9       2499.06       2465.94        32.13 o                         
   4   5   9         10.96         15.78         1.34 o                         
   5   5   9        419.11        396.20         5.75 o                         
   6   5   9         91.69         82.19         2.67 o                         
   7   5   9        182.20        162.63         3.12 o                         
   8   5   9        363.28        377.75         6.15 o                         
   9   5   9        647.22        561.92         9.47 o                         
  10   5   9         57.97         48.59         2.15 o                         
  11   5   9       1360.45       1348.58        21.31 o                         
  12   5   9        152.66        172.45         4.58 o                         
  13   5   9         49.07         56.66         2.71 o                         
  14   5   9         17.53         23.03         1.80 o                         
  15   5   9        658.40        723.13        12.66 o                         
  16   5   9        251.74        228.74         4.65 o                         
  17   5   9        508.48        469.95        11.35 o                         
 -17   6   9        117.82         85.61         6.25 o                         
 -16   6   9         52.96         59.54         8.38 o                         
 -15   6   9         99.68        119.06         4.45 o                         
 -14   6   9         10.46          4.03         1.73 o                         
 -13   6   9          1.73          2.12         1.40 o                         
 -12   6   9        756.92        723.02        13.11 o                         
 -11   6   9        108.52        104.78         3.16 o                         
 -10   6   9          3.19          7.42         1.76 o                         
  -9   6   9        114.69        176.75         5.18 o                         
  -8   6   9         20.19         25.44         2.45 o                         
  -7   6   9         47.51         44.72         2.77 o                         
  -6   6   9        225.07        225.54         5.61 o                         
  -5   6   9        165.04        179.84         4.14 o                         
  -4   6   9        477.16        473.85         9.81 o                         
  -3   6   9       1652.24       1682.99        29.46 o                         
  -2   6   9         39.26         36.20         1.58 o                         
  -1   6   9          1.02         43.81         2.51 o                         
   0   6   9          0.67          1.22         1.27 o                         
   1   6   9          1.02         44.87         2.74 o                         
   2   6   9         39.30         33.79         1.75 o                         
   3   6   9       1652.20       1642.97        22.76 o                         
   4   6   9        477.15        470.38         6.52 o                         
   5   6   9        165.13        175.83         3.23 o                         
   6   6   9        225.04        224.83         3.86 o                         
   7   6   9         47.52         41.80         1.87 o                         
   8   6   9         20.15         22.01         1.80 o                         
   9   6   9        114.70        185.30         8.19 o                         
  10   6   9          3.19          3.07         1.74 o                         
  11   6   9        108.58        103.40         3.22 o                         
  12   6   9        756.96        772.17        13.07 o                         
  13   6   9          1.74         -1.46         1.46 o                         
  14   6   9         10.46          2.70         1.59 o                         
  15   6   9         99.66        120.69         4.03 o                         
  16   6   9         52.95         63.53         2.07 o                         
  17   6   9        117.83         87.87         4.87 o                         
 -16   7   9        137.00        175.02        11.18 o                         
 -15   7   9        533.88        494.12        43.40 o                         
 -14   7   9        402.18        360.13        10.49 o                         
 -13   7   9        144.38        134.64         4.59 o                         
 -12   7   9        198.83        184.99         5.30 o                         
 -11   7   9        850.87        860.27        19.95 o                         
 -10   7   9        406.99        384.01         8.49 o                         
  -9   7   9       4818.32       4714.67        98.53 o                         
  -8   7   9       1205.18       1151.59        24.08 o                         
  -7   7   9        238.43        260.37         6.96 o                         
  -6   7   9        443.89        451.50        10.71 o                         
  -5   7   9       1643.89       1580.16        29.71 o                         
  -4   7   9        957.29        966.48        17.02 o                         
  -3   7   9        484.31        475.57         9.25 o                         
  -2   7   9         27.87         49.70         2.59 o                         
  -1   7   9       2553.37       2420.36        36.29 o                         
   0   7   9         31.88         59.14         4.22 o                         
   1   7   9       2553.47       2410.32        36.81 o                         
   2   7   9         27.85         50.84         2.44 o                         
   3   7   9        484.33        461.38         7.25 o                         
   4   7   9        957.49        905.76        12.35 o                         
   5   7   9       1643.69       1534.21        20.03 o                         
   6   7   9        443.92        437.51         6.85 o                         
   7   7   9        238.43        249.94         5.65 o                         
   8   7   9       1205.01       1125.66        17.70 o                         
   9   7   9       4818.53       4817.85        86.24 o                         
  10   7   9        407.06        408.34         8.30 o                         
  11   7   9        850.86        922.59        16.98 o                         
  12   7   9        198.90        194.19         4.24 o                         
  13   7   9        144.23        137.42         3.58 o                         
  14   7   9        402.09        377.02         9.01 o                         
  15   7   9        533.89        494.56        11.33 o                         
  16   7   9        136.98        149.76         4.93 o                         
 -15   8   9         38.47         45.25         5.94 o                         
 -14   8   9         87.53         98.55         5.34 o                         
 -13   8   9        351.69        318.77         9.42 o                         
 -12   8   9        555.53        566.78        17.09 o                         
 -11   8   9        388.58        370.84        10.50 o                         
 -10   8   9        478.18        476.45        13.05 o                         
  -9   8   9        690.56        778.35        19.38 o                         
  -8   8   9        600.58        583.31        15.20 o                         
  -7   8   9         34.14         53.25         3.89 o                         
  -6   8   9        833.84        818.57        19.73 o                         
  -5   8   9        246.07        236.81         6.35 o                         
  -4   8   9        244.85        221.08         5.15 o                         
  -3   8   9        380.79        360.14         8.03 o                         
  -2   8   9       2066.24       1931.34        34.77 o                         
  -1   8   9        103.29        133.58         3.18 o                         
   0   8   9          1.46          1.18         1.53 o                         
   1   8   9        103.33        134.94         3.42 o                         
   2   8   9       2066.35       1898.86        31.92 o                         
   3   8   9        380.68        345.07         6.14 o                         
   4   8   9        244.91        206.75         4.35 o                         
   5   8   9        246.02        226.85         4.71 o                         
   6   8   9        833.89        773.78        13.37 o                         
   7   8   9         34.17         57.24         3.03 o                         
   8   8   9        600.72        595.64        11.03 o                         
   9   8   9        690.35        769.18        13.85 o                         
  10   8   9        478.18        486.95         9.03 o                         
  11   8   9        388.58        389.74         7.88 o                         
  12   8   9        555.48        589.00        11.94 o                         
  13   8   9        351.82        336.64         7.21 o                         
  14   8   9         87.53        104.69         3.10 o                         
  15   8   9         38.46         43.76         2.44 o                         
 -14   9   9        171.59        164.88         8.06 o                         
 -13   9   9         13.52         15.06         2.22 o                         
 -12   9   9        197.14        181.64         6.86 o                         
 -11   9   9        614.29        634.23        18.84 o                         
 -10   9   9         73.26         85.13         4.70 o                         
  -9   9   9        748.91        752.36        21.85 o                         
  -8   9   9         53.72         95.25         5.28 o                         
  -7   9   9        154.37        171.25         6.78 o                         
  -6   9   9        113.37        118.43         5.74 o                         
  -5   9   9        284.59        324.73        10.76 o                         
  -4   9   9         84.69         83.72         4.42 o                         
  -3   9   9         50.31         62.75         3.41 o                         
  -2   9   9        477.30        522.64        11.99 o                         
  -1   9   9        544.68        541.29        11.73 o                         
   0   9   9         33.78         16.94         1.96 o                         
   1   9   9        544.67        539.91        10.64 o                         
   2   9   9        477.26        517.22        12.03 o                         
   3   9   9         50.32         59.89         2.66 o                         
   4   9   9         84.72         88.46         4.61 o                         
   5   9   9        284.60        317.73         7.08 o                         
   6   9   9        113.33        118.86         3.96 o                         
   7   9   9        154.37        160.01         4.64 o                         
   8   9   9         53.72         89.19         3.30 o                         
   9   9   9        748.98        742.25        13.36 o                         
  10   9   9         73.24         82.42         2.95 o                         
  11   9   9        614.32        645.58        12.12 o                         
  12   9   9        197.05        187.61         4.22 o                         
  13   9   9         13.52         13.63         1.69 o                         
  14   9   9        171.56        167.49         3.92 o                         
  15   9   9        312.47        269.15         9.12 o                         
 -13  10   9        106.26         85.81         5.42 o                         
 -12  10   9        598.93        565.95        20.27 o                         
 -11  10   9        205.83        197.79         8.41 o                         
 -10  10   9        116.48        118.86         6.25 o                         
  -9  10   9          1.79         13.93         2.99 o                         
  -8  10   9       1275.46       1379.90        38.75 o                         
  -7  10   9         48.75         61.96         5.92 o                         
  -6  10   9        957.93        996.90        28.04 o                         
  -5  10   9        267.84        314.90        10.50 o                         
  -4  10   9        269.62        253.95         7.16 o                         
  -3  10   9        514.73        555.13        13.60 o                         
  -2  10   9        638.44        664.84        16.18 o                         
  -1  10   9         18.20         28.66         2.80 o                         
   0  10   9         13.21          3.95         2.04 o                         
   1  10   9         18.18         29.74         2.37 o                         
   2  10   9        638.55        651.11        13.94 o                         
   3  10   9        514.86        532.98        11.81 o                         
   4  10   9        269.65        255.98         5.96 o                         
   5  10   9        267.91        312.44         6.98 o                         
   6  10   9        957.83        961.47        17.23 o                         
   7  10   9         48.74         56.35         3.02 o                         
   8  10   9       1275.45       1367.27        24.26 o                         
   9  10   9          1.79         11.39         1.76 o                         
  10  10   9        116.40        112.32         3.31 o                         
  11  10   9        205.93        184.79         3.99 o                         
  12  10   9        598.92        556.77         9.59 o                         
  13  10   9        106.24         81.87         2.22 o                         
  14  10   9          1.49          1.92         2.46 o                         
 -12  11   9         12.94         16.27         3.71 o                         
 -11  11   9        643.61        642.32        29.62 o                         
 -10  11   9        357.36        387.05        27.41 o                         
  -9  11   9        810.25        876.50        30.81 o                         
  -8  11   9         90.49        134.93        10.71 o                         
  -7  11   9          9.26         22.60         3.98 o                         
  -6  11   9        130.07        153.00        15.90 o                         
  -5  11   9       1216.67       1206.67        42.46 o                         
  -4  11   9         68.01         78.50         5.69 o                         
  -3  11   9        222.14        233.48         7.73 o                         
  -2  11   9         27.58         32.30         7.54 o                         
  -1  11   9        447.85        449.93        11.04 o                         
   0  11   9         24.89         25.31         2.74 o                         
   1  11   9        447.87        445.67         9.86 o                         
   2  11   9         27.59         33.28         2.77 o                         
   3  11   9        222.15        244.92         6.83 o                         
   4  11   9         68.04         72.33         3.54 o                         
   5  11   9       1216.61       1199.34        22.62 o                         
   6  11   9        130.13        136.05         3.75 o                         
   7  11   9          9.27         12.11         1.65 o                         
   8  11   9         90.50        134.00         3.67 o                         
   9  11   9        810.30        863.18        17.38 o                         
  10  11   9        357.47        377.41         8.19 o                         
  11  11   9        643.60        632.97        11.54 o                         
  12  11   9         12.94         13.10         1.86 o                         
 -10  12   9         40.18         46.33         3.52 o                         
  -9  12   9        217.21        215.29         8.83 o                         
  -8  12   9        264.63        289.46        22.97 o                         
  -7  12   9         35.43         39.83         4.93 o                         
  -6  12   9         20.11         14.66         4.12 o
[truncated: 178,689 more chars]
