# Supplementary material for: Crystal structures of (Z)-5-[2-(benzo[b]thio­phen-2-yl)-1-(3,5-di­meth­oxy­phen­yl)ethen­yl]-1H-tetra­zole and (Z)-5-[2-(benzo[b]thio­phen-3-yl)-1-(3,4,5-tri­meth­oxy­phen­yl)ethen­yl]-1H-tetra­zole
Source: Acta Crystallogr E Crystallogr Commun. 2016 Apr 8;72(Pt 5):652–5. doi: 10.1107/S2056989016005600 (PMC4908540; doi:10.1107/S2056989016005600)
Supplement: Supplementary file 3 [file e-72-00652-IIsup3.hkl]

data_II                                                                   
_shelx_title ' x13498 in P2(1)/c'                                               
_shelx_refln_list_code          4                                               
_shelx_F_calc_maximum      171.24                                               
_exptl_crystal_F_000       824.00                                               
_reflns_d_resolution_high  0.8288                                               
                                                                                
loop_                                                                           
 _space_group_symop_operation_xyz                                               
 'x, y, z'                                                                      
 '-x, y+1/2, -z+1/2'                                                            
 '-x, -y, -z'                                                                   
 'x, -y-1/2, z-1/2'                                                             
                                                                                
_cell_length_a     4.8888                                                       
_cell_length_b    24.6650                                                       
_cell_length_c    15.5956                                                       
_cell_angle_alpha  90.000                                                       
_cell_angle_beta   91.031                                                       
_cell_angle_gamma  90.000                                                       
                                                                                
_shelx_F_squared_multiplier     1.000                                           
                                                                                
loop_                                                                           
 _refln_index_h                                                                 
 _refln_index_k                                                                 
 _refln_index_l                                                                 
 _refln_F_squared_calc                                                          
 _refln_F_squared_meas                                                          
 _refln_F_squared_sigma                                                         
 _refln_observed_status                                                         
   1   0   0         69.36        112.77         3.41 o                         
   2   0   0         62.72         71.49         2.89 o                         
   3   0   0       3733.34       3680.42        92.80 o                         
   4   0   0          3.26          5.14         0.95 o                         
   5   0   0       2454.19       2375.49        53.33 o                         
   1   1   0      10001.84       9342.01       166.36 o                         
   2   1   0       1234.17       1328.49        23.89 o                         
   3   1   0         85.78        109.76         2.86 o                         
   4   1   0         52.47         43.44         1.10 o                         
   5   1   0         22.28         28.75         1.40 o                         
   0   2   0        261.41        253.77         4.31 o                         
   1   2   0        169.14        190.38         1.96 o                         
   2   2   0       1009.56       1044.52        18.87 o                         
   3   2   0        314.63        322.91         7.43 o                         
   4   2   0        376.14        362.59         4.77 o                         
   5   2   0        139.14        123.38         2.66 o                         
   1   3   0       9630.62       9311.20        96.83 o                         
   2   3   0        766.25        664.10        12.17 o                         
   3   3   0        238.77        170.01         3.52 o                         
   4   3   0          2.11          2.80         0.74 o                         
   5   3   0         11.95         13.89         1.10 o                         
   0   4   0        233.12        234.60         4.14 o                         
   1   4   0       1601.50       1693.36        17.55 o                         
   2   4   0         39.54         43.18         0.78 o                         
   3   4   0         20.54         30.65         1.65 o                         
   4   4   0         61.00         52.44         1.45 o                         
   5   4   0         17.87         23.08         1.34 o                         
   1   5   0       2991.94       2885.35        31.97 o                         
   2   5   0       1986.29       2055.24        23.09 o                         
   3   5   0       2566.24       2491.80        31.05 o                         
   4   5   0          0.78          2.56         0.90 o                         
   5   5   0        593.57        575.28        11.24 o                         
   0   6   0      19907.35      18995.48       296.59 o                         
   1   6   0       2551.29       2389.74        26.89 o                         
   2   6   0          0.69          0.69         0.50 o                         
   3   6   0          0.16          1.39         0.57 o                         
   4   6   0          0.56          2.19         0.89 o                         
   5   6   0        713.40        718.47        13.88 o                         
   1   7   0        708.39        674.86         8.22 o                         
   2   7   0         20.68         19.29         0.93 o                         
   3   7   0       1915.49       1938.88        23.44 o                         
   4   7   0        425.48        412.10         6.97 o                         
   5   7   0        412.35        402.57         8.00 o                         
   0   8   0          2.74          4.48         0.88 o                         
   1   8   0       2070.07       2160.68        28.53 o                         
   2   8   0          8.50          8.67         1.08 o                         
   3   8   0        580.70        612.46         8.64 o                         
   4   8   0        829.79        813.22        13.05 o                         
   5   8   0         71.01         66.89         2.12 o                         
   1   9   0       1876.37       2062.82        26.30 o                         
   2   9   0         80.56         59.98         2.07 o                         
   3   9   0       2831.88       2792.51        34.71 o                         
   4   9   0        163.03        168.41         3.42 o                         
   5   9   0          1.21          1.79         0.99 o                         
   0  10   0       3563.40       3749.33        56.39 o                         
   1  10   0        544.70        543.36         9.06 o                         
   2  10   0         73.14         99.10         2.65 o                         
   3  10   0         29.60         32.80         0.99 o                         
   4  10   0          0.92          1.57         1.12 o                         
   5  10   0         56.37         58.91         2.16 o                         
   1  11   0       1149.73       1220.87        21.06 o                         
   2  11   0        756.38        721.07        12.94 o                         
   3  11   0        296.95        315.07         4.10 o                         
   4  11   0        410.83        413.15         6.97 o                         
   5  11   0          3.95          5.58         1.07 o                         
   0  12   0      14785.43      15399.07       231.02 o                         
   1  12   0        391.12        440.06         9.33 o                         
   2  12   0         44.55         35.73         0.95 o                         
   3  12   0         80.93         97.19         1.73 o                         
   4  12   0        390.37        419.74         7.60 o                         
   5  12   0       1260.84       1276.02        28.91 o                         
   1  13   0        378.01        401.25         8.67 o                         
   2  13   0         65.52         60.95         1.20 o                         
   3  13   0          2.04         -0.16         0.68 o                         
   4  13   0       1315.51       1379.10        23.76 o                         
   5  13   0        100.74        100.97         2.89 o                         
   0  14   0       4307.45       4217.63       140.05 o                         
   1  14   0         10.01         20.97         1.66 o                         
   2  14   0        144.75        146.19         2.09 o                         
   3  14   0         14.69         11.76         0.76 o                         
   4  14   0         68.59         75.42         2.59 o                         
   5  14   0         29.51         26.70         1.39 o                         
   1  15   0          0.46          3.88         1.36 o                         
   2  15   0        589.28        544.02         6.35 o                         
   3  15   0        134.54        118.20         2.16 o                         
   4  15   0        159.72        168.08         4.32 o                         
   5  15   0        195.23        181.98         5.00 o                         
   1  16   0         40.35         29.27         1.30 o                         
   2  16   0        185.54        196.54         2.93 o                         
   3  16   0        819.12        857.56        12.55 o                         
   4  16   0         54.09         57.52         1.81 o                         
   1  17   0         45.37         47.91         2.13 o                         
   2  17   0        341.72        307.43         4.23 o                         
   3  17   0        500.66        522.09         9.29 o                         
   4  17   0         27.98         29.28         1.70 o                         
   1  18   0        246.02        214.42         4.94 o                         
   2  18   0        338.67        341.51         4.93 o                         
   3  18   0         87.36         91.33         2.76 o                         
   4  18   0        326.59        325.00         9.28 o                         
   1  19   0         27.21         23.17         1.64 o                         
   2  19   0         49.68         53.39         1.64 o                         
   3  19   0       1603.91       1751.23        34.97 o                         
   4  19   0        479.03        464.33        10.55 o                         
   0  20   0       1175.95       1023.34        52.44 o                         
   1  20   0        483.13        459.79        13.94 o                         
   2  20   0        329.07        307.70         5.12 o                         
   3  20   0         74.35         70.80         2.32 o                         
   4  20   0         35.89         30.83         1.96 o                         
   1  21   0       1184.11       1129.14        24.25 o                         
   2  21   0        981.88        966.89        15.81 o                         
   3  21   0        605.20        643.04        13.06 o                         
   4  21   0        202.20        186.82         6.42 o                         
   0  22   0        260.55        230.51        13.56 o                         
   1  22   0          0.73          2.00         1.26 o                         
   2  22   0        286.98        295.97         5.23 o                         
   3  22   0        398.78        403.21         8.89 o                         
   1  23   0          0.52          1.56         1.24 o                         
   2  23   0         99.64         88.00         2.43 o                         
   3  23   0        652.88        689.20        14.99 o                         
   0  24   0         54.83         33.35         2.80 o                         
   1  24   0        194.20        192.73         4.80 o                         
   2  24   0         65.84         50.34         1.94 o                         
   3  24   0          1.78          3.73         0.85 o                         
   1  25   0          2.81          2.46         1.26 o                         
   2  25   0         99.90        100.94         3.19 o                         
   3  25   0          6.07          5.14         1.14 o                         
   0  26   0        164.04        191.15         8.04 o                         
   1  26   0        539.30        528.36        30.49 o                         
   2  26   0        239.58        239.48         7.60 o                         
   1  27   0          0.81          3.97         2.42 o                         
   2  27   0        114.07         97.71         3.56 o                         
   1  28   0         96.86         86.76         4.25 o                         
  -5   1   1         77.62         71.44         1.56 o                         
  -4   1   1         82.53         74.79         1.38 o                         
  -3   1   1         52.53         50.37         2.00 o                         
  -2   1   1       2670.46       2553.60        45.57 o                         
  -1   1   1         26.47         28.69         0.54 o                         
   0   1   1        285.59        291.44         4.84 o                         
   1   1   1       5182.64       5236.68        51.02 o                         
   2   1   1        782.84        799.80        14.54 o                         
   3   1   1        479.56        417.30        10.40 o                         
   4   1   1        976.28        932.70        11.97 o                         
   5   1   1        293.16        275.72         5.62 o                         
  -5   2   1        177.20        172.47         3.20 o                         
  -4   2   1        786.43        738.25         8.88 o                         
  -3   2   1        129.85        119.87         3.26 o                         
  -2   2   1          5.38          1.97         0.99 o                         
  -1   2   1       7733.77       7711.15        82.61 o                         
   0   2   1         90.19         80.79         1.05 o                         
   1   2   1       4948.04       4896.24        49.77 o                         
   2   2   1        556.71        531.72        10.55 o                         
   3   2   1        158.44        187.96         4.56 o                         
   4   2   1        172.54        192.55         3.16 o                         
   5   2   1        361.22        366.85         8.12 o                         
  -5   3   1         50.41         55.34         1.70 o                         
  -4   3   1        145.97        154.77         2.32 o                         
  -3   3   1        335.85        339.68         6.31 o                         
  -2   3   1        538.92        511.71         9.50 o                         
  -1   3   1        278.33        281.03         3.00 o                         
   0   3   1        451.90        447.21         5.81 o                         
   1   3   1       1233.03       1133.19        11.54 o                         
   2   3   1         67.29         81.40         1.14 o                         
   3   3   1        153.87        163.49         3.20 o                         
   4   3   1        702.20        706.89        10.19 o                         
   5   3   1          0.20          1.59         1.23 o                         
  -5   4   1        743.65        738.70        13.07 o                         
  -4   4   1        112.31        108.82         1.94 o                         
  -3   4   1       1294.70       1321.98        18.93 o                         
  -2   4   1         26.04         15.16         0.60 o                         
  -1   4   1       2092.45       2127.45        21.52 o                         
   0   4   1       2660.45       2620.75        32.05 o                         
   1   4   1       2133.39       2141.50        23.09 o                         
   2   4   1        340.60        355.53         3.78 o                         
   3   4   1        482.30        490.16         6.80 o                         
   4   4   1        134.13        136.69         2.58 o                         
   5   4   1         32.46         34.26         1.88 o                         
  -5   5   1         55.31         52.87         1.93 o                         
  -4   5   1        372.39        372.47         5.73 o                         
  -3   5   1         73.77         59.83         1.21 o                         
  -2   5   1        453.44        379.68         4.44 o                         
  -1   5   1        268.69        336.38         3.95 o                         
   0   5   1       3692.45       3681.30        39.02 o                         
   1   5   1       3395.55       3372.91        36.60 o                         
   2   5   1       2394.95       2605.71        32.02 o                         
   3   5   1       1116.17       1052.68        12.91 o                         
   4   5   1        688.81        687.74        11.00 o                         
   5   5   1        410.73        437.31         9.71 o                         
  -5   6   1         41.74         37.70         1.53 o                         
  -4   6   1          2.47          2.02         0.88 o                         
  -3   6   1          4.59          7.81         0.54 o                         
  -2   6   1         71.50         77.15         1.34 o                         
  -1   6   1        568.53        457.78         5.39 o                         
   0   6   1        109.45         88.01         1.39 o                         
   1   6   1       1508.43       1469.29        20.94 o                         
   2   6   1          0.16          0.68         0.55 o                         
   3   6   1        169.59        163.04         2.33 o                         
   4   6   1        105.59        107.90         2.23 o                         
   5   6   1          0.92          2.82         1.45 o                         
  -5   7   1         12.36         11.05         1.14 o                         
  -4   7   1        251.43        248.93         4.21 o                         
  -3   7   1       2280.06       2146.48        23.54 o                         
  -2   7   1       2956.37       3006.41        43.57 o                         
  -1   7   1       2210.24       2084.15        25.49 o                         
   0   7   1        360.21        399.01         4.51 o                         
   1   7   1        313.59        290.45         4.65 o                         
   2   7   1       1931.84       2053.97        31.30 o                         
   3   7   1        913.49        860.27        10.57 o                         
   4   7   1        572.89        564.02         8.94 o                         
   5   7   1        517.39        499.01         9.81 o                         
  -5   8   1        575.60        614.62        12.74 o                         
  -4   8   1        766.36        749.28        11.46 o                         
  -3   8   1        563.85        526.30         6.58 o                         
  -2   8   1       3451.85       3754.77        64.26 o                         
  -1   8   1        722.07        711.29         9.72 o                         
   0   8   1       4359.87       4290.58        45.42 o                         
   1   8   1        231.85        211.79         3.36 o                         
   2   8   1       1342.39       1332.18        23.12 o                         
   3   8   1       1458.69       1473.96        19.19 o                         
   4   8   1         63.64         61.21         1.90 o                         
   5   8   1          1.51          3.22         1.01 o                         
  -5   9   1         10.29         10.25         1.20 o                         
  -4   9   1          0.96          0.79         1.05 o                         
  -3   9   1        108.37        115.73         1.90 o                         
  -2   9   1        644.65        703.15        12.51 o                         
  -1   9   1          0.40         -0.08         0.77 o                         
   0   9   1      13541.22      13409.62       142.03 o                         
   1   9   1        691.08        688.41         9.78 o                         
   2   9   1          0.26         -1.02         1.02 o                         
   3   9   1        140.54        115.96         2.02 o                         
   4   9   1        395.14        431.02         7.95 o                         
   5   9   1        293.97        316.32         6.39 o                         
  -5  10   1        546.45        577.38        13.37 o                         
  -4  10   1        240.14        242.09         4.44 o                         
  -3  10   1        309.82        324.79         4.87 o                         
  -2  10   1        379.15        346.84         6.62 o                         
  -1  10   1       2431.33       2775.97        38.19 o                         
   0  10   1         94.20        102.94         1.67 o                         
   1  10   1       3183.19       3385.63        54.75 o                         
   2  10   1        605.42        676.21        12.10 o                         
   3  10   1          2.85          7.90         0.61 o                         
   4  10   1        645.82        664.60        11.75 o                         
   5  10   1        177.82        180.07         4.00 o                         
  -5  11   1         25.47         26.50         1.57 o                         
  -4  11   1         98.54        101.40         2.53 o                         
  -3  11   1          0.85          2.12         0.67 o                         
  -2  11   1       1404.64       1458.94        25.46 o                         
  -1  11   1         14.52          9.91         1.19 o                         
   0  11   1        357.30        352.89         4.20 o                         
   1  11   1        111.53        123.53         3.12 o                         
   2  11   1         94.55         96.11         2.76 o                         
   3  11   1       1696.71       1734.30        20.37 o                         
   4  11   1         86.79         83.12         2.18 o                         
   5  11   1         36.10         30.94         1.35 o                         
  -5  12   1         19.96         26.94         1.51 o                         
  -4  12   1         20.80         19.50         0.98 o                         
  -3  12   1        568.01        614.72         7.83 o                         
  -2  12   1        279.31        258.06         3.82 o                         
  -1  12   1        232.70        228.52         5.37 o                         
   0  12   1       1403.95       1248.68        14.36 o                         
   1  12   1        553.68        638.27        13.14 o                         
   2  12   1        626.39        615.79         7.92 o                         
   3  12   1       1106.03       1126.06        13.68 o                         
   4  12   1         51.17         47.47         1.63 o                         
   5  12   1         62.62         68.17         2.18 o                         
  -5  13   1          0.93          0.81         0.97 o                         
  -4  13   1         22.05         26.04         1.91 o                         
  -3  13   1        842.83        861.06        10.48 o                         
  -2  13   1       3093.66       3057.48        35.26 o                         
  -1  13   1       1430.42       1400.30        28.01 o                         
   0  13   1        293.26        244.18         4.55 o                         
   1  13   1          6.82         -0.28         1.30 o                         
   2  13   1       1615.05       1618.59        19.32 o                         
   3  13   1        351.08        333.23         7.00 o                         
   4  13   1       1058.11       1126.35        19.56 o                         
   5  13   1         13.20          8.42         1.10 o                         
  -5  14   1         46.41         47.53         1.85 o                         
  -4  14   1        863.13        901.59        16.63 o                         
  -3  14   1         29.05         31.91         1.20 o                         
  -2  14   1       1166.18       1177.16        12.85 o                         
  -1  14   1       2446.43       2754.52        54.37 o                         
   0  14   1       1315.04       1262.60        43.06 o                         
   1  14   1       2098.19       2108.68        41.81 o                         
   2  14   1          0.21         -0.50         0.65 o                         
   3  14   1        693.43        684.06         9.35 o                         
   4  14   1        544.95        535.39         9.51 o                         
   5  14   1         18.26         18.77         1.80 o                         
  -5  15   1         60.59         48.85         1.68 o                         
  -4  15   1        597.28        663.61        14.50 o                         
  -3  15   1         93.91         88.01         1.97 o                         
  -2  15   1       1860.50       1776.98        21.10 o                         
  -1  15   1          3.20          1.49         1.07 o                         
   1  15   1        264.86        250.73         5.10 o                         
   2  15   1         30.77         25.66         0.84 o                         
   3  15   1         14.25         14.54         0.84 o                         
   4  15   1        873.14        905.36        15.73 o                         
   5  15   1         34.88         33.55         2.17 o                         
  -4  16   1       1800.81       1875.62        37.07 o                         
  -3  16   1       1978.04       2070.18        29.88 o                         
  -2  16   1         41.97         37.96         1.16 o                         
  -1  16   1        193.92        184.90         3.56 o                         
   1  16   1       1501.63       1390.01        28.32 o                         
   2  16   1         96.68         97.08         1.88 o                         
   3  16   1          0.41         -0.25         0.78 o                         
   4  16   1          4.27          4.77         0.93 o                         
  -4  17   1         42.19         40.28         1.97 o                         
  -3  17   1        151.57        178.70         3.19 o                         
  -2  17   1         49.30         56.28         1.45 o                         
  -1  17   1         32.95         31.14         1.32 o                         
   1  17   1        115.92        109.10         2.97 o                         
   2  17   1       4257.96       4379.74        54.73 o                         
   3  17   1         42.17         39.87         1.47 o                         
   4  17   1         56.68         53.11         1.71 o                         
  -4  18   1          4.74          5.50         1.62 o                         
  -3  18   1        293.21        299.19         5.48 o                         
  -2  18   1          8.31          6.99         0.84 o                         
  -1  18   1        328.92        295.79         5.84 o                         
   1  18   1       1178.20       1040.22        21.13 o                         
   2  18   1        470.35        469.20         9.73 o                         
   3  18   1         44.54         41.55         1.48 o                         
   4  18   1         86.01         77.42         2.21 o                         
  -4  19   1        458.62        463.99        13.43 o                         
  -3  19   1        170.04        187.00         4.87 o                         
  -2  19   1       1842.39       1853.54        28.57 o                         
  -1  19   1         59.63         48.30         2.39 o                         
   1  19   1        682.27        616.14        14.86 o                         
   2  19   1       1170.74       1177.44        18.35 o                         
   3  19   1       1417.76       1529.66        26.44 o                         
   4  19   1        395.33        406.04        15.96 o                         
  -4  20   1         56.11         57.73         2.93 o                         
  -3  20   1         78.34         69.54         2.44 o                         
  -2  20   1       1132.58       1178.69        18.30 o                         
  -1  20   1        453.98        478.92        11.89 o                         
   0  20   1        307.12        288.41        15.95 o                         
   1  20   1          4.27          6.04         1.59 o                         
   2  20   1       1145.49       1156.99        18.92 o                         
   3  20   1        399.92        422.31         8.86 o                         
   4  20   1          9.37          5.49         0.77 o                         
  -4  21   1        126.72        140.17         5.04 o                         
  -3  21   1       1192.49       1303.14        28.13 o                         
  -2  21   1       1086.88       1149.22        17.98 o                         
  -1  21   1        298.21        282.92         7.47 o                         
   0  21   1        181.56        156.40         7.05 o                         
   1  21   1        152.43        129.17         4.29 o                         
   2  21   1        966.09       1044.40        19.33 o                         
   3  21   1         54.25         58.16         2.05 o                         
   4  21   1          9.66         11.45         1.41 o                         
  -3  22   1        454.82        489.70        10.83 o                         
  -2  22   1        219.05        216.06         3.99 o                         
  -1  22   1          5.31         10.36         1.34 o                         
   0  22   1        115.45        110.37         7.24 o                         
   1  22   1         98.11        112.27         3.80 o                         
   2  22   1       1480.08       1535.44        25.24 o                         
   3  22   1         11.61         13.30         1.16 o                         
  -3  23   1         55.55         66.66         2.51 o                         
  -2  23   1          2.81          0.99         1.03 o                         
  -1  23   1        120.05        111.47         3.01 o                         
   0  23   1         10.28          5.39         1.48 o                         
   1  23   1          9.68         11.35         1.51 o                         
   2  23   1        263.49        270.93         5.18 o                         
   3  23   1        102.97        100.78         2.54 o                         
  -3  24   1          4.30          2.30         0.88 o                         
  -2  24   1        199.05        221.69         4.50 o                         
  -1  24   1          1.84          3.26         1.23 o                         
   0  24   1        566.15        530.17        13.98 o                         
   1  24   1        551.12        575.87        14.18 o                         
   2  24   1        417.07        453.84         8.73 o                         
   3  24   1         50.57         42.20         1.94 o                         
  -3  25   1         81.46         78.41         2.44 o                         
  -2  25   1         64.81         75.42         3.50 o                         
  -1  25   1         58.77         43.95         2.33 o                         
   0  25   1        139.84        132.47         3.69 o                         
   1  25   1        146.19        131.02         3.94 o                         
   2  25   1          0.82          0.85         1.34 o                         
   3  25   1         93.73        102.30         2.95 o                         
  -2  26   1         49.73         59.94         2.76 o                         
  -1  26   1        376.15        374.64        28.52 o                         
   0  26   1        100.56         99.05         3.59 o                         
   1  26   1         79.47        112.85         5.97 o                         
   2  26   1          0.62          0.67         1.29 o                         
  -2  27   1        137.85        151.32         7.22 o                         
  -1  27   1        151.28        134.21         5.40 o                         
   0  27   1          2.36          0.94         1.47 o                         
   1  27   1         81.55         80.96         4.55 o                         
   2  27   1         14.19          8.15         1.25 o                         
  -1  28   1         11.38          8.15         1.73 o                         
   0  28   1          4.09          1.56         1.45 o                         
   1  28   1        526.75        435.08        22.67 o                         
   0  29   1        114.51        107.96         3.76 o                         
  -5   0   2        241.14        218.29         4.45 o                         
  -4   0   2         14.97         17.44         1.09 o                         
  -3   0   2          4.62         10.98         1.81 o                         
  -2   0   2         69.21         85.83         3.24 o                         
  -1   0   2      10309.97       9943.46       143.53 o                         
   0   0   2      14696.10      13732.40       320.28 o                         
   1   0   2         27.13         13.07         0.89 o                         
   2   0   2        776.00        922.99        14.05 o                         
   3   0   2         14.49         19.49         1.54 o                         
   4   0   2         53.64         43.23         1.85 o                         
   5   0   2        495.04        479.23        16.06 o                         
  -5   1   2        171.82        160.48         2.42 o                         
  -4   1   2        299.82        254.11         3.23 o                         
  -3   1   2        146.30        161.83         3.35 o                         
  -2   1   2        149.84        166.27         3.57 o                         
  -1   1   2      18619.63      18546.45       413.40 o                         
   0   1   2       2781.44       2802.03        30.29 o                         
   1   1   2      15838.01      15133.10       160.47 o                         
   2   1   2       1476.32       1368.87        14.32 o                         
   3   1   2        104.43         99.39         2.29 o                         
   4   1   2        500.11        475.15         6.31 o                         
   5   1   2        210.88        210.91        11.17 o                         
  -5   2   2         82.61         91.77         2.05 o                         
  -4   2   2        602.71        560.42         6.88 o                         
  -3   2   2       4000.83       3994.89        62.82 o                         
  -2   2   2       1951.15       1973.72        35.32 o                         
  -1   2   2         15.78         27.44         0.66 o                         
   0   2   2       1667.80       1674.79        18.67 o                         
   1   2   2       1606.32       1427.83        14.87 o                         
   2   2   2       1940.61       2052.20        21.97 o                         
   3   2   2         11.59         19.36         1.36 o                         
   4   2   2         25.62         33.53         1.47 o                         
   5   2   2        435.80        448.32        14.87 o                         
  -5   3   2         59.00         68.97         1.90 o                         
  -4   3   2         17.30         20.35         0.81 o                         
  -3   3   2       1247.86       1181.26        16.93 o                         
  -2   3   2       5987.07       5855.78        89.98 o                         
  -1   3   2        816.75        713.61         7.32 o                         
   0   3   2      24522.91      23242.03       541.45 o                         
   1   3   2      16768.83      16659.11       199.64 o                         
   2   3   2         16.23         13.98         0.46 o                         
   3   3   2       3228.86       3129.58        39.61 o                         
   4   3   2         26.23         32.16         1.63 o                         
   5   3   2       1574.19       1597.34        36.93 o                         
  -5   4   2        706.47        660.43        11.53 o                         
  -4   4   2        466.91        434.67         5.86 o                         
  -3   4   2          0.92          1.19         0.70 o                         
  -2   4   2       1346.44       1384.98        15.60 o                         
  -1   4   2       4844.95       4817.67        48.87 o                         
   0   4   2        532.94        520.55         6.13 o                         
   1   4   2        101.34         84.77         1.23 o                         
   2   4   2         61.40         51.39         0.96 o                         
   3   4   2         29.27         48.88         1.35 o                         
   4   4   2         98.16         92.88         1.87 o                         
   5   4   2         49.95         54.50         3.05 o                         
  -5   5   2        848.74        837.04        14.49 o                         
  -4   5   2       1213.48       1171.92        15.98 o                         
  -3   5   2       1082.94       1059.20        12.70 o                         
  -2   5   2        872.64        964.79        10.65 o                         
  -1   5   2        556.06        508.51         5.59 o                         
   0   5   2      10942.98      10782.75       123.10 o                         
   1   5   2       1286.51       1220.86        16.39 o                         
   2   5   2       2704.33       2691.94        42.78 o                         
   3   5   2         52.39         59.67         1.21 o                         
   4   5   2        624.51        642.59        12.72 o                         
   5   5   2        209.28        224.92         5.35 o                         
  -5   6   2        391.37        402.10         7.75 o                         
  -4   6   2         13.49         16.48         1.18 o                         
  -3   6   2         16.18         19.92         0.66 o                         
  -2   6   2       1273.86       1260.84        17.67 o                         
  -1   6   2       9775.33       9428.48       105.96 o                         
   0   6   2       1007.15        959.19        11.15 o                         
   1   6   2         11.92          9.96         0.64 o                         
   2   6   2        173.29        121.07         2.43 o                         
   3   6   2        352.16        325.93         4.63 o                         
   4   6   2        103.06         95.15         2.33 o                         
   5   6   2         10.72          9.73         1.32 o                         
  -5   7   2        452.67        428.86         8.22 o                         
  -4   7   2          0.20          5.28         1.02 o                         
  -3   7   2        366.25        403.63         5.05 o                         
  -2   7   2        210.86        198.67         3.68 o                         
  -1   7   2        941.56        967.84        12.05 o                         
   0   7   2        220.30        195.05         2.48 o                         
   1   7   2        779.92        824.57        11.18 o                         
   2   7   2        517.22        450.07         8.75 o                         
   3   7   2        143.28        140.56         2.19 o                         
   4   7   2        377.81        383.67         6.54 o                         
   5   7   2         17.46         16.67         1.48 o                         
  -5   8   2        148.86        161.56         4.16 o                         
  -4   8   2       3076.87       3030.28        45.44 o                         
  -3   8   2       1621.78       1638.08        20.36 o                         
  -2   8   2         38.84         51.10         1.80 o                         
  -1   8   2       3521.65       3636.69        47.74 o                         
   0   8   2        205.15        135.60         1.90 o                         
   1   8   2       1138.26       1128.67        14.61 o                         
   2   8   2       5914.61       6292.99       115.07 o                         
   3   8   2       1647.75       1628.88        21.20 o                         
   4   8   2        611.10        626.54        11.57 o                         
   5   8   2        127.83        127.51         3.44 o                         
  -5   9   2        210.69        225.21         4.98 o                         
  -4   9   2        257.04        280.10         5.35 o                         
  -3   9   2        570.75        560.86         7.39 o                         
  -2   9   2          2.91          4.79         1.08 o                         
  -1   9   2         98.94        141.22         2.45 o                         
   0   9   2       6693.84       6749.21        71.58 o                         
   1   9   2         89.74         96.39         1.92 o                         
   2   9   2        404.32        425.68         8.44 o                         
   3   9   2        183.22        163.32         2.30 o                         
   4   9   2        977.97        984.16        16.38 o                         
   5   9   2        593.58        585.74        12.77 o                         
  -5  10   2         67.26         66.66         2.54 o                         
  -4  10   2        738.14        791.35        13.88 o                         
  -3  10   2         74.15         77.42         1.61 o                         
  -2  10   2        399.03        386.44         7.26 o                         
  -1  10   2        376.48        343.02         6.27 o                         
   0  10   2       3013.20       2978.49        31.80 o                         
   1  10   2        197.66        199.48         3.95 o                         
   2  10   2        450.37        492.56         9.68 o                         
   3  10   2        129.00        124.53         1.91 o                         
   4  10   2        352.51        343.03         6.34 o                         
   5  10   2          6.71          7.81         1.18 o                         
  -5  11   2        178.75        173.86         4.45 o                         
  -4  11   2        104.36        101.25         2.58 o                         
  -3  11   2        230.35        214.98         2.91 o                         
  -2  11   2        410.26        462.13         8.60 o                         
  -1  11   2       3318.92       3725.56        73.06 o                         
   0  11   2       1162.55       1295.54        14.47 o                         
   1  11   2       3516.74       3665.09        66.35 o                         
   2  11   2        676.53        645.96        12.48 o                         
   3  11   2          4.97          3.30         0.68 o                         
   4  11   2        177.46        206.05         4.08 o                         
   5  11   2        177.73        180.81         3.85 o                         
  -5  12   2         33.64         34.11         1.69 o                         
  -4  12   2          3.81          5.52         0.84 o                         
  -3  12   2        524.27        547.26         6.97 o                         
  -2  12   2          0.43         -0.53         0.57 o                         
  -1  12   2         24.21         17.43         1.49 o                         
   0  12   2       2887.98       2855.40        34.25 o                         
   1  12   2        241.69        201.94         4.89 o                         
   2  12   2        901.06        891.61        13.14 o                         
   3  12   2        549.86        568.29         6.69 o                         
   4  12   2        511.27        504.72         9.07 o                         
   5  12   2        537.01        535.14        11.53 o                         
  -5  13   2          6.51          5.63         1.00 o                         
  -4  13   2          0.14         -1.10         1.10 o                         
  -3  13   2       1372.82       1452.01        18.54 o                         
  -2  13   2          7.61          8.11         0.55 o                         
  -1  13   2        310.57        353.35         7.82 o                         
   0  13   2       1483.42       1638.04        28.06 o                         
   1  13   2         47.07         46.88         2.12 o                         
   2  13   2        421.14        431.73         5.21 o                         
   3  13   2        549.40        542.32         6.44 o                         
   4  13   2        165.68        166.91         3.67 o                         
   5  13   2         12.74         13.26         1.29 o                         
  -5  14   2        139.78        135.96         3.48 o                         
  -4  14   2         18.15         17.15         1.07 o                         
  -3  14   2        710.89        713.57         9.31 o                         
  -2  14   2          5.93          1.95         0.63 o                         
  -1  14   2        746.28        714.81        14.77 o                         
   0  14   2         78.50         60.64         4.42 o                         
   1  14   2       1130.09       1073.43        21.67 o                         
   2  14   2        296.16        269.60         3.59 o                         
   3  14   2         47.33         40.71         1.15 o                         
   4  14   2        125.49        124.76         2.49 o                         
   5  14   2         68.78         82.89         8.79 o                         
  -5  15   2          1.47         -0.08         1.00 o                         
  -4  15   2        186.84        195.33         4.38 o                         
  -3  15   2          1.11         -0.81         0.81 o                         
  -2  15   2        453.12        400.18         5.26 o                         
  -1  15   2         79.94         65.55         2.00 o                         
   1  15   2          6.69          3.99         1.29 o                         
   2  15   2        259.59        263.99         3.57 o                         
   3  15   2         67.57         61.19         1.48 o                         
   4  15   2         21.10         24.70         2.03 o                         
   5  15   2       1787.79       1651.76        55.91 o                         
  -4  16   2        213.16        202.39         4.48 o                         
  -3  16   2       1679.71       1773.55        28.08 o                         
  -2  16   2          3.50          3.84         0.75 o                         
  -1  16   2       1343.92       1404.64        20.55 o                         
   1  16   2         34.56         30.98         1.37 o                         
   2  16   2        711.13        675.55         8.28 o                         
   3  16   2        662.39        723.12        11.26 o                         
   4  16   2        220.41        223.44         3.92 o                         
  -4  17   2         33.01         33.03         2.12 o                         
  -3  17   2        133.38        153.90         2.98 o                         
  -2  17   2         34.68         23.62         0.93 o                         
  -1  17   2       2030.22       1859.12        29.59 o                         
   1  17   2       1115.41       1073.32        19.01 o                         
   2  17   2         18.56         12.27         0.84 o                         
   3  17   2        201.61        208.01         3.63 o                         
   4  17   2         21.87         21.91         1.44 o                         
  -4  18   2         84.43         83.30         2.17 o                         
  -3  18   2        255.38        261.90         4.89 o                         
  -2  18   2        649.53        714.15        10.04 o                         
  -1  18   2       1302.14       1232.06        19.87 o                         
   1  18   2        645.50        561.72        13.09 o                         
   2  18   2        127.87        130.24         2.59 o                         
   3  18   2         23.25         24.36         1.12 o                         
   4  18   2         30.41         33.88         2.37 o                         
  -4  19   2        216.28        216.90        10.15 o                         
  -3  19   2        186.74        207.82         4.28 o                         
  -2  19   2         61.97         56.82         1.78 o                         
  -1  19   2         70.69         64.80         3.63 o                         
   0  19   2        102.46         84.19         6.47 o                         
   1  19   2         14.95         10.61         1.68 o                         
   2  19   2         65.36         60.89         2.31 o                         
   3  19   2         58.38         66.85         2.47 o                         
   4  19   2        254.59        249.88         5.42 o                         
  -4  20   2        271.09        277.91        14.05 o                         
  -3  20   2        252.01        260.13         5.37 o                         
  -2  20   2         13.09          8.46         0.96 o                         
  -1  20   2         21.68         19.23         1.39 o                         
   0  20   2        122.73        103.80         7.34 o                         
   1  20   2        764.82        693.13        20.54 o                         
   2  20   2       1001.77       1069.88        17.52 o                         
   3  20   2        882.26        956.39        17.83 o                         
   4  20   2         30.41         20.98         2.99 o                         
  -4  21   2        152.26        159.18         8.38 o                         
  -3  21   2         97.73        104.36         2.46 o                         
  -2  21   2         82.49         83.47         2.09 o                         
  -1  21   2       1755.83       1601.63        32.58 o                         
   0  21   2          0.17         -2.16         2.16 o                         
   1  21   2         58.01         52.96         3.20 o                         
   2  21   2       1982.32       1998.09        34.25 o                         
   3  21   2        471.16        497.38         9.45 o                         
   4  21   2         48.47         40.86         3.15 o                         
  -3  22   2        145.03        152.75         3.83 o                         
  -2  22   2        115.25        109.65         2.41 o                         
  -1  22   2         85.68         88.98         2.94 o                         
   0  22   2         17.86         13.46         1.73 o                         
   1  22   2        147.36        140.81         5.42 o                         
   2  22   2       1143.38       1174.29        19.41 o                         
   3  22   2        133.88        140.08         3.33 o                         
  -3  23   2        624.64        651.33        14.69 o                         
  -2  23   2        554.56        594.01        10.47 o                         
  -1  23   2        222.53        244.26         6.08 o                         
   0  23   2         41.21         51.61         3.72 o                         
   1  23   2         50.43         50.51         2.56 o                         
   2  23   2        278.18        264.64         5.16 o                         
   3  23   2        111.06        130.64         3.43 o                         
  -3  24   2         77.97         78.18         2.25 o                         
  -2  24   2         17.41         20.95         1.12 o                         
  -1  24   2        378.69        385.25        12.39 o                         
   0  24   2         56.80         57.10         3.05 o                         
   1  24   2          0.95          0.19         1.38 o                         
   2  24   2         62.40         69.98         2.47 o                         
   3  24   2        282.03        291.41         8.65 o                         
  -3  25   2        394.06        402.08        10.26 o                         
  -2  25   2          0.60          1.36         0.84 o                         
  -1  25   2         29.35         38.66         2.68 o                         
   0  25   2        209.59        180.67         5.52 o                         
   1  25   2         16.35         14.49         1.52 o                         
   2  25   2        357.07        380.54         8.26 o                         
   3  25   2          7.50          4.24         0.79 o                         
  -2  26   2        126.40        124.16         5.93 o                         
  -1  26   2        166.08        181.70         5.08 o                         
   0  26   2        226.03        213.72         5.26 o                         
   1  26   2        178.70        206.13         4.97 o                         
   2  26   2         81.66         70.03         2.48 o                         
  -2  27   2        214.86        226.51         8.87 o                         
  -1  27   2          0.99          0.24         1.12 o                         
   0  27   2         13.28         10.08         1.39 o                         
   1  27   2          0.45         -0.48         0.92 o                         
   2  27   2        139.77        136.55         4.25 o                         
  -1  28   2        367.74        334.47        11.66 o                         
   0  28   2         77.48         96.83         3.21 o                         
   1  28   2          6.44          4.17         1.85 o                         
   0  29   2         16.85          9.67         1.31 o                         
  -5   1   3        366.24        356.41         5.94 o                         
  -4   1   3         53.90         55.49         1.34 o                         
  -3   1   3        410.92        380.44         5.24 o                         
  -2   1   3        495.71        568.98        12.12 o                         
  -1   1   3      25682.99      24787.37      1493.73 o                         
   0   1   3        125.91        110.01         1.46 o                         
   1   1   3      29323.61      26827.41       567.21 o                         
   2   1   3       1775.66       1833.38        20.71 o                         
   3   1   3        395.57        380.77         5.22 o                         
   4   1   3       3184.22       3128.06        45.00 o                         
   5   1   3         99.76        101.76         3.99 o                         
  -5   2   3        929.18        887.56        15.61 o                         
  -4   2   3        407.36        401.15         5.34 o                         
  -3   2   3          2.01          4.28         0.69 o                         
  -2   2   3        495.08        537.58         6.35 o                         
  -1   2   3         67.51         63.55         1.09 o                         
   0   2   3       1076.55       1125.84        13.39 o                         
   1   2   3       4268.82       4421.01        52.52 o                         
   2   2   3        698.18        664.88         7.76 o                         
   3   2   3        204.99        184.57         2.53 o                         
   4   2   3        524.19        551.14         8.66 o                         
   5   2   3         32.11         30.26         1.57 o                         
  -5   3   3        244.38        250.58         4.86 o                         
  -4   3   3         70.32         83.68         1.85 o                         
  -3   3   3        128.01        116.65         1.84 o                         
  -2   3   3        120.43        153.58         1.85 o                         
  -1   3   3         67.92         95.48         1.46 o                         
   0   3   3         41.86         38.34         0.95 o                         
   1   3   3       2641.39       2687.75        31.97 o                         
   2   3   3       1176.89       1187.45        15.60 o                         
   3   3   3         73.24         92.05         1.52 o                         
   4   3   3          6.52         10.85         1.14 o                         
   5   3   3         53.58         48.32         2.15 o                         
  -5   4   3        127.84        135.14         3.08 o                         
  -4   4   3        988.79        934.44        12.58 o                         
  -3   4   3         58.98         44.08         1.79 o                         
  -2   4   3         20.40         19.19         0.54 o                         
  -1   4   3       5976.78       5716.79        64.29 o                         
   0   4   3       6678.53       6619.01        77.24 o                         
   1   4   3        909.28        882.96        11.51 o                         
   2   4   3        156.84        130.77         2.32 o                         
   3   4   3         27.40         31.93         0.95 o                         
   4   4   3        608.37        607.48         9.72 o                         
   5   4   3        170.26        185.27         5.81 o                         
  -5   5   3        788.06        775.35        14.57 o                         
  -4   5   3         10.34         13.61         0.88 o                         
  -3   5   3       2588.22       2621.47        30.03 o                         
  -2   5   3        415.26        355.40         5.12 o                         
  -1   5   3       1164.43       1102.26        14.00 o                         
   0   5   3       3381.24       3280.02        38.33 o                         
   1   5   3       1056.33       1028.37        12.04 o                         
   2   5   3        395.38        423.85         7.74 o                         
   3   5   3       1052.67        994.81        11.80 o                         
   4   5   3         43.05         43.89         1.97 o                         
   5   5   3        226.63        238.54         7.16 o                         
  -5   6   3        263.70        272.15         5.92 o                         
  -4   6   3         13.51         19.43         1.08 o                         
  -3   6   3         14.86         19.95         0.76 o                         
  -2   6   3       1799.23       2054.19        33.21 o                         
  -1   6   3        155.11        171.69         2.47 o                         
   0   6   3       7101.93       7085.37        82.69 o                         
   1   6   3       3187.53       3399.22        40.55 o                         
   2   6   3       3251.22       3675.06        63.13 o                         
   3   6   3         37.36         30.11         1.04 o                         
   4   6   3          5.50          7.21         1.06 o                         
   5   6   3        267.95        276.63         7.33 o                         
  -5   7   3        338.11        340.96         6.67 o                         
  -4   7   3         44.08         43.72         1.48 o                         
  -3   7   3        216.15        193.84         2.64 o                         
  -2   7   3       1227.44       1272.02        23.46 o                         
  -1   7   3       2249.85       2430.99        31.02 o                         
   0   7   3       3027.16       3032.02        35.55 o                         
   1   7   3       2609.69       2665.08        33.87 o                         
   2   7   3          6.54          0.82         1.05 o                         
   3   7   3       1652.77       1583.35        19.18 o                         
   4   7   3        390.71        373.35         8.15 o                         
   5   7   3         62.62         59.91         2.62 o                         
  -5   8   3        522.74        501.70         9.56 o                         
  -4   8   3         21.96         25.07         1.23 o                         
  -3   8   3        229.73        247.39         3.52 o                         
  -2   8   3        285.47        353.08         7.03 o                         
  -1   8   3       2289.25       2511.07        32.03 o                         
   0   8   3         22.75         26.78         0.97 o                         
   1   8   3        581.70        567.39         7.66 o                         
   2   8   3        274.57        304.80         6.28 o                         
   3   8   3        734.84        744.27         9.53 o                         
   4   8   3        507.86        539.16         9.19 o                         
   5   8   3          1.62          4.07         1.36 o                         
  -5   9   3        185.51        176.42         4.04 o                         
  -4   9   3         32.92         35.72         1.44 o                         
  -3   9   3         84.53         80.59         1.57 o                         
  -2   9   3       1805.34       1995.29        36.69 o                         
  -1   9   3       2586.83       2625.71        38.92 o                         
   0   9   3        958.53        924.08        10.66 o                         
   1   9   3         52.85         46.37         1.58 o                         
   2   9   3        180.45        190.14         4.38 o                         
   3   9   3        126.55        108.25         1.96 o                         
   4   9   3          0.47          1.14         0.89 o                         
   5   9   3       1225.87       1213.35        29.81 o                         
  -5  10   3        517.22        552.03        11.35 o                         
  -4  10   3        684.56        680.14        12.01 o                         
  -3  10   3        746.86        756.89         9.91 o                         
  -2  10   3         90.10        123.51         3.27 o                         
  -1  10   3       1057.37       1161.63        21.46 o                         
   0  10   3       4802.45       4393.06        48.99 o                         
   1  10   3        495.01        475.80         8.68 o                         
   2  10   3       2551.11       2741.40        50.34 o                         
   3  10   3          0.78         -0.06         0.58 o                         
   4  10   3        302.47        317.85         5.67 o                         
   5  10   3         68.57         89.68         3.01 o                         
  -5  11   3        150.86        150.47         3.95 o                         
  -4  11   3        146.59        155.16         3.33 o                         
  -3  11   3       1395.34       1413.03        16.85 o                         
  -2  11   3       2862.32       2914.86        37.07 o                         
  -1  11   3       1719.02       1849.47        36.65 o                         
   0  11   3        892.40        840.49         9.82 o                         
   1  11   3          5.62          0.55         1.33 o                         
   2  11   3        732.99        712.19         9.04 o                         
   3  11   3        167.05        149.10         2.46 o                         
   4  11   3        112.21        103.13         2.19 o                         
   5  11   3        171.52        164.64         5.17 o                         
  -5  12   3          6.19          9.35         1.36 o                         
  -4  12   3        449.86        458.10         8.10 o                         
  -3  12   3         69.94         78.36         1.51 o                         
  -2  12   3        208.13        182.44         2.38 o                         
  -1  12   3         46.98         44.75         2.03 o                         
   0  12   3        238.27        265.07         4.64 o                         
   1  12   3        451.92        433.29         9.29 o                         
   2  12   3         41.46         46.30         1.19 o                         
   3  12   3         60.67         57.10         1.26 o                         
   4  12   3        278.09        268.19         4.65 o                         
   5  12   3        101.98         96.71         3.06 o                         
  -5  13   3         53.19         51.60         1.87 o                         
  -4  13   3        225.21        231.66         4.38 o                         
  -3  13   3       3204.79       3251.70        42.99 o                         
  -2  13   3         10.36          9.65         0.59 o                         
  -1  13   3       1082.60       1172.42        23.63 o                         
   0  13   3        998.67       1081.85        27.05 o                         
   1  13   3       1748.60       1998.69        39.73 o                         
   2  13   3       2891.31       2790.66        34.27 o                         
   3  13   3        711.42        710.40         8.86 o                         
   4  13   3        714.23        740.51        12.03 o                         
   5  13   3        458.46        439.75        10.98 o                         
  -5  14   3          6.58          4.53         0.86 o                         
  -4  14   3         38.35         36.44         1.37 o                         
  -3  14   3          4.01         10.17         0.87 o                         
  -2  14   3         47.33         57.17         1.36 o                         
  -1  14   3          5.62          1.14         1.30 o                         
   0  14   3       1004.46       1082.31        39.77 o                         
   1  14   3        172.48        175.10         4.65 o                         
   2  14   3         35.83         35.19         1.02 o                         
   3  14   3        181.46        178.60         2.90 o                         
   4  14   3        409.44        417.35         6.92 o                         
   5  14   3        215.54        188.17         7.13 o                         
  -5  15   3        355.42        320.23        13.95 o                         
  -4  15   3       1201.00       1274.36        23.49 o                         
  -3  15   3        362.16        356.78         5.32 o                         
  -2  15   3        206.05        182.11         2.54 o                         
  -1  15   3        295.47        263.33         4.58 o                         
   1  15   3        491.77        469.68        10.09 o                         
   2  15   3         40.87         40.66         1.16 o                         
   3  15   3          9.41          9.62         0.83 o                         
   4  15   3         31.32         33.81         1.28 o                         
  -4  16   3        761.31        760.56        14.13 o                         
  -3  16   3          0.57          3.74         0.89 o                         
  -2  16   3         21.80         18.61         0.83 o                         
  -1  16   3        393.10        391.29         6.41 o                         
   1  16   3       1119.02       1012.49        17.93 o                         
   2  16   3          3.77          3.18         0.77 o                         
   3  16   3        135.56        153.09         2.86 o                         
   4  16   3        533.76        554.02         9.03 o                         
  -4  17   3        367.53        345.81         7.77 o                         
  -3  17   3       1643.82       1773.01        28.15 o                         
  -2  17   3         65.74         64.00         2.30 o                         
  -1  17   3          2.76          2.83         1.13 o                         
   1  17   3         21.47         18.37         1.29 o                         
   2  17   3        239.01        226.48         3.38 o                         
   3  17   3        381.70        393.33         6.76 o                         
   4  17   3         76.42         70.19         1.82 o                         
  -4  18   3        541.93        549.77        15.81 o                         
  -3  18   3          0.51         -0.52         0.88 o                         
  -2  18   3        115.12        105.77         2.37 o                         
  -1  18   3       1877.97       1832.12        29.27 o                         
   1  18   3       1454.28       1302.54        29.05 o                         
   2  18   3       1331.27       1395.88        20.79 o                         
   3  18   3        672.54        692.65        11.51 o                         
   4  18   3         78.61         89.68         4.30 o                         
  -4  19   3          0.58          1.12         1.43 o                         
  -3  19   3        487.36        516.50         9.75 o                         
  -2  19   3        271.13        251.51         4.39 o                         
  -1  19   3         97.05         97.62         3.04 o                         
   0  19   3          3.31          4.86         3.86 o                         
   1  19   3          2.73          1.16         1.92 o                         
   2  19   3        109.32        103.23         2.37 o                         
   3  19   3       1446.20       1520.15        24.77 o                         
   4  19   3         45.77         38.74         1.47 o                         
  -4  20   3        137.67        133.50         4.91 o                         
  -3  20   3          2.90          0.87         0.95 o                         
  -2  20   3         96.89         87.28         2.21 o                         
  -1  20   3        468.77        451.56        10.76 o                         
   0  20   3          1.69          1.74         3.89 o                         
   1  20   3          0.06         -0.51         1.93 o                         
   2  20   3          3.73          5.36         1.10 o                         
   3  20   3        668.93        715.50        13.51 o                         
   4  20   3        268.59        247.18         7.64 o                         
  -4  21   3        286.62        252.95        11.16 o                         
  -3  21   3         24.05         25.91         1.31 o                         
  -2  21   3       1192.11       1325.75        21.60 o                         
  -1  21   3          3.35          3.82         1.72 o                         
   0  21   3        439.84        394.92        15.09 o                         
   1  21   3        139.67        129.66         5.03 o                         
   2  21   3         84.07         82.58         2.42 o                         
   3  21   3         89.37         93.56         2.84 o                         
  -3  22   3        107.52        110.01         3.01 o                         
  -2  22   3        232.33        241.59         5.26 o                         
  -1  22   3          6.74         13.23         1.69 o                         
   0  22   3        621.01        575.80        17.46 o                         
   1  22   3       1058.81       1035.37        30.28 o                         
   2  22   3       1134.05       1260.46        22.16 o                         
   3  22   3        438.08        483.55         9.96 o                         
  -3  23   3         97.79        100.48         3.33 o                         
  -2  23   3        141.67        151.01         3.16 o                         
  -1  23   3        547.69        499.90        13.00 o                         
   0  23   3        478.45        447.21        13.76 o                         
   1  23   3         53.75         49.67         5.30 o                         
   2  23   3         22.87         26.57         1.61 o                         
   3  23   3        110.88        107.17         2.94 o                         
  -3  24   3        210.82        199.13         6.88 o                         
  -2  24   3          0.43          0.63         0.86 o                         
  -1  24   3        323.65        352.91         8.33 o                         
   0  24   3       1288.39       1205.91        30.77 o                         
   1  24   3         13.43         11.19         1.49 o                         
   2  24   3          2.52          2.05         1.20 o                         
   3  24   3          4.31          3.15         0.84 o                         
  -3  25   3       1032.83       1065.54        32.65 o                         
  -2  25   3         55.62         61.39         1.89 o                         
  -1  25   3         24.76         18.07         1.43 o                         
   0  25   3          0.67          2.08         1.49 o                         
   1  25   3         61.54         75.40         2.87 o                         
   2  25   3         24.38         28.32         1.61 o                         
   3  25   3        371.87        361.29        10.81 o                         
  -2  26   3         26.15         20.31         1.14 o                         
  -1  26   3          0.02          2.48         2.75 o                         
   0  26   3          6.64          8.90         1.47 o                         
   1  26   3         53.49         55.05         2.84 o                         
   2  26   3          7.37          6.35         0.94 o                         
  -2  27   3        445.30        436.78        10.33 o                         
  -1  27   3         15.70         13.87         1.21 o                         
   0  27   3        592.06        582.13        11.76 o                         
   1  27   3         18.61         13.72         1.09 o                         
   2  27   3         56.70         52.63         2.16 o                         
  -1  28   3         26.71         15.92         1.02 o                         
   0  28   3        130.60        134.99         4.51 o                         
   1  28   3        263.52        266.79         6.34 o                         
   0  29   3         22.39         15.72         1.03 o                         
  -5   0   4          9.40         11.41         2.93 o                         
  -4   0   4        218.97        223.87         4.41 o                         
  -3   0   4        462.80        378.60         7.11 o                         
  -2   0   4       1200.52       1196.62        20.13 o                         
  -1   0   4      11807.50      11767.60       188.49 o                         
   0   0   4        497.30        454.20         7.10 o                         
   1   0   4      12563.31      12695.87       339.28 o                         
   2   0   4       1199.42       1328.82        34.05 o                         
   3   0   4        714.87        690.09        11.81 o                         
   4   0   4          1.31          5.29         1.37 o                         
   5   0   4       1064.34       1074.64        51.92 o                         
  -5   1   4        359.64        329.71         6.22 o                         
  -4   1   4         25.42         25.58         1.38 o                         
  -3   1   4        469.32        521.97         6.53 o                         
  -2   1   4         92.21         73.27         1.82 o                         
  -1   1   4       1823.31       1886.40        20.50 o                         
   0   1   4       1490.86       1514.18        16.11 o                         
   1   1   4       4812.79       4989.80        62.62 o                         
   2   1   4        685.80        760.34        13.47 o                         
   3   1   4        354.92        348.91         4.79 o                         
   4   1   4        449.51        479.96        11.81 o                         
   5   1   4          3.96          6.30         2.19 o                         
  -5   2   4        452.48        449.01         7.96 o                         
  -4   2   4        637.28        587.44         7.88 o                         
  -3   2   4       1605.55       1500.89        17.64 o                         
  -2   2   4       6318.71       6387.26        75.40 o                         
  -1   2   4       3362.77       3290.65        35.59 o                         
   0   2   4        159.20        138.29         1.89 o                         
   1   2   4          6.73         11.78         0.69 o                         
   2   2   4        545.31        526.79         9.52 o                         
   3   2   4        371.41        385.15         5.11 o                         
   4   2   4        470.36        463.01         7.88 o                         
   5   2   4          8.58         10.39         1.60 o                         
  -5   3   4         19.14         18.37         1.25 o                         
  -4   3   4        369.66        359.22         5.23 o                         
  -3   3   4       1297.06       1254.11        14.88 o                         
  -2   3   4       8676.92       8896.83       108.15 o                         
  -1   3   4       9070.68       8793.21        94.87 o                         
   0   3   4       1747.19       1789.17        19.47 o                         
   1   3   4       8998.08       9059.83       133.88 o                         
   2   3   4        159.39        206.32         4.13 o                         
   3   3   4         80.15         87.03         1.78 o                         
   4   3   4        776.51        751.13        11.91 o                         
   5   3   4        387.23        368.55         8.36 o                         
  -5   4   4         44.02         40.17         1.61 o                         
  -4   4   4        825.12        814.97        11.83 o                         
  -3   4   4         80.84         77.95         1.90 o                         
  -2   4   4        454.02        510.50         8.35 o                         
  -1   4   4        311.28        323.39         4.32 o                         
   0   4   4       8688.25       8459.40        96.13 o                         
   1   4   4        208.79        167.89         2.48 o                         
   2   4   4        241.57        244.14         5.11 o                         
   3   4   4        165.08        179.19         3.23 o                         
   4   4   4       1923.63       1905.68        33.58 o                         
   5   4   4         11.15         11.15         1.32 o                         
  -5   5   4        600.76        589.77        12.17 o                         
  -4   5   4        108.02        120.20         2.31 o                         
  -3   5   4         11.87          8.46         0.54 o                         
  -2   5   4         54.48         51.69         1.56 o                         
  -1   5   4       1689.78       1730.74        23.49 o                         
   0   5   4          1.66          1.76         0.74 o                         
   1   5   4        287.20        311.46         4.43 o                         
   2   5   4        539.94        737.38        13.98 o                         
   3   5   4        780.29        734.41         9.87 o                         
   4   5   4        235.75        267.71         8.29 o                         
   5   5   4        203.68        183.88         5.65 o                         
  -5   6   4        628.28        591.29        11.20 o                         
  -4   6   4         47.70         50.12         1.55 o                         
  -3   6   4         79.85         61.93         1.19 o                         
  -2   6   4          3.32         12.37         1.10 o                         
  -1   6   4          6.29          9.57         0.90 o                         
   0   6   4        154.71        153.15         2.37 o                         
   1   6   4       1911.81       1977.33        24.55 o                         
   2   6   4        599.00        565.72        10.91 o                         
   3   6   4        292.71        278.59         3.46 o                         
   4   6   4          7.28          7.76         0.95 o                         
   5   6   4         37.77         43.77         2.20 o                         
  -5   7   4        488.78        481.90         9.23 o                         
  -4   7   4        349.49        358.47         6.24 o                         
  -3   7   4        350.20        389.22         5.06 o                         
  -2   7   4        214.12        261.39         5.93 o                         
  -1   7   4       1198.34       1347.09        17.47 o                         
   0   7   4        252.10        256.62         3.50 o                         
   1   7   4       1306.56       1341.85        17.40 o                         
   2   7   4        144.68        165.74         3.68 o                         
   3   7   4         59.85         69.19         1.30 o                         
   4   7   4        168.43        166.37         3.47 o                         
   5   7   4         25.67         33.57         3.00 o                         
  -5   8   4        153.89        168.19         3.91 o                         
  -4   8   4        712.59        755.52        12.51 o                         
  -3   8   4         73.76         67.50         1.45 o                         
  -2   8   4       1312.31       1546.36        31.15 o                         
  -1   8   4       1712.97       2017.85        31.45 o                         
   0   8   4        705.36        626.36         7.77 o                         
   1   8   4       2551.41       2787.24        40.24 o                         
   2   8   4        313.10        315.08         6.56 o                         
   3   8   4          0.98          0.33         0.58 o                         
   4   8   4        303.99        309.15         5.57 o                         
   5   8   4         80.55         81.36         2.84 o                         
  -5   9   4         28.58         32.10         1.33 o                         
  -4   9   4        321.76        337.08         6.78 o                         
  -3   9   4        650.30        682.99         8.96 o                         
  -2   9   4       1603.01       1671.85        30.89 o                         
  -1   9   4       4659.28       4864.90        80.94 o                         
   0   9   4        752.75        789.34         9.70 o                         
   1   9   4        657.11        705.89        14.13 o                         
   2   9   4         98.16        107.67         3.21 o                         
   3   9   4        698.59        640.41         7.70 o                         
   4   9   4       2255.35       2266.10        34.99 o                         
   5   9   4        209.02        218.56         5.90 o                         
  -5  10   4        312.06        297.93         6.99 o                         
  -4  10   4         20.07         26.18         1.42 o                         
  -3  10   4         80.11         73.81         1.55 o                         
  -2  10   4        208.06        226.40         3.38 o                         
  -1  10   4          0.20         -0.41         1.18 o                         
   0  10   4         52.49         49.59         1.32 o                         
   1  10   4       1191.60       1185.19        25.99 o                         
   2  10   4       1711.40       1758.25        27.25 o                         
   3  10   4         28.77         21.79         0.72 o                         
   4  10   4         15.81         13.39         0.85 o                         
   5  10   4        299.20        282.13         8.57 o                         
  -5  11   4         59.40         54.25         2.05 o                         
  -4  11   4         19.55         21.86         1.38 o                         
  -3  11   4         67.17         52.85         1.39 o                         
  -2  11   4       1613.03       1578.19        22.73 o                         
  -1  11   4       3048.12       3130.25        57.34 o                         
   0  11   4        174.54        180.94         3.08 o                         
   1  11   4          3.43          3.46         1.56 o                         
   2  11   4          7.02         12.69         0.76 o                         
   3  11   4        399.56        373.54         4.59 o                         
   4  11   4       1654.52       1703.77        27.21 o                         
   5  11   4        131.98        140.26         3.99 o                         
  -5  12   4         19.61         15.60         1.24 o                         
  -4  12   4        127.58        115.89         2.97 o                         
  -3  12   4          0.93         -0.44         0.68 o                         
  -2  12   4        204.96        183.25         2.68 o                         
  -1  12   4        601.20        740.43        14.19 o                         
   0  12   4        398.93        417.17         9.01 o                         
   1  12   4       1142.76       1182.31        26.06 o                         
   2  12   4        474.74        406.58         7.91 o                         
   3  12   4        887.11        933.11        11.85 o                         
   4  12   4        101.40        101.47         2.19 o                         
   5  12   4         23.33         13.76         1.55 o                         
  -5  13   4        148.60        135.43         3.52 o                         
  -4  13   4        384.26        399.96         7.13 o                         
  -3  13   4         21.72         20.65         1.01 o                         
  -2  13   4        100.31         80.78         2.20 o                         
  -1  13   4         44.71         64.70         2.50 o                         
   0  13   4          5.75          2.45         1.56 o                         
   1  13   4        185.82        188.09         5.26 o                         
   2  13   4       1285.35       1323.58        17.00 o                         
   3  13   4          2.69         -0.78         0.78 o                         
   4  13   4        108.71        107.19         2.22 o                         
   5  13   4         23.16         20.65         1.37 o                         
  -5  14   4         50.39         53.48         2.91 o                         
  -4  14   4          8.08          9.75         0.89 o                         
  -3  14   4       2291.13       2348.99        32.31 o                         
  -2  14   4         62.95         76.42         1.58 o                         
  -1  14   4        991.69       1040.32        18.09 o                         
   0  14   4       1418.39       1454.29        53.10 o                         
   1  14   4       1602.83       1528.05        38.00 o                         
   2  14   4        232.08        201.95         3.08 o                         
   3  14   4          4.01          3.23         0.80 o                         
   4  14   4          0.44         -0.76         0.76 o                         
   5  14   4        395.91        365.07        18.12 o                         
  -4  15   4        145.33        158.17         3.15 o                         
  -3  15   4        375.71        380.10         6.02 o                         
  -2  15   4       2195.47       2243.52        26.21 o                         
  -1  15   4       2309.62       2208.77        34.28 o                         
   1  15   4        799.85        779.39        16.07 o                         
   2  15   4        241.41        229.52         3.42 o                         
   3  15   4        315.84        309.90         5.11 o                         
   4  15   4        365.07        343.54         6.20 o                         
  -4  16   4        130.24        150.07         3.23 o                         
  -3  16   4        637.68        693.11        10.58 o                         
  -2  16   4          3.41          0.92         0.75 o                         
  -1  16   4         22.87         24.03         1.28 o                         
   1  16   4        102.76         80.66         2.68 o                         
   2  16   4         53.80         46.62         1.42 o                         
   3  16   4         75.43         88.19         2.36 o                         
   4  16   4         11.06          6.83         0.88 o                         
  -4  17   4         10.56         12.15         1.25 o                         
  -3  17   4        143.02        143.14         2.85 o                         
  -2  17   4       1088.01       1094.38        16.28 o                         
  -1  17   4       2377.99       2304.83        35.60 o                         
   1  17   4          1.05          0.96         1.30 o                         
   2  17   4        155.65        170.47         3.25 o                         
   3  17   4         14.08         17.92         1.17 o                         
   4  17   4        860.15        888.09        16.55 o                         
  -4  18   4         48.80         50.96         2.61 o                         
  -3  18   4        178.70        177.37         3.48 o                         
  -2  18   4          0.48         -0.88         0.88 o                         
  -1  18   4        443.73        442.61         8.96 o                         
   0  18   4       1263.59       1118.16        57.19 o                         
   1  18   4         76.27         82.48         4.14 o                         
   2  18   4        244.36        244.79         4.40 o                         
   3  18   4         71.93         70.54         1.93 o                         
   4  18   4        334.23        334.94         7.19 o                         
  -4  19   4         35.84         35.30         2.57 o                         
  -3  19   4         31.70         29.05         1.35 o                         
  -2  19   4        142.59        134.00         2.82 o                         
  -1  19   4        154.72        172.88         4.94 o                         
   0  19   4       2388.13       2284.53       115.48 o                         
   1  19   4        110.21        109.43         4.62 o                         
   2  19   4       1184.91       1240.29        21.57 o                         
   3  19   4        482.38        521.82         8.97 o                         
   4  19   4        251.74        218.79         4.79 o                         
  -4  20   4        238.34        245.42        11.17 o                         
  -3  20   4        199.79        210.17         4.25 o                         
  -2  20   4         20.99         17.98         1.06 o                         
  -1  20   4        968.92        971.07        22.10 o                         
   0  20   4        942.27        874.18        45.01 o                         
   1  20   4       4273.39       4214.41       105.21 o                         
   2  20   4        650.79        671.91        11.87 o                         
   3  20   4        108.16        131.64         3.31 o                         
   4  20   4          0.41          1.46         1.52 o                         
  -3  21   4          4.06          4.54         1.02 o                         
  -2  21   4         31.60         32.68         1.38 o                         
  -1  21   4        917.05        967.08        24.38 o                         
   0  21   4          9.39          7.42         2.06 o                         
   1  21   4        348.93        349.35        10.91 o                         
   2  21   4        113.81         99.20         2.55 o                         
   3  21   4        601.79        637.91        13.04 o                         
  -3  22   4        486.69        499.19        11.32 o                         
  -2  22   4         17.72         23.09         1.45 o                         
  -1  22   4        386.80        347.92         9.35 o                         
   0  22   4        282.22        247.51         8.15 o                         
   1  22   4        233.43        239.17         7.92 o                         
   2  22   4        622.28        649.16        11.63 o                         
   3  22   4        246.90        271.95         6.41 o                         
  -3  23   4        132.18        142.84         4.02 o                         
  -2  23   4        604.95        643.99        12.35 o                         
  -1  23   4        229.43        236.43         6.67 o                         
   0  23   4        171.16        150.44         5.43 o                         
   1  23   4        466.89        498.38        14.98 o                         
   2  23   4         88.45         88.02         2.78 o                         
   3  23   4        170.53        167.24         4.10 o                         
  -3  24   4         16.78         12.66         1.05 o                         
  -2  24   4         32.09         32.80         1.46 o                         
  -1  24   4        430.04        430.84        11.22 o                         
   0  24   4        678.22        648.95        16.88 o                         
   1  24   4         32.21         37.23         2.59 o                         
   2  24   4        218.57        232.73         5.35 o                         
   3  24   4          1.08          0.85         0.77 o                         
  -2  25   4         10.81          5.71         0.94 o                         
  -1  25   4         79.14         73.80         2.62 o                         
   0  25   4        101.88         90.82         3.46 o                         
   1  25   4         37.39         38.27         2.26 o                         
   2  25   4         68.50         82.51         2.49 o                         
  -2  26   4         14.34         11.99         0.92 o                         
  -1  26   4         93.86         93.02         2.83 o                         
   0  26   4         70.60         84.69         3.26 o                         
   1  26   4        562.45        585.19        12.78 o                         
   2  26   4        172.32        187.76         4.31 o                         
  -2  27   4         28.28         20.10         3.25 o                         
  -1  27   4         44.82         44.44         1.93 o                         
   0  27   4          8.69         10.90         1.48 o                         
   1  27   4         13.38          8.72         0.93 o                         
   2  27   4          3.65          3.82         1.18 o                         
  -1  28   4          5.57          3.01         1.00 o                         
   0  28   4        480.24        536.30        20.01 o                         
   1  28   4        275.65        266.05         8.04 o                         
   0  29   4         15.92         14.95         2.00 o                         
  -5   1   5        283.18        281.47         5.52 o                         
  -4   1   5        279.21        278.47         4.20 o                         
  -3   1   5         92.90         82.90         1.49 o                         
  -2   1   5         13.25          4.81         0.62 o                         
  -1   1   5       2318.34       2150.34        28.39 o                         
   0   1   5       2681.31       2556.52        27.10 o                         
   1   1   5       1098.83       1167.72        15.08 o                         
   2   1   5       1962.21       2202.27        38.33 o                         
   3   1   5        783.44        798.27        10.30 o                         
   4   1   5        225.66        229.74         4.92 o                         
   5   1   5          6.22          5.93         1.46 o                         
  -5   2   5         25.64         20.95         1.27 o                         
  -4   2   5         93.55         95.92         2.01 o                         
  -3   2   5       1156.97       1148.58        13.09 o                         
  -2   2   5       1804.54       1784.95        24.55 o                         
  -1   2   5       5987.26       6344.23        74.70 o                         
   0   2   5        511.57        457.08         5.14 o                         
   1   2   5         85.56        105.08         2.05 o                         
   2   2   5      14911.18      15629.90       271.47 o                         
   3   2   5        153.89        139.99         2.90 o                         
   4   2   5       1150.83       1131.60        20.97 o                         
   5   2   5         15.45         20.78         2.96 o                         
  -5   3   5        138.38        127.27         2.85 o                         
  -4   3   5        352.87        369.02         5.76 o                         
  -3   3   5        256.74        231.20         3.16 o                         
  -2   3   5        899.13        974.14        16.80 o                         
  -1   3   5       4896.81       5165.44        65.16 o                         
   0   3   5        280.68        270.62         3.23 o                         
   1   3   5        183.66        160.17         2.65 o                         
   2   3   5         44.94         40.17         1.82 o                         
   3   3   5        881.77        862.06        10.37 o                         
   4   3   5        128.04        122.14         2.77 o                         
   5   3   5        396.91        404.34        14.10 o                         
  -5   4   5         47.22         49.74         2.83 o                         
  -4   4   5       2358.80       2371.39        33.90 o                         
  -3   4   5        427.95        400.72         4.94 o                         
  -2   4   5        345.69        358.15         7.01 o                         
  -1   4   5        173.67        157.38         3.08 o                         
   0   4   5        488.41        475.76         5.64 o                         
   1   4   5       2288.19       2239.24        28.49 o                         
   2   4   5       4233.37       4159.50        76.33 o                         
   3   4   5        872.07        857.41         9.99 o                         
   4   4   5         76.36         89.00         2.12 o                         
   5   4   5        777.50        766.21        24.21 o                         
  -5   5   5        347.87        335.63         7.89 o                         
  -4   5   5       2253.05       2245.88        36.05 o                         
  -3   5   5          1.58          1.91         0.60 o                         
  -2   5   5       2495.37       2485.75        45.06 o                         
  -1   5   5          1.85          2.49         0.67 o                         
   0   5   5        883.62        918.21        11.88 o                         
   1   5   5       1639.05       1826.92        23.38 o                         
   2   5   5       1175.89       1291.86        24.08 o                         
   3   5   5         10.37          5.46         0.55 o                         
   4   5   5        286.36        285.21         5.18 o                         
   5   5   5          1.05          1.13         1.11 o                         
  -5   6   5         53.79         52.35         2.11 o                         
  -4   6   5        371.23        405.32         7.34 o                         
  -3   6   5       1372.48       1343.27        16.24 o                         
  -2   6   5        274.61        314.31         6.02 o                         
  -1   6   5       1438.46       1580.66        24.53 o                         
   0   6   5        595.36        523.97         6.58 o                         
   1   6   5        963.72        967.52        13.84 o                         
   2   6   5        400.74        391.54         7.89 o                         
   3   6   5        122.85        126.94         1.76 o                         
   4   6   5        203.16        202.45         3.55 o                         
   5   6   5          0.03         -0.12         1.27 o                         
  -5   7   5        754.33        745.22        15.16 o                         
  -4   7   5        263.94        256.17         4.62 o                         
  -3   7   5          3.91         10.32         0.68 o                         
  -2   7   5       1196.63       1136.81        19.90 o                         
  -1   7   5        988.63        952.33        16.43 o                         
   0   7   5       1647.74       1488.54        17.76 o                         
   1   7   5        859.21        901.61        14.93 o                         
   2   7   5        485.68        529.32        10.38 o                         
   3   7   5       1470.76       1493.78        16.79 o                         
   4   7   5         72.25         63.59         1.67 o                         
   5   7   5        332.15        340.62         8.77 o                         
  -5   8   5        132.91        112.17         2.83 o                         
  -4   8   5        504.87        530.27         9.56 o                         
  -3   8   5        390.39        373.17         5.20 o                         
  -2   8   5       1097.75       1240.26        23.09 o                         
  -1   8   5         40.57         46.43         1.95 o                         
   0   8   5         53.99         66.28         1.57 o                         
   1   8   5        124.22        133.81         3.28 o                         
   2   8   5        200.98        188.92         4.79 o                         
   3   8   5        499.70        482.37         5.58 o                         
   4   8   5        291.06        313.55         5.21 o                         
   5   8   5         27.93         28.18         1.76 o                         
  -5   9   5          4.72          3.35         1.16 o                         
  -4   9   5         82.18         89.31         2.41 o                         
  -3   9   5        754.10        763.80        10.72 o                         
  -2   9   5          6.02          5.80         0.76 o                         
  -1   9   5          4.59          8.77         1.37 o                         
   0   9   5          2.82          2.91         0.86 o                         
   1   9   5       2350.11       2460.11        48.87 o                         
   2   9   5         75.75         70.30         1.58 o                         
   3   9   5         47.51         41.98         1.12 o                         
   4   9   5        215.50        227.69         3.91 o                         
   5   9   5        252.44        240.68         7.42 o                         
  -5  10   5        465.04        463.94        10.51 o                         
  -4  10   5        316.49        317.05         6.42 o                         
  -3  10   5        511.75        522.00         7.48 o                         
  -2  10   5         22.04         16.01         0.67 o                         
  -1  10   5        891.29        983.89        19.68 o                         
   0  10   5       1383.97       1272.92        21.61 o                         
   1  10   5        445.64        444.02         9.60 o                         
   2  10   5       1022.02        897.84        11.53 o                         
   3  10   5        396.66        385.13         4.83 o                         
   4  10   5        570.70        575.80        10.53 o                         
   5  10   5        207.50        212.71         5.72 o                         
  -5  11   5        300.15        268.63         7.05 o                         
  -4  11   5        783.33        789.97        14.98 o                         
  -3  11   5        420.47        415.19         5.56 o                         
  -2  11   5         94.09         95.17         1.62 o                         
  -1  11   5         19.21         19.44         1.61 o                         
   0  11   5        140.56        158.06         4.42 o                         
   1  11   5        224.96        255.29         6.08 o                         
   2  11   5        960.10        936.00        12.21 o                         
   3  11   5        245.50        260.85         3.58 o                         
   4  11   5        368.96        404.97         7.96 o                         
   5  11   5        117.79        117.50         4.14 o                         
  -5  12   5         59.64         52.66         2.08 o                         
  -4  12   5       1837.57       1964.10        36.45 o                         
  -3  12   5        106.43        105.93         1.95 o                         
  -2  12   5        200.60        197.70         2.65 o                         
  -1  12   5         18.50         15.01         1.69 o                         
   0  12   5         35.60         26.09         2.09 o                         
   1  12   5       2137.90       2278.32        45.49 o                         
   2  12   5        528.49        502.86         7.00 o                         
   3  12   5        136.00        141.79         2.81 o                         
   4  12   5         53.15         60.95         2.13 o                         
   5  12   5         15.65         16.94         1.46 o                         
  -5  13   5          0.93          1.86         1.23 o                         
  -4  13   5         11.33         14.86         0.98 o                         
  -3  13   5        329.33        349.48         7.51 o                         
  -2  13   5         13.51         15.32         0.72 o                         
  -1  13   5        217.72        174.39         3.89 o                         
   0  13   5        694.86        575.41        22.02 o                         
   1  13   5        385.07        446.75         9.80 o                         
   2  13   5          0.08         -0.21         0.81 o                         
   3  13   5        492.80        488.86         6.90 o                         
   4  13   5          1.38          0.86         0.79 o                         
   5  13   5         42.62         57.14         3.22 o                         
  -4  14   5          0.37         -0.88         0.88 o                         
  -3  14   5        746.98        805.72        13.41 o                         
  -2  14   5         44.67         44.93         1.25 o                         
  -1  14   5          0.21         -0.09         1.06 o                         
   0  14   5        444.52        473.98        18.42 o                         
   1  14   5       1468.91       1428.45        29.01 o                         
   2  14   5       2051.83       2052.36        27.19 o                         
   3  14   5         22.04         16.61         0.87 o                         
   4  14   5          2.26          5.02         0.87 o                         
  -4  15   5         57.83         66.22         1.70 o                         
  -3  15   5        116.50        117.23         2.33 o                         
  -2  15   5        388.86        377.81         4.95 o                         
  -1  15   5       1869.51       1835.99        28.39 o                         
   1  15   5         38.33         27.28         1.37 o                         
   2  15   5        342.57        319.94         4.77 o                         
   3  15   5         97.21         89.61         2.18 o                         
   4  15   5          4.39          4.15         0.70 o                         
  -4  16   5        890.53        857.53        17.75 o                         
  -3  16   5         72.64         74.56         1.90 o                         
  -2  16   5        272.94        289.12         4.05 o                         
  -1  16   5        192.05        163.83         3.45 o                         
   1  16   5        302.78        260.57         5.85 o                         
   2  16   5        768.10        747.75        11.11 o                         
   3  16   5        138.20        137.86         2.83 o                         
   4  16   5         19.46         17.06         1.22 o                         
  -4  17   5        614.19        594.35        13.73 o                         
  -3  17   5         70.04         78.07         2.05 o                         
  -2  17   5        135.71        138.41         2.41 o                         
  -1  17   5         31.38         23.57         1.31 o                         
   0  17   5       1323.34       1211.81        61.79 o                         
   1  17   5       2546.04       2445.48        55.64 o                         
   2  17   5        627.67        646.99        10.63 o                         
   3  17   5         67.98         82.20         2.22 o                         
   4  17   5        153.91        144.91         3.11 o                         
  -4  18   5        250.07        252.62         6.11 o                         
  -3  18   5          1.19         -0.86         0.86 o                         
  -2  18   5        269.69        281.60         5.02 o                         
  -1  18   5       1275.52       1192.40        22.61 o                         
   0  18   5        729.83        666.04        34.73 o                         
   1  18   5        140.22        125.21         4.46 o                         
   2  18   5        252.12        260.72         4.69 o                         
   3  18   5        380.64        412.76         7.48 o                         
   4  18   5         34.77         33.46         1.50 o                         
  -4  19   5         31.47         33.27         1.78 o                         
  -3  19   5         54.53         60.59         1.86 o                         
  -2  19   5         14.80         14.64         0.98 o                         
  -1  19   5          4.40          3.68         1.58 o                         
   0  19   5       1446.32       1334.91        68.02 o                         
   1  19   5       1319.01       1332.99        33.85 o                         
   2  19   5        325.15        373.37         6.57 o                         
   3  19   5        631.39        679.22        11.98 o                         
   4  19   5         47.84         53.11         1.97 o                         
  -4  20   5          1.87          1.22         0.99 o                         
  -3  20   5         73.55         70.93         2.17 o                         
  -2  20   5         86.16         84.41         2.63 o                         
  -1  20   5          1.12          0.12         1.68 o                         
   0  20   5       1660.65       1547.53        55.60 o                         
   1  20   5        120.42        109.90         4.77 o                         
   2  20   5        100.92        105.58         2.42 o                         
   3  20   5        315.55        328.02         7.14 o                         
  -3  21   5        305.20        314.44         6.55 o                         
  -2  21   5         45.91         50.69         2.09 o                         
  -1  21   5       1096.90       1109.33        27.87 o                         
   0  21   5         15.59         21.26         2.98 o                         
   1  21   5          0.52         -0.09         3.75 o                         
   2  21   5         95.51         97.17         2.43 o                         
   3  21   5         11.63         10.22         1.23 o                         
  -3  22   5        641.33        679.42        15.64 o                         
  -2  22   5          0.77          0.14         1.05 o                         
  -1  22   5         59.99         50.01         2.75 o                         
   0  22   5        570.37        570.70        17.27 o                         
   1  22   5        537.49        534.32        16.02 o                         
   2  22   5          2.79          2.74         0.87 o                         
   3  22   5        116.12        117.40         3.16 o                         
  -3  23   5          3.26          3.75         0.86 o                         
  -2  23   5         18.83         18.55         1.30 o                         
  -1  23   5         63.78         88.93         3.52 o                         
   0  23   5        710.79        680.43        17.65 o                         
   1  23   5         14.18         13.29         1.81 o                         
   2  23   5         28.43         25.02         2.44 o                         
   3  23   5         83.69         79.95         2.32 o                         
  -3  24   5        226.25        234.36         7.04 o                         
  -2  24   5          2.12         -0.74         0.97 o                         
  -1  24   5         68.77         75.07         3.07 o                         
   0  24   5        208.95        244.96         6.97 o                         
   1  24   5        314.57        341.34        10.47 o                         
   2  24   5         51.11         57.26         2.15 o                         
   3  24   5        858.54        812.57        21.17 o                         
  -2  25   5        223.03        242.29         4.88 o                         
  -1  25   5        180.90        172.00         4.43 o                         
   0  25   5        314.60        296.86         8.14 o                         
   1  25   5        161.74        175.03         6.06 o                         
   2  25   5          1.09          1.26         0.95 o                         
  -2  26   5         32.87         43.38         1.63 o                         
  -1  26   5        140.43        121.66         2.92 o                         
   0  26   5        512.05        550.12        14.26 o                         
   1  26   5        100.71        116.59         2.87 o                         
   2  26   5         85.37         96.79         3.31 o                         
  -1  27   5        583.41        592.39        13.10 o                         
   0  27   5        300.49        321.75         8.53 o                         
   1  27   5         29.88         25.99         2.15 o                         
  -1  28   5          1.47          0.55         2.32 o                         
   0  28   5        136.25        137.42         3.24 o                         
   1  28   5          8.64         10.47         2.17 o                         
  -5   0   6          9.22         14.66         2.73 o                         
  -4   0   6        419.45        408.12         9.54 o                         
  -3   0   6         35.91         47.71         1.55 o                         
  -2   0   6       4777.28       5026.44       120.93 o                         
  -1   0   6       1937.40       2023.83        39.44 o                         
   0   0   6         89.46        130.68         2.93 o                         
   1   0   6        791.77        917.97        17.02 o                         
   2   0   6       5346.64       5400.61       132.44 o                         
   3   0   6       6080.62       5923.36       114.06 o                         
   4   0   6       1548.08       1582.43        44.91 o                         
   5   0   6        125.42         98.50         6.44 o                         
  -5   1   6         25.14         31.07         1.86 o                         
  -4   1   6        185.06        179.19         4.20 o                         
  -3   1   6        618.16        584.60         7.04 o                         
  -2   1   6          1.65         11.81         1.08 o                         
  -1   1   6        329.30        303.33         4.74 o                         
   0   1   6       1267.60       1296.50        13.97 o                         
   1   1   6          6.94          0.89         0.90 o                         
   2   1   6        422.52        476.00         8.83 o                         
   3   1   6          2.13          4.33         0.80 o                         
   4   1   6        514.85        524.01        11.14 o                         
   5   1   6       1009.28       1056.19        34.29 o                         
  -5   2   6        389.78        400.34         7.62 o                         
  -4   2   6       1066.42       1038.46        17.63 o                         
  -3   2   6         32.66         47.66         1.09 o                         
  -2   2   6        135.16        116.12         2.75 o                         
  -1   2   6        115.63        131.16         2.52 o                         
   0   2   6        468.45        508.27         5.74 o                         
   1   2   6        646.45        629.47         8.77 o                         
   2   2   6       1268.29       1376.80        24.26 o                         
   3   2   6        430.11        388.97         5.07 o                         
   4   2   6        492.47        509.02         9.35 o                         
   5   2   6          1.69          2.93         1.44 o                         
  -5   3   6         75.40         65.14         3.33 o                         
  -4   3   6         94.67        121.84         2.73 o                         
  -3   3   6        114.43        112.88         2.01 o                         
  -2   3   6       2685.08       2747.29        46.64 o                         
  -1   3   6        439.88        420.06         7.50 o                         
   0   3   6        873.31        782.30         8.61 o                         
   1   3   6          8.56          3.26         0.99 o                         
   2   3   6        366.60        386.16         7.34 o                         
   3   3   6        108.65        103.17         1.60 o                         
   4   3   6         78.36         69.06         2.03 o                         
   5   3   6        149.33        146.52         4.67 o                         
  -5   4   6          2.33          3.96         0.96 o                         
  -4   4   6        219.26        212.87         4.13 o                         
  -3   4   6         86.16         80.30         1.53 o                         
  -2   4   6        826.62        937.01        17.39 o                         
  -1   4   6         89.73         82.75         2.31 o                         
   0   4   6        764.80        810.81         9.14 o                         
   1   4   6       2825.50       2974.62        44.77 o                         
   2   4   6        370.16        354.77         7.90 o                         
   3   4   6        134.45        120.85         1.90 o                         
   4   4   6        130.91        132.47         2.92 o                         
   5   4   6          7.57          3.61         1.11 o                         
  -5   5   6        412.42        414.73         9.56 o                         
  -4   5   6        124.07        140.13         3.10 o                         
  -3   5   6        114.24        108.93         1.86 o                         
  -2   5   6       7305.77       7391.66       133.90 o                         
  -1   5   6        806.63        967.70        15.77 o                         
   0   5   6       1758.53       1834.52        20.65 o                         
   1   5   6       2170.83       2239.09        36.14 o                         
   2   5   6        647.04        663.33        12.81 o                         
   3   5   6        363.46        337.56         4.08 o                         
   4   5   6        109.68        112.68         2.49 o                         
   5   5   6        331.66        333.00         7.50 o                         
  -5   6   6        333.36        314.60         7.38 o                         
  -4   6   6        169.18        182.73         3.74 o                         
  -3   6   6        126.46        120.45         2.05 o                         
  -2   6   6        698.15        835.13        15.63 o                         
  -1   6   6        581.07        606.72        11.50 o                         
   0   6   6        843.28        779.30         9.33 o                         
   1   6   6        168.39        178.86         3.93 o                         
   2   6   6        887.85        917.96        17.46 o                         
   3   6   6        147.89        143.80         2.49 o                         
   4   6   6        428.99        425.82         7.37 o                         
   5   6   6         35.82         40.73         2.20 o                         
  -5   7   6        301.70        282.99         7.74 o                         
  -4   7   6        140.69        143.53         2.92 o                         
  -3   7   6         33.61         40.39         1.21 o                         
  -2   7   6       2224.27       2293.71        32.01 o                         
  -1   7   6       2214.89       2474.46        48.19 o                         
   0   7   6         12.60          9.87         0.90 o                         
   1   7   6         10.67          5.40         1.41 o                         
   2   7   6        326.34        363.17         5.80 o                         
   3   7   6       1028.58       1062.55        12.03 o                         
   4   7   6         40.69         45.23         1.90 o                         
   5   7   6        398.31        347.25         8.87 o                         
  -5   8   6          1.20          1.93         1.08 o                         
  -4   8   6          0.97          1.73         1.02 o                         
  -3   8   6         52.61         46.56         1.28 o                         
  -2   8   6         98.63        116.02         1.84 o                         
  -1   8   6       1193.36       1351.74        29.47 o                         
   0   8   6       1900.15       1761.25        22.44 o                         
   1   8   6         30.15         64.18         2.59 o                         
   2   8   6         47.83         64.41         1.77 o                         
   3   8   6        448.46        436.30         5.29 o                         
   4   8   6        345.36        358.05         6.27 o                         
   5   8   6        433.14        394.88        10.00 o                         
  -5   9   6         66.96         70.02         2.27 o                         
  -4   9   6          1.98          0.59         1.09 o                         
  -3   9   6        364.55        393.73         5.50 o                         
  -2   9   6       1075.23       1040.99        11.42 o                         
  -1   9   6        842.82        777.33        17.36 o                         
   0   9   6        459.27        429.53         8.46 o                         
   1   9   6       1105.94       1159.45        23.55 o                         
   2   9   6        139.27        118.68         1.90 o                         
   3   9   6        206.11        187.62         2.58 o                         
   4   9   6        539.11        579.10         9.84 o                         
   5   9   6         99.01        102.87         3.17 o                         
  -5  10   6          3.58          1.73         0.95 o                         
  -4  10   6        103.43        109.23         2.88 o                         
  -3  10   6         87.87         79.66         1.66 o                         
  -2  10   6         43.26         43.82         0.97 o                         
  -1  10   6          9.49         22.13         1.67 o                         
   0  10   6        306.81        327.96         8.77 o                         
   1  10   6          4.88          8.92         1.46 o                         
   2  10   6         14.48          8.97         0.72 o                         
   3  10   6         57.58         56.72         1.43 o                         
   4  10   6         21.64         15.73         1.04 o                         
   5  10   6         38.49         28.80         2.62 o                         
  -5  11   6         59.14         50.65         2.13 o                         
  -4  11   6        113.89        113.44         2.89 o                         
  -3  11   6          2.25          0.94         0.74 o                         
  -2  11   6        762.77        749.35         8.64 o                         
  -1  11   6          3.79         20.64         1.76 o                         
   0  11   6       1535.91       1599.97        44.63 o                         
   1  11   6       1044.97       1039.08        21.28 o                         
   2  11   6        133.55        120.68         2.16 o                         
   3  11   6        310.19        283.39         4.53 o                         
   4  11   6         83.51        100.17         2.47 o                         
   5  11   6         74.07         79.46         2.47 o                         
  -5  12   6          1.17          0.93         1.11 o                         
  -4  12   6        219.94        233.96         4.91 o                         
  -3  12   6        626.48        655.44         9.44 o                         
  -2  12   6       3669.11       3658.16        45.33 o                         
  -1  12   6         17.01         15.78         1.31 o                         
   0  12   6          6.09         12.80         2.82 o                         
   1  12   6       3220.59       3215.34        79.02 o                         
   2  12   6        298.37        265.90         3.91 o                         
   3  12   6       4647.54       4557.05        65.99 o                         
   4  12   6         64.15         60.16         1.81 o                         
   5  12   6         66.12         58.96         3.11 o                         
  -4  13   6        175.46        191.44         4.13 o                         
  -3  13   6          0.11         -0.79         0.79 o                         
  -2  13   6        254.62        224.09         3.05 o                         
  -1  13   6       1145.57       1107.60        20.40 o                         
   0  13   6        718.27        766.31        28.90 o                         
   1  13   6         38.74         46.99         1.79 o                         
   2  13   6         42.74         33.12         1.07 o                         
   3  13   6         70.46         76.52         2.67 o                         
   4  13   6          0.02         -0.14         0.79 o                         
  -4  14   6        442.51        472.59         9.09 o                         
  -3  14   6        255.21        228.34         3.81 o                         
  -2  14   6       2092.01       2043.75        26.41 o                         
  -1  14   6        156.51        134.71         2.76 o                         
   0  14   6       3080.59       3017.48       109.38 o                         
   1  14   6       1499.66       1380.03        21.73 o                         
   2  14   6         10.73          6.39         0.89 o                         
   3  14   6         90.17         86.57         2.29 o                         
   4  14   6        248.04        241.68         4.88 o                         
  -4  15   6         62.29         57.43         2.01 o                         
  -3  15   6        266.42        271.35         4.72 o                         
  -2  15   6        380.95        356.38         5.95 o                         
  -1  15   6        599.89        568.33         9.35 o                         
   0  15   6          1.69         -0.01         4.06 o                         
   1  15   6        370.42        350.01         6.84 o                         
   2  15   6         25.78         24.06         1.07 o                         
   3  15   6          7.70          4.41         1.05 o                         
   4  15   6         88.44         87.02         2.31 o                         
  -4  16   6        224.83        221.71         5.54 o                         
  -3  16   6         12.05         12.50         0.91 o                         
  -2  16   6        343.15        368.04         6.97 o                         
  -1  16   6         67.15         53.81         2.02 o                         
   0  16   6         40.51         31.82         3.51 o                         
   1  16   6          3.06          5.64         1.56 o                         
   2  16   6         85.84         74.01         1.97 o                         
   3  16   6         11.26         11.88         1.06 o                         
   4  16   6        149.33        134.74         3.45 o                         
  -4  17   6         96.55         99.86         2.89 o                         
  -3  17   6        292.93        281.02         5.14 o                         
  -2  17   6       3244.07       3426.08        52.55 o                         
  -1  17   6         39.80         35.71         1.82 o                         
   0  17   6       4477.41       4081.89       205.46 o                         
   1  17   6        368.16        342.17         8.70 o                         
   2  17   6          5.74          3.55         0.97 o                         
   3  17   6        453.42        449.57         8.10 o                         
   4  17   6        378.89        380.19        10.67 o                         
  -4  18   6         12.52         13.74         1.13 o                         
  -3  18   6        518.65        510.94         9.64 o                         
  -2  18   6       1439.55       1501.49        26.41 o                         
  -1  18   6         30.37         25.06         1.85 o                         
   0  18   6        646.74        595.25        31.28 o                         
   1  18   6        778.10        731.77        19.06 o                         
   2  18   6        682.12        700.28        11.18 o                         
   3  18   6         25.24         28.38         1.22 o                         
   4  18   6        193.64        186.00         7.30 o                         
  -4  19   6          0.06          0.74         1.34 o                         
  -3  19   6          6.45          9.99         1.01 o                         
  -2  19   6         70.47         71.61         2.09 o                         
  -1  19   6         34.85         23.51         1.84 o                         
   0  19   6       2295.21       2210.39        99.53 o                         
   1  19   6        869.74        827.86        26.12 o                         
   2  19   6         92.06         91.23         2.24 o                         
   3  19   6          6.78          5.80         1.15 o                         
   4  19   6        792.32        756.13        41.76 o                         
  -3  20   6         52.84         56.17         1.94 o                         
  -2  20   6         44.62         43.41         1.81 o                         
  -1  20   6        247.28        258.14         7.26 o                         
   0  20   6       1502.21       1444.14        42.40 o                         
   1  20   6         16.67         19.54         2.06 o                         
   2  20   6         75.24         78.27         2.28 o                         
   3  20   6        201.46        195.95         6.27 o                         
  -3  21   6         31.79         32.57         1.74 o                         
  -2  21   6         66.94         61.79         2.18 o                         
  -1  21   6        269.34        280.66         7.70 o                         
   0  21   6        192.97        182.87         6.49 o                         
   1  21   6          8.23          6.04         1.94 o                         
   2  21   6         93.12        108.99         2.82 o                         
   3  21   6         59.72         58.53         2.11 o                         
  -3  22   6        172.86        171.18         4.23 o                         
  -2  22   6          5.03          6.08         1.10 o                         
  -1  22   6         27.00         26.64         1.73 o                         
   0  22   6          0.62          0.95         1.89 o                         
   1  22   6        179.81        200.83         6.78 o                         
   2  22   6        227.40        251.64         5.82 o                         
   3  22   6         88.35         86.25         2.50 o                         
  -3  23   6         11.45          9.01         0.94 o                         
  -2  23   6        533.42        547.63        10.54 o                         
  -1  23   6        400.75        394.35        10.31 o                         
   0  23   6         39.93         48.28         2.73 o                         
   1  23   6       1114.41       1155.36        33.55 o                         
   2  23   6          9.73          8.87         1.20 o                         
   3  23   6        363.59        345.27         7.85 o                         
  -2  24   6          4.22          0.87         0.85 o                         
  -1  24   6        134.38        123.18         3.94 o                         
   0  24   6        147.43        138.90         4.44 o                         
   1  24   6        119.15        110.03         4.24 o                         
   2  24   6         66.49         68.98         2.49 o                         
  -2  25   6          5.16          6.83         0.98 o                         
  -1  25   6        392.35        428.46         8.87 o                         
   0  25   6         53.27         54.47         2.66 o                         
   1  25   6        322.18        324.79         8.17 o                         
   2  25   6          2.28          2.05         0.84 o                         
  -2  26   6        145.44        163.55         4.97 o                         
  -1  26   6         10.09          3.61         1.00 o                         
   0  26   6        124.28        124.32         3.90 o                         
   1  26   6        378.10        394.96         7.57 o                         
   2  26   6        231.66        258.03         6.47 o                         
  -1  27   6         28.62         34.45         2.99 o                         
   0  27   6        100.12        101.39         3.20 o                         
   1  27   6          1.08          1.32         0.77 o                         
   0  28   6        133.91        140.35         3.90 o                         
  -5   1   7         38.78         35.76         2.78 o                         
  -4   1   7        183.30        181.35         4.10 o                         
  -3   1   7        134.17        141.21         2.19 o                         
  -2   1   7          4.49          5.05         1.18 o                         
  -1   1   7        546.43        534.75        11.00 o                         
   0   1   7        408.06        351.80         4.40 o                         
   1   1   7       1645.96       1693.71        34.56 o                         
   2   1   7         63.30         68.33         3.05 o                         
   3   1   7        525.95        591.43         8.36 o                         
   4   1   7         98.54         85.56         2.24 o                         
   5   1   7        502.66        548.63        18.12 o                         
  -5   2   7        666.24        633.55        12.85 o                         
  -4   2   7       1959.99       1980.49        35.37 o                         
  -3   2   7         45.78         47.77         1.34 o                         
  -2   2   7        933.25        892.05        16.80 o                         
  -1   2   7        242.63        250.56         5.60 o                         
   0   2   7         24.89         17.00         0.82 o                         
   1   2   7       2104.98       2168.86        42.51 o                         
   2   2   7       7059.14       7710.76       141.42 o                         
   3   2   7        399.13        393.67         5.65 o                         
   4   2   7          6.60          8.52         0.85 o                         
   5   2   7          0.26         -0.18         1.86 o                         
  -5   3   7         31.69         33.12         2.69 o                         
  -4   3   7       1144.39       1214.61        21.92 o                         
  -3   3   7       1753.31       1797.35        23.65 o                         
  -2   3   7        812.29        855.19        15.99 o                         
  -1   3   7        867.66       1024.59        20.45 o                         
   0   3   7        163.98        161.16         2.36 o                         
   1   3   7         10.76         10.41         1.26 o                         
   2   3   7       1033.76       1143.67        19.23 o                         
   3   3   7        253.51        222.02         2.97 o                         
   4   3   7        265.48        259.35         4.88 o                         
   5   3   7          8.26          5.35         1.98 o                         
  -5   4   7          7.10          9.57         1.15 o                         
  -4   4   7       1752.08       1737.07        31.81 o                         
  -3   4   7        660.87        635.47         8.24 o                         
  -2   4   7       3205.85       3198.37        43.14 o                         
  -1   4   7       3008.11       3363.06        65.54 o                         
   0   4   7       2527.02       2673.86        29.22 o                         
   1   4   7       4505.09       4645.67        85.34 o                         
   2   4   7       1232.22       1158.23        21.02 o                         
   3   4   7        192.78        154.50         2.37 o                         
   4   4   7          0.78          0.59         0.82 o                         
   5   4   7         46.51         50.38         4.51 o                         
  -5   5   7         22.29         18.08         1.30 o                         
  -4   5   7         31.83         27.83         1.43 o                         
  -3   5   7          5.70          7.88         0.76 o                         
  -2   5   7          2.48          4.40         0.67 o                         
  -1   5   7        125.20         99.37         3.02 o                         
   0   5   7       1294.14       1311.40        15.88 o                         
   1   5   7         23.67         40.73         1.91 o                         
   2   5   7         90.87         76.79         2.91 o                         
   3   5   7         28.48         25.96         1.38 o                         
   4   5   7         65.00         69.63         2.96 o                         
   5   5   7          8.69          9.48         1.56 o                         
  -5   6   7          0.80          1.04         1.01 o                         
  -4   6   7        638.87        618.60        10.93 o                         
  -3   6   7        112.13        123.55         2.24 o                         
  -2   6   7        160.90        186.93         3.16 o                         
  -1   6   7        139.01        168.40         3.93 o                         
   0   6   7         78.71         90.80         2.14 o                         
   1   6   7       2497.20       2905.02        52.89 o                         
   2   6   7       1169.87       1147.82        16.17 o                         
   3   6   7        571.38        576.97         6.94 o                         
   4   6   7        513.54        556.70         9.93 o                         
   5   6   7          0.07         -0.55         0.84 o                         
  -5   7   7        296.16        294.20         6.88 o                         
  -4   7   7         24.78         25.83         1.44 o                         
  -3   7   7       1130.98       1217.62        16.72 o                         
  -2   7   7       4678.03       4660.66        50.50 o                         
  -1   7   7        539.77        531.86        11.03 o                         
   0   7   7        108.22        120.03         3.48 o                         
   1   7   7        825.75        870.53        19.23 o                         
   2   7   7        588.75        602.15         8.44 o                         
   3   7   7         86.65         81.95         1.66 o                         
   4   7   7       1421.12       1506.40        24.93 o                         
   5   7   7        450.29        434.53        10.87 o                         
  -5   8   7         76.43         57.16         2.01 o                         
  -4   8   7       2490.07       2524.56        43.04 o                         
  -3   8   7         17.27         23.92         1.59 o                         
  -2   8   7        198.53        208.22         3.90 o                         
  -1   8   7        559.36        583.47        12.07 o                         
   0   8   7       3023.95       3242.74        68.94 o                         
   1   8   7        446.24        462.10        10.03 o                         
   2   8   7        458.59        453.25         7.14 o                         
   3   8   7        266.88        247.47         3.58 o                         
   4   8   7        322.40        322.80         5.97 o                         
   5   8   7          3.26          3.62         1.04 o                         
  -5   9   7          2.94          2.89         0.95 o                         
  -4   9   7         10.03         21.08         1.61 o                         
  -3   9   7        558.08        574.26         8.08 o                         
  -2   9   7          8.78         12.63         0.56 o                         
  -1   9   7       1685.81       1760.92        34.75 o                         
   0   9   7        371.79        360.58         8.59 o                         
   1   9   7        429.93        447.74         9.82 o                         
   2   9   7        582.12        577.65         7.75 o                         
   3   9   7        168.29        189.26         3.23 o                         
   4   9   7        108.70         88.13         2.05 o                         
   5   9   7         20.62         20.82         1.49 o                         
  -5  10   7         12.32         12.94         1.03 o                         
  -4  10   7        208.65        216.16         4.56 o                         
  -3  10   7         71.20         73.89         1.60 o                         
  -2  10   7        408.15        392.86         4.44 o                         
  -1  10   7        676.41        638.50        13.42 o                         
   0  10   7        327.81        312.66        10.65 o                         
   1  10   7        354.75        303.15         7.10 o                         
   2  10   7        712.14        663.16         8.85 o                         
   3  10   7        340.92        315.37         4.79 o                         
   4  10   7          4.77          4.54         0.85 o                         
   5  10   7        698.24        661.14        36.69 o                         
  -5  11   7        512.10        445.36        10.02 o                         
  -4  11   7         63.50         72.65         2.41 o                         
  -3  11   7          0.36         -0.20         0.74 o                         
  -2  11   7          5.76          5.82         0.62 o                         
  -1  11   7        100.91         93.08         2.37 o                         
   0  11   7          7.04          8.95         4.07 o                         
   1  11   7        120.40        110.21         3.03 o                         
   2  11   7        451.15        449.51         6.18 o                         
   3  11   7         97.40         93.32         2.13 o                         
   4  11   7        104.48         92.62         2.32 o                         
  -4  12   7        594.49        626.25        12.90 o                         
  -3  12   7        237.77        255.65         4.21 o                         
  -2  12   7         22.52         16.49         0.72 o                         
  -1  12   7         68.35         54.73         1.92 o                         
   0  12   7          2.19          4.19         2.35 o                         
   1  12   7        426.08        402.58         8.38 o                         
   2  12   7       1044.44       1086.36        14.19 o                         
   3  12   7        595.01        589.68         9.73 o                         
   4  12   7        113.96        123.93         2.81 o                         
  -4  13   7         15.35         13.82         1.52 o                         
  -3  13   7        316.31        352.24         5.59 o                         
  -2  13   7        656.34        656.57         8.49 o                         
  -1  13   7         96.50         75.07         2.06 o                         
   0  13   7         46.76         47.54         3.61 o                         
   1  13   7       1631.69       1621.43        28.51 o                         
   2  13   7        687.91        702.57         9.40 o                         
   3  13   7        441.99        464.94         8.34 o                         
   4  13   7         54.81         70.14         2.05 o                         
  -4  14   7        418.22        417.93         8.73 o                         
  -3  14   7         36.56         46.40         1.54 o                         
  -2  14   7        144.49        153.23         4.44 o                         
  -1  14   7         37.87         31.21         1.32 o                         
   0  14   7        238.82        240.54         7.35 o                         
   1  14   7         48.06         43.65         2.17 o                         
   2  14   7       1364.08       1317.65        18.66 o                         
   3  14   7        175.14        160.65         3.65 o                         
   4  14   7        115.39        121.20         3.25 o                         
  -4  15   7        210.05        222.49         6.78 o                         
  -3  15   7        248.01        212.74         4.05 o                         
  -2  15   7       1052.58       1066.51        17.61 o                         
  -1  15   7       1312.48       1202.89        18.73 o                         
   0  15   7         32.47         22.50         2.39 o                         
   1  15   7        257.04        249.98         6.55 o                         
   2  15   7       1020.89       1009.82        15.68 o                         
   3  15   7          0.56         -0.21         1.11 o                         
   4  15   7          5.54          2.39         0.76 o                         
  -4  16   7          2.34          1.97         0.97 o                         
  -3  16   7         47.64         39.28         1.46 o                         
  -2  16   7         28.19         28.66         1.16 o                         
  -1  16   7       2256.88       2128.08        39.56 o                         
   0  16   7        265.76        246.36        11.91 o                         
   1  16   7       1298.52       1225.62        28.15 o                         
   2  16   7          2.37          2.84         1.00 o                         
   3  16   7         35.99         34.08         1.55 o                         
   4  16   7          4.78          1.98         0.75 o                         
  -4  17   7         15.31         12.86         1.08 o                         
  -3  17   7         16.47         13.94         1.10 o                         
  -2  17   7        104.87         92.09         2.25 o                         
  -1  17   7        225.61        221.53         5.43 o                         
   0  17   7         53.75         48.59         5.09 o                         
   1  17   7          0.39          2.04         1.63 o                         
   2  17   7        162.46        150.92         3.13 o                         
   3  17   7         88.24         87.70         2.36 o                         
   4  17   7         31.07         31.05         3.08 o                         
  -4  18   7         69.84         71.94         2.54 o                         
  -3  18   7        126.64        139.69         3.04 o                         
  -2  18   7          1.57          0.96         0.82 o                         
  -1  18   7         67.65         59.32         2.75 o                         
   0  18   7          0.12         -2.29         2.29 o                         
   1  18   7       1149.32       1180.97        30.10 o                         
   2  18   7       1183.11       1230.91        19.31 o                         
   3  18   7        338.05        365.43         7.13 o                         
   4  18   7         69.90         74.98         3.49 o                         
  -3  19   7          9.07          6.48         0.98 o                         
  -2  19   7        601.73        663.87        12.78 o                         
  -1  19   7        692.42        688.52        17.56 o                         
   0  19   7        616.63        582.09        21.52 o                         
   1  19   7       1074.50       1091.55        31.88 o                         
   2  19   7        118.88        133.59         3.04 o                         
   3  19   7        388.63        393.13         9.82 o                         
  -3  20   7         65.95         71.10         2.41 o                         
  -2  20   7         32.75         33.80         2.02 o                         
  -1  20   7          0.45         -0.42         1.54 o                         
   0  20   7       1095.84       1076.28        31.83 o                         
   1  20   7       1712.32       1742.28        57.02 o                         
   2  20   7         38.06         38.92         1.65 o                         
   3  20   7        103.86        106.09         2.83 o                         
  -3  21   7         18.98         21.04         1.59 o                         
  -2  21   7          1.53          1.17         1.08 o                         
  -1  21   7        222.47        217.28         6.18 o                         
   0  21   7          1.41         -0.11         2.03 o                         
   1  21   7        152.39        160.52         7.65 o                         
   2  21   7         13.12         14.34         1.13 o                         
   3  21   7        311.93        286.77         6.64 o                         
  -3  22   7         40.12         38.14         1.57 o                         
  -2  22   7          5.91          3.03         1.02 o                         
  -1  22   7         16.98         15.76         1.87 o                         
   0  22   7        668.32        669.65        17.40 o                         
   1  22   7        280.74        263.96         9.31 o                         
   2  22   7          1.53          2.58         1.19 o                         
   3  22   7         50.69         44.26         1.65 o                         
  -3  23   7          0.73          0.94         0.67 o                         
  -2  23   7        138.28        139.59         3.16 o                         
  -1  23   7        637.95        662.98        14.97 o                         
   0  23   7        124.09        126.04         4.26 o                         
   1  23   7         43.80         37.35         2.43 o                         
   2  23   7        101.99        105.97         2.91 o                         
  -2  24   7          1.81          4.14         0.87 o                         
  -1  24   7          2.34          1.58         1.09 o                         
   0  24   7        247.66        239.90         6.74 o                         
   1  24   7        395.55        427.62        12.77 o                         
   2  24   7        394.89        411.18         9.45 o                         
  -2  25   7       1381.88       1427.93        29.83 o                         
  -1  25   7        229.45        225.89         5.40 o                         
   0  25   7        874.71        884.99        22.58 o                         
   1  25   7        107.16        127.95         4.10 o                         
   2  25   7        509.72        528.11        15.62 o                         
  -1  26   7          0.98          0.11         1.12 o                         
   0  26   7         18.47         17.72         1.68 o                         
   1  26   7         26.56         25.99         1.37 o                         
  -1  27   7        574.66        618.94        21.28 o                         
   0  27   7         61.19         68.47         2.15 o                         
   1  27   7        236.31        261.83        11.58 o                         
  -5   0   8        606.58        611.74        20.29 o                         
  -4   0   8         56.60         62.52         2.92 o                         
  -3   0   8        639.78        690.99        12.91 o                         
  -2   0   8         41.07         45.12         1.69 o                         
  -1   0   8          7.35          3.18         1.94 o                         
   0   0   8         41.45         45.10         2.88 o                         
   1   0   8       1802.71       1977.35        55.14 o                         
   2   0   8        359.23        357.18         6.48 o                         
   3   0   8       2026.10       2074.29        47.07 o                         
   4   0   8        231.00        259.48        13.23 o                         
   5   0   8         29.05         18.65         2.72 o                         
  -5   1   8        157.95        151.34         7.10 o                         
  -4   1   8        225.64        224.58         5.32 o                         
  -3   1   8          2.56          2.77         0.71 o                         
  -2   1   8          7.60          6.64         0.62 o                         
  -1   1   8        195.03        234.54         5.43 o                         
   0   1   8        411.90        419.12         7.03 o                         
   1   1   8        767.27        819.50        16.66 o                         
   2   1   8        140.02        160.29         2.40 o                         
   3   1   8       3594.19       3586.18        48.62 o                         
   4   1   8        468.98        496.66        14.72 o                         
   5   1   8        300.10        292.87         9.98 o                         
  -5   2   8         60.96         57.81         6.38 o                         
  -4   2   8         67.27         50.51         2.03 o                         
  -3   2   8        192.14        191.14         3.05 o                         
  -2   2   8       3492.57       3395.30        37.40 o                         
  -1   2   8        767.19        877.63        17.67 o                         
   0   2   8          0.82         -0.27         1.13 o                         
   1   2   8         17.23         25.42         1.67 o                         
   2   2   8        167.98        187.30         2.77 o                         
   3   2   8       1121.69       1124.05        18.79 o                         
   4   2   8         72.56         77.35         2.39 o                         
   5   2   8         96.02         95.74         4.14 o                         
  -5   3   8          2.42          0.58         0.83 o                         
  -4   3   8        298.20        316.64         6.30 o                         
  -3   3   8        249.91        272.03         3.96 o                         
  -2   3   8       1040.55       1200.23        18.16 o                         
  -1   3   8       2361.29       2467.23        48.33 o                         
   0   3   8         17.10          5.40         1.20 o                         
   1   3   8        807.66        849.46        18.86 o                         
   2   3   8          2.43          6.65         0.81 o                         
   3   3   8       3158.23       3051.93        38.43 o                         
   4   3   8          7.32          6.01         0.84 o                         
   5   3   8          9.37         15.44         1.85 o                         
  -5   4   8         21.59         21.94         2.04 o                         
  -4   4   8        138.68        138.10         3.54 o                         
  -3   4   8       2256.05       2278.15        32.82 o                         
  -2   4   8         52.79         55.60         1.16 o                         
  -1   4   8        451.50        473.72         9.98 o                         
   0   4   8       2546.29       2620.97        47.50 o                         
   1   4   8        205.93        229.25         5.47 o                         
   2   4   8        112.78         89.08         1.99 o                         
   3   4   8         15.36         16.45         1.02 o                         
   4   4   8        107.48        119.93         2.74 o                         
   5   4   8        226.64        201.47         6.08 o                         
  -5   5   8        418.22        398.70        15.28 o                         
  -4   5   8        225.85        226.66         4.75 o                         
  -3   5   8          0.57          2.61         0.92 o                         
  -2   5   8        230.28        198.84         2.51 o                         
  -1   5   8        422.14        525.32        10.99 o                         
   0   5   8       4277.14       4451.69        86.76 o                         
   1   5   8        864.99        823.03        16.78 o                         
   2   5   8        100.45         92.01         1.85 o                         
   3   5   8         97.80         86.92         1.87 o                         
   4   5   8        231.32        240.91         4.56 o                         
   5   5   8        528.16        463.12        22.45 o                         
  -5   6   8        204.42        188.96         4.58 o                         
  -4   6   8         38.71         37.50         1.71 o                         
  -3   6   8       4549.76       4626.90        68.07 o                         
  -2   6   8        442.63        437.99         5.03 o                         
  -1   6   8        186.78        209.19         4.72 o                         
   0   6   8        337.40        341.21         7.51 o                         
   1   6   8         21.60         17.71         1.58 o                         
   2   6   8       4207.40       4184.73        55.26 o                         
   3   6   8        967.40        947.20        14.73 o                         
   4   6   8        232.64        225.95         4.35 o                         
   5   6   8         15.57         11.44         2.92 o                         
  -5   7   8        137.64        116.50         3.08 o                         
  -4   7   8        577.58        555.67        10.54 o                         
  -3   7   8        204.33        227.74         5.68 o                         
  -2   7   8        208.48        207.12         2.55 o                         
  -1   7   8        542.71        608.91        12.60 o                         
   0   7   8         85.78         81.07         2.93 o                         
   1   7   8         13.70         13.51         1.70 o                         
   2   7   8        478.40        489.56         6.56 o                         
   3   7   8        334.54        326.04         4.91 o                         
   4   7   8          4.12          3.60         1.03 o                         
   5   7   8         61.66         43.31         2.60 o                         
  -5   8   8         33.01         33.67         1.53 o                         
  -4   8   8        140.40        118.81         2.92 o                         
  -3   8   8         19.87         16.46         0.93 o                         
  -2   8   8         22.53         16.38         0.67 o                         
  -1   8   8         97.22        112.14         2.83 o                         
   0   8   8       1022.37       1080.10        26.89 o                         
   1   8   8        183.30        202.84         5.72 o                         
   2   8   8        122.62        101.83         2.10 o                         
   3   8   8        578.86        593.70         8.92 o                         
   4   8   8          1.51          2.35         0.80 o                         
   5   8   8          0.17          2.28         1.44 o                         
  -5   9   8         18.01          7.34         0.89 o                         
  -4   9   8         57.15         70.10         2.32 o                         
  -3   9   8          0.92          0.82         0.85 o                         
  -2   9   8        214.53        228.16         2.77 o                         
  -1   9   8       1853.20       1724.08        27.96 o                         
   0   9   8        825.30        797.09        29.35 o                         
   1   9   8          5.13          0.75         1.13 o                         
   2   9   8        104.63        104.93         2.09 o                         
   3   9   8        247.16        245.61         4.09 o                         
   4   9   8        474.43        480.19         8.56 o                         
  -5  10   8         20.54         27.10         2.43 o                         
  -4  10   8         41.37         48.70         2.23 o                         
  -3  10   8         91.76         80.86         2.07 o                         
  -2  10   8       1255.03       1222.21        14.41 o                         
  -1  10   8          5.87          5.55         0.91 o                         
   0  10   8        205.37        198.46         8.99 o                         
   1  10   8        415.86        377.45         9.98 o                         
   2  10   8         39.92         38.98         1.20 o                         
   3  10   8        716.25        708.39        11.83 o                         
   4  10   8         66.42         63.39         1.72 o                         
  -4  11   8        572.67        588.03        13.80 o                         
  -3  11   8          7.81          9.97         0.93 o                         
  -2  11   8         10.08          9.39         0.78 o                         
  -1  11   8       1271.62       1175.85        19.33 o                         
   0  11   8       3886.45       4071.97       144.17 o                         
   1  11   8        172.18        130.11         3.36 o                         
   2  11   8         12.75          8.75         0.83 o                         
   3  11   8        485.14        457.43         7.84 o                         
   4  11   8         99.22        102.22         2.97 o                         
  -4  12   8        520.76        534.31        14.99 o                         
  -3  12   8       1203.62       1177.82        18.37 o                         
  -2  12   8          6.75          6.50         0.78 o                         
  -1  12   8        108.22        110.12         2.83 o                         
   0  12   8        253.68        226.71         9.19 o                         
   1  12   8        592.93        579.94        12.63 o                         
   2  12   8        378.78        349.13         5.00 o                         
   3  12   8        151.45        161.66         3.44 o                         
   4  12   8         12.86         15.79         1.02 o                         
  -4  13   8         26.48         34.97         1.72 o                         
  -3  13   8        468.69        442.72         7.24 o                         
  -2  13   8          4.45          4.96         0.83 o                         
  -1  13   8          2.13         -0.12         1.26 o                         
   0  13   8        744.88        738.49        17.54 o                         
   1  13   8          2.30          1.85         1.72 o                         
   2  13   8        146.04        166.06         3.07 o                         
   3  13   8         15.20         10.08         1.54 o                         
   4  13   8          8.19          7.71         0.99 o                         
  -4  14   8          1.28          2.89         0.98 o                         
  -3  14   8        199.18        200.05         4.10 o                         
  -2  14   8       2278.08       2291.58        33.36 o                         
  -1  14   8       1054.42        990.57        15.48 o                         
   0  14   8         38.43         26.75         2.07 o                         
   1  14   8        299.23        269.41         8.14 o                         
   2  14   8         29.74         21.94         1.11 o                         
   3  14   8       1022.04       1015.29        17.97 o                         
   4  14   8          5.05          7.99         1.07 o                         
  -4  15   8          1.87          2.73         1.81 o                         
  -3  15   8        310.29        305.04         5.87 o                         
  -2  15   8          8.41          1.74         0.93 o                         
  -1  15   8       1954.09       1783.62        31.62 o                         
   0  15   8        497.40        424.70        11.83 o                         
   1  15   8       1315.01       1301.69        29.95 o                         
   2  15   8         75.97         71.08         2.09 o                         
   3  15   8        165.67        141.88         3.04 o                         
   4  15   8        724.09        689.18        15.87 o                         
  -4  16   8        102.13        109.75         4.65 o                         
  -3  16   8          0.29         -0.61         0.91 o                         
  -2  16   8         85.90         82.30         2.07 o                         
  -1  16   8         62.91         64.87         3.54 o                         
   0  16   8        137.03        135.72         5.63 o                         
   1  16   8         87.57         80.34         3.22 o                         
   2  16   8         41.89         40.40         1.51 o                         
   3  16   8         52.52         51.30         1.84 o                         
   4  16   8         74.78         66.22         2.38 o                         
  -4  17   8        197.63        204.23        11.92 o                         
  -3  17   8          5.38         11.15         1.16 o                         
  -2  17   8       1131.10       1138.03        19.79 o                         
  -1  17   8        710.20        665.91        15.53 o                         
   0  17   8       2115.46       1913.94        48.69 o                         
   1  17   8          3.66          2.53         1.80 o                         
   2  17   8        105.31         85.22         2.19 o                         
   3  17   8        116.68        119.37         2.78 o                         
   4  17   8         35.02         27.92         2.16 o                         
  -3  18   8       1192.31       1253.51        24.86 o                         
  -2  18   8        157.60        180.36         3.73 o                         
  -1  18   8          4.37          4.14         1.95 o                         
   0  18   8        794.65        788.48        28.83 o                         
   1  18   8        100.02        110.83         5.84 o                         
   2  18   8        266.19        249.04         4.66 o                         
   3  18   8          8.20          8.64         1.12 o                         
  -3  19   8          2.50          2.01         0.85 o                         
  -2  19   8        334.48        358.47         7.18 o                         
  -1  19   8        135.47        131.64         5.03 o                         
   0  19   8        397.66        387.63        12.08 o                         
   1  19   8         11.23         12.66         2.06 o                         
   2  19   8          7.88          5.29         0.94 o                         
   3  19   8         17.10         12.16         1.63 o                         
  -3  20   8         47.08         64.04         2.14 o                         
  -2  20   8        543.42        564.75        10.91 o                         
  -1  20   8         29.95         22.78         1.88 o                         
   0  20   8        305.92        328.01        10.97 o                         
   1  20   8         86.51         85.94         4.17 o                         
   2  20   8        165.28        157.92         4.02 o                         
   3  20   8        853.19        873.75        22.79 o                         
  -3  21   8         12.49         11.64         1.00 o                         
  -2  21   8          0.40         -0.04         1.05 o                         
  -1  21   8        350.89        363.04         8.55 o                         
   0  21   8        198.93        185.33         6.50 o                         
   1  21   8        652.34        683.39        20.19 o                         
   2  21   8        181.06        188.68         4.52 o                         
   3  21   8         50.21         54.26         2.14 o                         
  -3  22   8        204.65        208.98         4.89 o                         
  -2  22   8        204.94        189.05         4.74 o                         
  -1  22   8         41.74         44.50         2.16 o                         
   0  22   8          5.07          3.72         1.44 o                         
   1  22   8         92.90        100.41         4.07 o                         
   2  22   8        557.26        561.68        14.53 o                         
   3  22   8         58.89         58.03         4.70 o                         
  -2  23   8          0.56         -0.09         0.96 o                         
  -1  23   8        478.09        519.36        11.79 o                         
   0  23   8        578.84        619.45        16.04 o                         
   1  23   8         25.44         28.18         1.73 o                         
   2  23   8         27.14         25.55         1.44 o                         
  -2  24   8         63.45         68.21         2.16 o                         
  -1  24   8         29.97         33.30         1.64 o                         
   0  24   8        603.77        614.90        18.30 o                         
   1  24   8         12.34          8.23         1.11 o                         
   2  24   8         47.03         50.91         2.22 o                         
  -2  25   8         30.07         41.32         3.94 o                         
  -1  25   8        169.97        180.38         5.18 o                         
   0  25   8        541.04        581.99        14.81 o                         
   1  25   8          8.11          6.57         1.10 o                         
  -1  26   8          0.32          1.51         1.10 o                         
   0  26   8         43.07         47.08         1.91 o                         
   1  26   8         14.69          8.59         1.43 o                         
  -5   1   9        164.85        157.25         4.64 o                         
  -4   1   9         57.30         67.95         2.29 o                         
  -3   1   9        389.32        373.08         5.14 o                         
  -2   1   9        573.64        578.22         6.51 o                         
  -1   1   9        252.96        210.99         5.12 o                         
   0   1   9       3354.40       3362.34        79.12 o                         
   1   1   9        339.01        349.94         7.80 o                         
   2   1   9        816.69        810.99        10.30 o                         
   3   1   9       2177.53       2190.67        34.45 o                         
   4   1   9          2.44          6.71         2.14 o                         
   5   1   9         62.48         66.46         2.96 o                         
  -5   2   9        208.32        192.64         7.93 o                         
  -4   2   9          5.58          7.42         1.20 o                         
  -3   2   9        161.24        170.60         2.79 o                         
  -2   2   9        597.63        541.53         5.91 o                         
  -1   2   9        426.25        393.62         8.51 o                         
   0   2   9        164.44        171.07         4.81 o                         
   1   2   9        253.80        247.33         5.88 o                         
   2   2   9        468.06        507.50         7.44 o                         
   3   2   9        187.07        175.82         4.31 o                         
   4   2   9          1.43          0.65         1.08 o                         
   5   2   9        168.84        156.82         5.61 o                         
  -5   3   9          4.64          8.19         1.12 o                         
  -4   3   9        207.08        205.66         4.33 o                         
  -3   3   9        288.81        273.66         4.50 o                         
  -2   3   9          1.93          3.90         0.54 o                         
  -1   3   9        365.39        398.08         8.63 o                         
   0   3   9         96.43         98.54         3.36 o                         
   1   3   9         40.28         64.55         3.48 o                         
   2   3   9         93.64         94.76         3.04 o                         
   3   3   9         32.19         30.35         1.41 o                         
   4   3   9          0.08          2.35         1.27 o                         
   5   3   9        108.90         94.97         5.52 o                         
  -5   4   9         15.35         16.31         2.34 o                         
  -4   4   9        662.54        683.90        12.83 o                         
  -3   4   9       2159.87       2128.17        32.26 o                         
  -2   4   9        376.59        372.79         4.23 o                         
  -1   4   9        978.78       1057.40        21.27 o                         
   0   4   9        107.15         98.80         3.51 o                         
   1   4   9          9.79         10.60         1.95 o                         
   2   4   9        680.29        630.86         8.36 o                         
   3   4   9        324.39        298.75         4.57 o                         
   4   4   9        710.32        708.21        12.40 o                         
   5   4   9          8.76          4.73         1.33 o                         
  -5   5   9        296.43        298.90        10.16 o                         
  -4   5   9         78.99         80.18         2.74 o                         
  -3   5   9        363.94        353.04         6.09 o                         
  -2   5   9        600.56        638.47         7.08 o                         
  -1   5   9        290.19        255.96         5.10 o                         
   0   5   9       2256.09       2282.68        63.55 o                         
   1   5   9       1792.91       1747.51        34.55 o                         
   2   5   9         41.00         44.63         1.28 o                         
   3   5   9         13.66          8.03         5.98 o                         
   4   5   9         28.73         37.28         3.14 o                         
   5   5   9        145.82        145.57         7.44 o                         
  -5   6   9         40.15         43.55         2.53 o                         
  -4   6   9          3.02          3.52         1.08 o                         
  -3   6   9       2160.00       2209.54        32.60 o                         
  -2   6   9         54.69         70.23         1.27 o                         
  -1   6   9         31.34         26.10         1.22 o                         
   0   6   9        935.87        917.90        47.03 o                         
   1   6   9          6.14          9.58         1.30 o                         
   2   6   9         71.24         63.17         1.48 o                         
   3   6   9        200.29        206.68         4.79 o                         
   4   6   9         45.52         43.90         1.44 o                         
  -5   7   9        390.82        375.68        12.55 o                         
  -4   7   9        213.80        219.45         4.56 o                         
  -3   7   9        687.87        669.44        10.84 o                         
  -2   7   9        226.38        211.75         2.86 o                         
  -1   7   9        188.60        145.86         2.87 o                         
   0   7   9        242.94        174.79        10.94 o                         
   1   7   9        885.18        782.12        14.92 o                         
   2   7   9         13.09          7.94         0.99 o                         
   3   7   9         26.53         32.33         1.30 o                         
   4   7   9        693.67        729.60        12.18 o                         
  -4   8   9         22.57         25.44         1.40 o                         
  -3   8   9       2327.49       2370.29        36.65 o                         
  -2   8   9         30.04         31.17         0.92 o                         
  -1   8   9        113.66        102.23         2.09 o                         
   0   8   9          0.07          1.83         4.03 o                         
   1   8   9         33.96         28.81         1.58 o                         
   2   8   9        384.59        336.13         5.41 o                         
   3   8   9        929.72        916.84        15.19 o                         
   4   8   9        120.35        123.94         2.87 o                         
  -4   9   9         61.67         56.51         2.68 o                         
  -3   9   9        267.44        263.80         4.51 o                         
  -2   9   9          0.05          1.81         0.68 o                         
  -1   9   9        620.73        601.08         9.25 o                         
   0   9   9          5.09         15.13         4.84 o                         
   1   9   9         45.41         32.50         1.60 o                         
   2   9   9         66.36         62.87         1.69 o                         
   3   9   9         52.10         46.46         1.56 o                         
   4   9   9          6.38          4.82         0.80 o                         
  -4  10   9        249.37        280.51         6.73 o                         
  -3  10   9          2.35          5.58         0.93 o                         
  -2  10   9       1715.53       1678.99        21.71 o                         
  -1  10   9         73.32         57.89         1.80 o                         
   0  10   9        126.48        112.74         6.52 o                         
   1  10   9         46.74         54.68         2.54 o                         
   2  10   9        114.94        116.75         2.23 o                         
   3  10   9        227.20        279.72         4.99 o                         
   4  10   9        328.04        348.40         6.73 o                         
  -4  11   9         89.07         83.28         2.69 o                         
  -3  11   9         29.06         19.91         1.03 o                         
  -2  11   9        284.02        296.28         4.28 o                         
  -1  11   9        194.74        185.05         3.45 o                         
   0  11   9        666.90        653.89        19.98 o                         
   1  11   9       1267.56       1159.16        42.36 o                         
   2  11   9       1700.16       1628.51        22.89 o                         
   3  11   9         47.20         41.64         1.58 o                         
   4  11   9        168.25        168.99         3.50 o                         
  -4  12   9         10.11         12.95         1.36 o                         
  -3  12   9        208.82        200.70         3.74 o                         
  -2  12   9         50.40         52.12         1.47 o                         
  -1  12   9         41.21         36.46         1.40 o                         
   0  12   9          1.31          0.90         2.19 o                         
   1  12   9          3.92          4.94         1.92 o                         
   2  12   9        831.98        836.79        13.09 o                         
   3  12   9         20.10         24.71         1.75 o                         
   4  12   9         35.89         32.91         1.49 o                         
  -4  13   9        121.57        120.23         4.85 o                         
  -3  13   9          2.46          2.88         1.03 o                         
  -2  13   9        337.05        364.84         5.71 o                         
  -1  13   9        101.27        105.96         2.53 o                         
   0  13   9       1884.26       1823.76        46.93 o                         
   1  13   9        940.87        887.91        23.57 o                         
   2  13   9        958.87        903.55        14.09 o                         
   3  13   9        197.76        203.77         4.05 o                         
   4  13   9         71.78         68.99         2.76 o                         
  -4  14   9         29.04         23.96         2.19 o                         
  -3  14   9        202.44        227.01         6.40 o                         
  -2  14   9        178.75        199.39         3.52 o                         
  -1  14   9         25.94         22.97         1.21 o                         
   0  14   9        776.34        663.72        14.54 o                         
   1  14   9          3.73          4.72         1.81 o                         
   2  14   9        114.57        111.35         2.59 o                         
   3  14   9          2.72          6.67         0.95 o                         
   4  14   9         23.06         21.68         1.05 o                         
  -4  15   9          2.31          1.75         0.94 o                         
  -3  15   9          0.09          1.26         1.02 o                         
  -2  15   9        518.52        499.69         8.33 o                         
  -1  15   9        371.60        368.46         9.48 o                         
   0  15   9       2134.46       1843.89        46.58 o                         
   1  15   9        161.57        139.68         5.10 o                         
   2  15   9          7.74          4.19         1.19 o                         
   3  15   9          2.00          1.23         0.97 o                         
   4  15   9          0.60         -0.32         0.94 o                         
  -4  16   9         32.63         30.88         2.26 o                         
  -3  16   9          2.30          3.12         1.13 o                         
  -2  16   9        474.73        515.62         9.25 o                         
  -1  16   9       3389.26       3292.67        59.93 o                         
   0  16   9         10.61         14.69         2.11 o                         
   1  16   9        454.11        442.23        13.38 o                         
   2  16   9        671.15        670.74        11.57 o                         
   3  16   9        178.00        185.02         3.96 o                         
   4  16   9        327.28        286.52        14.37 o                         
  -3  17   9        520.17        566.15        12.59 o                         
  -2  17   9        384.41        372.41         6.84 o                         
  -1  17   9        191.01        196.48         4.61 o                         
   0  17   9       2329.70       2237.01        79.98 o                         
   1  17   9        977.89        994.06        28.91 o                         
   2  17   9         24.91         20.07         1.05 o                         
   3  17   9         52.74         45.68         1.81 o                         
  -3  18   9        460.92        438.46        10.80 o                         
  -2  18   9         51.14         43.17         1.52 o                         
  -1  18   9        896.70        923.37        20.73 o                         
   0  18   9         44.29         37.29         2.34 o                         
   1  18   9        744.64        772.65        28.18 o                         
   2  18   9        392.99        407.91         7.65 o                         
   3  18   9        142.69        141.29         3.81 o                         
  -3  19   9         86.29         77.39         2.08 o                         
  -2  19   9        148.39        168.88         3.74 o                         
  -1  19   9          1.32          1.16         1.35 o                         
   0  19   9         30.97         31.67         2.28 o                         
   1  19   9       1247.77       1306.61        37.96 o                         
   2  19   9         12.62         12.11         1.14 o                         
   3  19   9         13.77         11.71         1.12 o                         
  -3  20   9         39.46         38.43         1.86 o                         
  -2  20   9         36.28         33.96         1.60 o                         
  -1  20   9        142.00        151.20         4.17 o                         
   0  20   9        561.45        573.21        17.35 o                         
   1  20   9         49.50         55.20         3.26 o                         
   2  20   9        432.13        431.92         9.38 o                         
   3  20   9        138.01        145.97         4.19 o                         
  -3  21   9          4.45          2.37         0.76 o                         
  -2  21   9          4.97          5.23         1.14 o                         
  -1  21   9        230.93        241.63         5.92 o                         
   0  21   9        251.68        252.45         8.22 o                         
   1  21   9        185.08        207.89         7.50 o                         
   2  21   9        226.17        225.92         5.71 o                         
   3  21   9          8.00          9.91         1.69 o                         
  -2  22   9       1024.46        974.40        21.82 o                         
  -1  22   9        296.78        313.50         7.35 o                         
   0  22   9         79.51         83.65         3.85 o                         
   1  22   9        286.00        287.33         9.61 o                         
   2  22   9         36.27         38.96         2.85 o                         
  -2  23   9          6.37          8.80         1.03 o                         
  -1  23   9        122.57        134.80         4.61 o                         
   0  23   9         12.44         12.94         1.32 o                         
   1  23   9         95.38         94.28         3.23 o                         
   2  23   9         57.99         51.70         4.69 o                         
  -2  24   9         55.51         51.91         2.62 o                         
  -1  24   9        173.85        182.58         7.88 o                         
   0  24   9        135.85        144.23         3.81 o                         
   1  24   9         70.91         72.71         2.76 o                         
  -1  25   9         71.71         64.32         3.10 o                         
   0  25   9         31.84         38.62         2.34 o                         
   1  25   9        350.83        354.70        12.17 o                         
   0  26   9        233.45        247.00         9.16 o                         
  -5   0  10          8.19         14.55         1.92 o                         
  -4   0  10        324.72        410.48        40.07 o                         
  -3   0  10        619.82        609.54        12.47 o                         
  -2   0  10        191.15        179.64         3.49 o                         
  -1   0  10        610.41        670.73        17.06 o                         
   1   0  10        673.50        626.76        45.11 o                         
   2   0  10        108.82        105.30         5.70 o                         
   3   0  10       2284.69       2356.38        60.56 o                         
   4   0  10       2937.64       3098.77       140.65 o                         
  -5   1  10        128.71        121.55         3.19 o                         
  -4   1  10        176.30        203.76         7.54 o                         
  -3   1  10         31.56         33.74         1.72 o                         
  -2   1  10          1.20          3.23         0.92 o                         
  -1   1  10         80.16         65.05         2.42 o                         
   1   1  10        105.91        101.05         3.67 o                         
   2   1  10         87.89         93.34         2.67 o                         
   3   1  10        242.91        245.02         7.43 o                         
   4   1  10         11.46         18.71         5.15 o                         
  -5   2  10         29.19         28.61         1.93 o                         
  -4   2  10        469.68        511.98        10.75 o                         
  -3   2  10         31.70         30.87         3.57 o                         
  -2   2  10       2255.95       2228.56        27.30 o                         
  -1   2  10          0.55          2.56         0.87 o                         
   1   2  10        274.02        277.51         9.49 o                         
   2   2  10       1021.07       1051.10        16.69 o                         
   3   2  10       1413.63       1426.10        28.29 o                         
   4   2  10        346.51        379.43        12.97 o                         
  -5   3  10        164.24        168.85         6.04 o                         
  -4   3  10         60.72         56.56         2.05 o                         
  -3   3  10       4904.27       4775.91        67.10 o                         
  -2   3  10        191.25        198.27         3.20 o                         
  -1   3  10        643.94        620.65        11.56 o                         
   1   3  10       2109.84       2033.24        40.09 o                         
   2   3  10       5264.71       5202.45        70.20 o                         
   3   3  10        219.82        210.54         5.84 o                         
   4   3  10        928.28        990.47        43.63 o                         
  -4   4  10          4.19          6.59         1.18 o                         
  -2   4  10        140.72        136.08         2.07 o                         
  -1   4  10        174.71        181.16         3.47 o                         
   1   4  10        531.76        521.61        11.13 o                         
   3   4  10          0.30         -0.45         1.35 o                         
   4   4  10         89.94         80.29         2.38 o                         
  -4   5  10         21.28         28.58         1.51 o                         
  -3   5  10       1074.56       1029.19        16.11 o                         
  -2   5  10        232.45        238.86         3.20 o                         
  -1   5  10        286.42        252.67         3.84 o                         
   1   5  10         56.67         56.37         3.74 o                         
   2   5  10         62.49         54.52         1.83 o                         
   3   5  10        529.65        540.77        11.19 o                         
   4   5  10         16.32         16.28         1.24 o                         
  -4   6  10        557.31        537.33        10.16 o                         
  -3   6  10        827.11        886.68        15.06 o                         
  -2   6  10          8.41          8.61         0.71 o                         
  -1   6  10        854.26        826.54        13.10 o                         
   1   6  10        271.61        245.61         5.87 o                         
   2   6  10        931.59        831.91        11.29 o                         
   3   6  10          7.49         12.61         1.07 o                         
   4   6  10        280.15        276.99         5.80 o                         
  -4   7  10         53.38         62.56         1.92 o                         
  -3   7  10        236.29        250.14         4.66 o                         
  -2   7  10        116.86        110.72         1.90 o                         
  -1   7  10        157.36        151.81         3.16 o                         
   0   7  10        531.99        486.43        25.58 o                         
   1   7  10        147.91        136.08         4.23 o                         
   2   7  10          2.70          0.56         1.11 o                         
   3   7  10         11.28          5.67         1.20 o                         
   4   7  10          0.03         -0.19         0.97 o                         
  -4   8  10          1.96          1.73         1.04 o                         
  -3   8  10        989.74        993.17        15.56 o                         
  -2   8  10       1116.95       1077.35        13.49 o                         
  -1   8  10        374.61        345.04         5.97 o                         
   0   8  10        511.60        461.68        29.43 o                         
   1   8  10        135.31        138.64         5.36 o                         
   2   8  10        409.64        367.84         6.21 o                         
   3   8  10       1051.77       1110.59        19.52 o                         
   4   8  10        635.28        679.89        12.74 o                         
  -4   9  10         41.84         50.91         1.81 o                         
  -3   9  10       1163.15       1116.90        18.44 o                         
  -2   9  10        924.56        894.49        15.87 o                         
  -1   9  10         37.81         27.51         1.23 o                         
   0   9  10        623.30        576.27        28.73 o                         
   1   9  10         98.54         81.93         3.62 o                         
   2   9  10       1501.26       1360.55        23.39 o                         
   3   9  10          1.72          4.32         1.23 o                         
   4   9  10        161.84        153.99         6.68 o                         
  -4  10  10        379.10        352.12        11.60 o                         
  -3  10  10          3.43          6.07         0.93 o                         
  -2  10  10        100.44        102.09         2.20 o                         
  -1  10  10        229.60        214.51         3.88 o                         
   0  10  10        485.60        441.04        13.72 o                         
   1  10  10          9.00          9.59         1.96 o                         
   2  10  10          0.03          1.99         0.95 o                         
   3  10  10          5.04          0.56         1.00 o                         
   4  10  10        196.79        187.16         4.14 o                         
  -4  11  10          4.46          2.87         1.02 o                         
  -3  11  10         91.56         83.46         2.22 o                         
  -2  11  10         12.24          9.30         0.93 o                         
  -1  11  10        111.44        103.24         2.47 o                         
   0  11  10         28.70         23.08         2.03 o                         
   1  11  10        110.16        103.56         4.35 o                         
   2  11  10          1.31          0.96         1.01 o                         
   3  11  10        318.08        317.43         5.99 o                         
   4  11  10         19.62         18.54         1.50 o                         
  -4  12  10        380.26        363.03        14.21 o                         
  -3  12  10        140.60        154.07         3.62 o                         
  -2  12  10          3.59          1.33         1.01 o                         
  -1  12  10        218.28        197.35         3.90 o                         
   0  12  10          8.21          8.22         2.49 o                         
   1  12  10        220.18        186.54         6.06 o                         
   2  12  10         12.27         18.76         1.11 o                         
   3  12  10        158.27        134.53         2.93 o                         
   4  12  10       1064.91        952.78        21.78 o                         
  -4  13  10        133.90        119.76         4.71 o                         
  -3  13  10        177.87        174.87         3.97 o                         
  -2  13  10         73.29         76.59         2.04 o                         
  -1  13  10        343.79        331.70         6.93 o                         
   0  13  10         14.06          9.64         2.36 o                         
   1  13  10        178.25        168.06         5.77 o                         
   2  13  10        246.93        231.05         4.40 o                         
   3  13  10         95.18         89.03         2.24 o                         
   4  13  10        178.11        165.69         5.36 o                         
  -4  14  10         85.20         94.81         3.85 o                         
  -3  14  10        463.45        488.53        10.98 o                         
  -2  14  10       1656.75       1610.45        25.84 o                         
  -1  14  10        110.31        122.91         3.34 o                         
   0  14  10        328.45        294.18        10.17 o                         
   1  14  10        541.02        480.82        12.05 o                         
   2  14  10        361.24        339.28         6.66 o                         
   3  14  10        361.93        384.39         7.04 o                         
   4  14  10        139.96        130.88         7.28 o                         
  -4  15  10        216.75        212.39         7.36 o                         
  -3  15  10        271.99        265.31         6.26 o                         
  -2  15  10        803.12        766.99        12.52 o                         
  -1  15  10       3192.21       3154.21        61.66 o                         
   0  15  10         95.00         84.46         5.12 o                         
   1  15  10         76.95         80.15         4.02 o                         
   2  15  10        689.25        694.91        11.98 o                         
   3  15  10         71.57         65.47         1.73 o                         
  -3  16  10         15.43         14.45         1.37 o                         
  -2  16  10         26.97         15.25         1.07 o                         
  -1  16  10        225.76        232.08         5.25 o                         
   0  16  10        863.75        791.03        40.82 o                         
   1  16  10       1109.08       1089.98        27.92 o                         
   2  16  10          4.59          2.22         0.91 o                         
   3  16  10         71.69         76.43         2.37 o                         
  -3  17  10          0.27          0.40         0.99 o                         
  -2  17  10          7.23          7.09         1.07 o                         
  -1  17  10        745.29        748.64        15.09 o                         
   0  17  10         75.68         88.43         5.15 o                         
   1  17  10        263.45        250.09         7.13 o                         
   2  17  10         56.42         55.13         1.71 o                         
   3  17  10        192.74        183.53         4.14 o                         
  -3  18  10          7.45          3.75         0.76 o                         
  -2  18  10        242.31        251.36         4.77 o                         
  -1  18  10        191.11        200.50         5.24 o                         
   0  18  10        408.95        395.46        15.13 o                         
   1  18  10         63.06         56.59         3.72 o                         
   2  18  10         41.96         29.62         1.21 o                         
   3  18  10        149.07        152.60         4.83 o                         
  -3  19  10          0.66         -0.51         0.68 o                         
  -2  19  10          1.84          0.03         0.92 o                         
  -1  19  10        126.38        120.66         3.59 o                         
   0  19  10        272.75        272.68         8.88 o                         
   1  19  10         23.24         23.37         1.79 o                         
   2  19  10         65.20         68.63         2.36 o                         
   3  19  10         78.14         82.37         2.66 o                         
  -3  20  10        652.23        636.80        16.06 o                         
  -2  20  10        167.37        161.46         3.50 o                         
  -1  20  10         72.87         85.97         2.86 o                         
   0  20  10         67.43         68.08         2.76 o                         
   1  20  10        358.93        368.08         9.94 o                         
   2  20  10         16.01         16.09         1.72 o                         
  -2  21  10        151.83        152.58         3.29 o                         
  -1  21  10          0.82         -0.31         1.10 o                         
   0  21  10        136.07        152.02         4.17 o                         
   1  21  10        235.41        246.63         6.87 o                         
   2  21  10        231.85        193.13        11.65 o                         
  -2  22  10          4.87          2.66         0.75 o                         
  -1  22  10         96.16        102.32         4.61 o                         
   0  22  10        262.29        274.05         6.64 o                         
   1  22  10         66.69         64.53         2.47 o                         
   2  22  10        401.22        386.30        13.28 o                         
  -2  23  10         34.80         37.79         3.72 o                         
  -1  23  10        164.34        168.70         6.41 o                         
   0  23  10        403.09        420.55         9.74 o                         
   1  23  10        543.56        569.47        13.98 o                         
  -1  24  10        332.17        320.29        18.50 o                         
   0  24  10         36.12         33.60         2.09 o                         
   1  24  10          3.58          2.29         1.40 o                         
   0  25  10         48.61         47.16         3.75 o                         
  -4   1  11         21.36         15.21         1.43 o                         
  -3   1  11          1.14          2.73         1.14 o                         
  -2   1  11        264.18        257.04         4.35 o                         
  -1   1  11       1279.56       1269.45        23.27 o                         
   0   1  11       1391.64       1139.86        41.08 o                         
   1   1  11         32.14         27.94         2.86 o                         
   2   1  11        345.83        335.76         7.68 o                         
   3   1  11        309.16        315.39         9.19 o                         
   4   1  11        316.60        291.01        10.21 o                         
  -4   2  11        112.31        114.11         5.04 o                         
  -3   2  11        236.02        245.24         4.53 o                         
  -2   2  11         33.00         30.17         1.25 o                         
  -1   2  11          1.17          3.00         1.57 o                         
   0   2  11        369.46        332.34        12.76 o                         
   1   2  11         94.39         97.07         4.77 o                         
   2   2  11        128.85        131.24         6.73 o                         
   3   2  11        364.85        403.23         9.61 o                         
   4   2  11        499.38        451.88        15.23 o                         
  -4   3  11         36.10         29.28         2.81 o                         
  -3   3  11        298.23        319.86         5.68 o                         
  -2   3  11        861.59        850.99        12.17 o                         
  -1   3  11        516.73        535.81         8.60 o                         
   0   3  11        637.00        543.51        20.16 o                         
   1   3  11        215.38        198.34         9.45 o                         
   2   3  11       1281.08       1228.08        18.66 o                         
   3   3  11         41.44         47.43         3.74 o                         
   4   3  11        171.42        168.56        10.27 o                         
  -4   4  11        142.52        149.00         3.60 o                         
  -3   4  11        327.33        333.42         5.51 o                         
  -2   4  11        112.86        134.69         2.80 o                         
  -1   4  11        492.33        463.17         7.62 o                         
   0   4  11        951.02        861.72        39.03 o                         
   1   4  11        574.44        600.73        40.98 o                         
   2   4  11        292.18        305.83         7.43 o                         
   3   4  11        255.97        267.97         5.82 o                         
   4   4  11         73.09         74.60         3.79 o                         
  -4   5  11        126.31        117.90         3.02 o                         
  -3   5  11        132.24        128.77         2.54 o                         
  -2   5  11        609.23        630.80         9.36 o                         
  -1   5  11         15.44         12.64         1.56 o                         
   0   5  11       2260.45       1973.73        70.58 o                         
   1   5  11       3081.09       2942.01       104.77 o                         
   2   5  11        107.53         90.94         4.83 o                         
   3   5  11          1.91          2.11         1.55 o                         
   4   5  11         14.53         21.53         1.31 o                         
  -4   6  11        107.03        104.32         3.13 o                         
  -3   6  11        360.27        375.09         6.17 o                         
  -2   6  11        427.58        420.10         6.20 o                         
  -1   6  11        471.88        459.30         8.16 o                         
   0   6  11       1048.89        983.18        35.56 o                         
   1   6  11       1266.07       1274.41        45.79 o                         
   2   6  11         27.67         30.43         2.31 o                         
   3   6  11        221.19        227.16         5.05 o                         
   4   6  11        123.64        117.18         2.58 o                         
  -4   7  11       1343.48       1355.33        30.43 o                         
  -3   7  11          1.19          2.03         0.90 o                         
  -2   7  11         33.68         43.45         1.98 o                         
  -1   7  11        704.65        675.16        10.96 o                         
   0   7  11         11.13          6.37         2.15 o                         
   1   7  11        399.80        342.41        13.06 o                         
   2   7  11        677.31        657.15        12.07 o                         
   3   7  11        357.78        375.69         9.68 o                         
   4   7  11         37.49         46.12         1.72 o                         
  -4   8  11        174.17        177.72         4.50 o                         
  -3   8  11        387.29        353.04         6.70 o                         
  -2   8  11         16.43         21.36         1.14 o                         
  -1   8  11          6.04          6.12         1.27 o                         
   0   8  11          0.76          4.90         2.36 o                         
   1   8  11        325.07        312.73        12.32 o                         
   2   8  11         97.81         85.58         4.02 o                         
   3   8  11         55.68         70.45         2.32 o                         
   4   8  11        280.39        261.33         5.37 o                         
  -4   9  11        340.05        276.27         7.96 o                         
  -3   9  11         35.40         38.41         1.76 o                         
  -2   9  11        107.03        110.78         2.45 o                         
  -1   9  11        133.80        114.55         2.77 o                         
   0   9  11        809.92        734.60        27.00 o                         
   1   9  11        177.34        191.05        14.59 o                         
   2   9  11          2.12          4.74         1.27 o                         
   3   9  11        278.82        286.23         9.23 o                         
   4   9  11         31.15         25.55         1.32 o                         
  -4  10  11        390.30        348.19        12.48 o                         
  -3  10  11         14.23         12.90         1.00 o                         
  -2  10  11        336.96        323.41         5.97 o                         
  -1  10  11         41.43         32.06         1.73 o                         
   0  10  11        822.81        778.43        28.49 o                         
   1  10  11        104.78        102.11         4.66 o                         
   2  10  11        115.62        136.95         3.83 o                         
   3  10  11       1459.27       1499.36        26.51 o                         
   4  10  11         41.44         45.68         1.39 o                         
  -4  11  11         88.11        104.67         4.22 o                         
  -3  11  11        345.48        347.82         7.17 o                         
  -2  11  11          4.81          2.41         1.09 o                         
  -1  11  11         67.21         65.92         2.48 o                         
   0  11  11       2188.29       2053.11        59.62 o                         
   1  11  11        143.78        140.73         5.70 o                         
   2  11  11        739.40        700.40        12.67 o                         
   3  11  11         85.12         69.41         2.49 o                         
   4  11  11          8.61          6.19         1.62 o                         
  -4  12  11        105.73         88.02         3.67 o                         
  -3  12  11          0.63          1.71         1.01 o                         
  -2  12  11         23.86         31.40         1.44 o                         
  -1  12  11        725.01        711.63        15.09 o                         
   0  12  11         14.47         15.59         2.07 o                         
   1  12  11         40.59         36.29         2.56 o                         
   2  12  11         37.25         43.73         1.95 o                         
   3  12  11         32.74         31.81         1.60 o                         
   4  12  11          8.92          8.86         2.07 o                         
  -4  13  11        342.61        382.72        12.69 o                         
  -3  13  11         13.09         16.39         1.15 o                         
  -2  13  11         95.66         83.15         2.29 o                         
  -1  13  11        719.33        727.87        16.50 o                         
   0  13  11        484.71        439.62        12.33 o                         
   1  13  11        263.23        269.59        12.67 o                         
   2  13  11        168.36        161.81         3.78 o                         
   3  13  11          0.42          0.08         0.78 o                         
  -3  14  11        155.48        152.26         3.86 o                         
  -2  14  11         64.11         58.55         1.92 o                         
  -1  14  11        226.91        237.89         5.31 o                         
   0  14  11        587.77        556.83        20.91 o                         
   1  14  11        184.28        156.17         7.07 o                         
   2  14  11        116.15         92.98         2.55 o                         
   3  14  11        173.76        184.53         3.55 o                         
  -3  15  11        357.99        371.26         8.40 o                         
  -2  15  11          0.92          2.12         0.98 o                         
  -1  15  11         39.80         35.03         1.90 o                         
   0  15  11       2555.95       2442.99        87.31 o                         
   1  15  11        277.96        273.92         8.67 o                         
   2  15  11        676.04        647.27        13.08 o                         
   3  15  11         33.63         29.73         1.42 o                         
  -3  16  11         81.16         82.06         2.66 o                         
  -2  16  11        154.22        171.98         3.33 o                         
  -1  16  11       2611.60       2574.76        50.56 o                         
   0  16  11       1960.99       1926.98        56.28 o                         
   1  16  11        421.96        419.82        12.69 o                         
   2  16  11       1063.71       1095.32        24.23 o                         
   3  16  11        244.67        261.39         6.26 o                         
  -3  17  11         48.85         46.03         1.69 o                         
  -2  17  11         42.21         39.10         1.82 o                         
  -1  17  11         26.94         28.00         1.97 o                         
   0  17  11        867.20        843.52        25.10 o                         
   1  17  11        407.73        400.97        12.13 o                         
   2  17  11        116.99        122.32         6.75 o                         
   3  17  11        104.87         83.30         2.64 o                         
  -3  18  11        702.49        666.34        14.55 o                         
  -2  18  11          3.91          5.71         0.86 o                         
  -1  18  11        246.50        258.28         5.61 o                         
   0  18  11         84.03         78.28         3.81 o                         
   1  18  11        137.02        145.27         6.39 o                         
   2  18  11        282.94        281.58        10.08 o                         
   3  18  11         40.76         41.65         1.98 o                         
  -3  19  11        259.82        257.14         8.36 o                         
  -2  19  11        246.02        254.52         6.31 o                         
  -1  19  11          5.85          4.94         0.97 o                         
   0  19  11        308.79        335.16         9.29 o                         
   1  19  11        298.87        293.64         9.13 o                         
   2  19  11          2.72         -0.03         1.17 o                         
  -2  20  11         79.01         78.56         2.01 o                         
  -1  20  11         40.95         43.73         2.57 o                         
   0  20  11         33.76         27.07         1.68 o                         
   1  20  11         11.18         11.51         1.41 o                         
   2  20  11          2.05          0.42         1.25 o                         
  -2  21  11          6.85          3.54         0.61 o                         
  -1  21  11          0.30          0.61         0.91 o                         
   0  21  11        156.02        154.98         4.63 o                         
   1  21  11         51.53         55.35         2.36 o                         
   2  21  11        923.85       1011.04        34.93 o                         
  -1  22  11          8.39         11.48         2.19 o                         
   0  22  11         39.76         34.78         2.01 o                         
   1  22  11        102.92        110.14         2.66 o                         
  -1  23  11         33.43         38.02         3.31 o                         
   0  23  11        158.90        166.86         4.68 o                         
   1  23  11         81.48         77.33         4.39 o                         
   0  24  11        265.98        307.44        16.06 o                         
  -4   0  12        431.84        441.54        28.98 o                         
  -3   0  12          0.89          1.38         1.47 o                         
  -2   0  12       2100.93       2036.15        62.34 o                         
  -1   0  12       1676.41       1587.35        69.67 o                         
   2   0  12         42.01         31.47         3.42 o                         
   3   0  12         41.77         54.14         5.50 o                         
  -4   1  12          3.53          6.72         1.62 o                         
  -3   1  12         65.25         63.33         2.49 o                         
  -2   1  12         34.47         26.38         1.48 o                         
  -1   1  12         75.84         78.42        11.40 o                         
   0   1  12         16.27         16.98         2.92 o                         
   1   1  12         15.14         12.73         2.41 o                         
   2   1  12        936.48        953.83        27.63 o                         
   3   1  12        793.25        757.37        28.47 o                         
   4   1  12        173.52        194.77         7.10 o                         
  -4   2  12        109.71        120.92         3.88 o                         
  -3   2  12        205.76        200.76         4.17 o                         
  -2   2  12       1475.15       1382.00        27.34 o                         
  -1   2  12        205.79        213.51         9.28 o                         
   0   2  12         13.95        186.13        11.94 o                         
   1   2  12        193.03        195.83        11.67 o                         
   2   2  12        593.02        615.45        12.88 o                         
   3   2  12        715.51        806.21        21.99 o                         
   4   2  12        168.60        182.65         6.77 o                         
  -4   3  12        351.80        358.02         9.34 o                         
  -3   3  12        255.77        267.57         7.01 o                         
  -2   3  12       1085.76       1034.66        34.11 o                         
  -1   3  12         98.46        102.97         6.06 o                         
   0   3  12        430.49        366.53        14.03 o                         
   1   3  12       1091.43       1084.72        39.10 o                         
   2   3  12        592.14        624.10        30.40 o                         
   3   3  12        438.94        458.84        11.94 o                         
   4   3  12        154.96        167.29         6.17 o                         
  -4   4  12         12.86         14.86         1.37 o                         
  -3   4  12        337.05        340.20         6.43 o                         
  -2   4  12         29.47         40.22         2.40 o                         
  -1   4  12        120.21        116.67         4.13 o                         
   2   4  12        110.07        104.48         3.15 o                         
   3   4  12        425.87        463.32        10.90 o                         
   4   4  12         81.29         76.95         5.17 o                         
  -4   5  12        816.38        781.53        17.66 o                         
  -3   5  12         52.45         52.12         1.75 o                         
  -2   5  12       1841.77       1875.87        60.43 o                         
  -1   5  12        374.38        349.34        10.12 o                         
   0   5  12         10.64         23.05         2.28 o                         
   1   5  12       2238.77       2098.45        74.98 o                         
   2   5  12        130.75        132.76         5.00 o                         
   3   5  12        565.51        570.03        13.24 o                         
   4   5  12         15.54         19.00         1.48 o                         
  -4   6  12         11.65         11.21         1.50 o                         
  -3   6  12        662.72        641.80        11.64 o                         
  -2   6  12       2894.54       2945.12        52.29 o                         
  -1   6  12        844.08        798.10        20.71 o                         
   0   6  12        130.81         98.34         5.48 o                         
   1   6  12         17.48         17.27         2.16 o                         
   2   6  12       1487.09       1409.62        29.22 o                         
   3   6  12        532.55        581.97        11.84 o                         
   4   6  12       1006.78        973.67        19.19 o                         
  -4   7  12         92.61         84.96         2.55 o                         
  -3   7  12        156.60        146.89         5.66 o                         
  -2   7  12        132.02        130.22         3.88 o                         
  -1   7  12          7.05          7.77         1.63 o                         
   0   7  12          0.64         -0.93         2.13 o                         
   1   7  12          0.27         -0.20         1.93 o                         
   2   7  12          5.54          5.18         1.24 o                         
   3   7  12         80.61         67.02         2.35 o                         
   4   7  12         30.67         24.38         1.32 o                         
  -4   8  12         79.64         63.83         2.14 o                         
  -3   8  12        527.37        545.33         9.97 o                         
  -2   8  12        542.96        547.81         9.61 o                         
  -1   8  12         65.34         70.02         5.12 o                         
   0   8  12         16.23         14.10         2.62 o                         
   1   8  12          3.45         10.22         1.87 o                         
   2   8  12         96.40         99.60         3.21 o                         
   3   8  12        529.06        561.69        10.71 o                         
   4   8  12        179.12        163.94         3.83 o                         
  -4   9  12        803.28        756.68        29.25 o                         
  -3   9  12         66.38         67.52         1.92 o                         
  -2   9  12        687.55        707.11        12.26 o                         
  -1   9  12         57.82         50.52         3.22 o                         
   0   9  12         88.37         88.44         5.09 o                         
   1   9  12        729.51        679.50        21.08 o                         
   2   9  12        631.99        643.22        14.52 o                         
   3   9  12         46.26         42.62         2.14 o                         
   4   9  12          0.25         -0.63         1.01 o                         
  -4  10  12          9.61         12.23         1.72 o                         
  -3  10  12         63.45         49.10         1.91 o                         
  -2  10  12         17.08         20.50         1.23 o                         
  -1  10  12       1622.97       1586.83        42.32 o                         
   0  10  12          1.61         -0.85         2.00 o                         
   1  10  12        150.06        129.78        12.60 o                         
   2  10  12          8.66          8.30         1.43 o                         
   3  10  12          0.69          1.27         0.89 o                         
   4  10  12          3.35          4.69         1.95 o                         
  -4  11  12         28.59         29.65         2.60 o                         
  -3  11  12        311.70        323.51         6.69 o                         
  -2  11  12          5.90          4.67         1.06 o                         
  -1  11  12         46.07         60.79         3.15 o                         
   0  11  12        156.87        122.97         6.10 o                         
   1  11  12        377.78        397.95        15.03 o                         
   2  11  12         15.29          4.06         1.50 o                         
   3  11  12        135.48        127.43         2.83 o                         
  -3  12  12        114.22        125.05         3.40 o                         
  -2  12  12        252.59        246.81         4.66 o                         
  -1  12  12         84.99         93.23         3.65 o                         
   0  12  12          6.18          3.85         6.26 o                         
   1  12  12         38.59         30.04         3.95 o                         
   2  12  12        183.95        184.40         4.15 o                         
   3  12  12          1.76          1.89         0.78 o                         
  -3  13  12         47.77         39.75         1.79 o                         
  -2  13  12         78.66         94.18         2.38 o                         
  -1  13  12        229.82        248.20         6.05 o                         
   0  13  12        784.50        758.42        27.89 o                         
   1  13  12        538.84        551.05        20.41 o                         
   2  13  12        145.39        139.29         3.73 o                         
   3  13  12         23.56         23.50         2.71 o                         
  -3  14  12         59.96         68.78         2.52 o                         
  -2  14  12        901.03        907.77        15.58 o                         
  -1  14  12        300.62        332.96         7.73 o                         
   0  14  12         42.92         44.56         2.80 o                         
   1  14  12        510.59        532.98        19.76 o                         
   2  14  12         45.60         52.53         2.01 o                         
   3  14  12        256.70        255.95         5.92 o                         
  -3  15  12          0.20         -0.32         0.95 o                         
  -2  15  12          1.28          3.52         0.94 o                         
  -1  15  12         60.81         70.36         2.83 o                         
   0  15  12        122.93         96.82         5.16 o                         
   1  15  12        748.96        767.84        22.47 o                         
   2  15  12        342.38        363.31         8.19 o                         
   3  15  12        166.96        180.20         7.44 o                         
  -3  16  12         10.86          8.81         1.16 o                         
  -2  16  12         25.66         23.98         1.10 o                         
  -1  16  12        170.17        161.56         4.21 o                         
   0  16  12         12.80          9.42         2.09 o                         
   1  16  12        243.96        243.58         7.71 o                         
   2  16  12          0.39         -1.02         1.16 o                         
   3  16  12          0.11          0.28         0.84 o                         
  -3  17  12          6.81          7.84         2.17 o                         
  -2  17  12        173.65        183.30         3.79 o                         
  -1  17  12        150.28        146.20         3.55 o                         
   0  17  12          9.02          4.98         1.55 o                         
   1  17  12        654.63        647.76        27.71 o                         
   2  17  12         14.33         14.17         1.89 o                         
  -2  18  12         90.60         84.52         2.11 o                         
  -1  18  12        240.40        248.48         4.85 o                         
   0  18  12        160.27        157.62         4.92 o                         
   1  18  12         25.36         17.71         1.73 o                         
   2  18  12        204.31        175.18         7.97 o                         
  -2  19  12          0.18          0.36         0.78 o                         
  -1  19  12         32.02         23.82         1.45 o                         
   0  19  12        272.01        262.90         7.26 o                         
   1  19  12         17.99         19.32         1.52 o                         
   2  19  12        118.10        119.56         4.94 o                         
  -2  20  12        111.87        112.19         4.09 o                         
  -1  20  12          3.93          2.17         0.68 o                         
   0  20  12         39.34         42.35         2.35 o                         
   1  20  12         20.29         24.84         1.55 o                         
   2  20  12         11.85          6.43         1.26 o                         
  -1  21  12         48.52         44.83         2.99 o                         
   0  21  12         60.40         71.61         2.68 o                         
   1  21  12        340.89        331.01         7.69 o                         
  -1  22  12        355.86        370.07        13.15 o                         
   0  22  12          8.60          9.50         1.07 o                         
  -4   1  13        112.34        107.41         6.36 o                         
  -3   1  13        292.89        322.61         8.82 o                         
  -2   1  13          0.11          1.96         1.29 o                         
  -1   1  13         19.24         18.69         1.69 o                         
   1   1  13        165.68        180.87        10.93 o                         
   2   1  13         15.41         15.79         2.25 o                         
   3   1  13        256.21        254.47        11.92 o                         
   4   1  13          2.98          1.23         1.40 o                         
  -4   2  13          2.17          1.38         1.50 o                         
  -3   2  13        118.47        104.22         3.61 o                         
  -2   2  13          1.05          3.92         1.42 o                         
  -1   2  13       2265.93       2239.63        51.93 o                         
   0   2  13        202.12        286.55        16.36 o                         
   1   2  13          4.81          7.26         2.01 o                         
   2   2  13        330.58        376.75        17.96 o                         
   3   2  13         35.53         33.23         2.18 o                         
   4   2  13         58.52         32.17         2.12 o                         
  -4   3  13          2.90          2.34         1.05 o                         
  -3   3  13         51.52         65.80         4.82 o                         
  -2   3  13        119.48        125.44         8.69 o                         
  -1   3  13        737.26        706.39        24.14 o                         
   0   3  13        157.41        171.47        11.24 o                         
   1   3  13         64.92        126.23         8.42 o                         
   2   3  13        305.84        311.37         8.56 o                         
   3   3  13         30.18         31.79         3.07 o                         
   4   3  13        279.30        255.92         6.67 o                         
  -4   4  13         23.93         13.11         1.38 o                         
  -3   4  13        184.07        191.13         5.76 o                         
  -2   4  13        541.60        534.96        14.60 o                         
  -1   4  13        493.68        504.05        48.80 o                         
   0   4  13         60.88         68.59         4.76 o                         
   2   4  13         44.57        113.10         7.23 o                         
   3   4  13         54.64         72.82         3.28 o                         
   4   4  13        172.90        173.30         7.42 o                         
  -4   5  13        343.96        333.34         7.69 o                         
  -3   5  13         16.39         18.12         1.06 o                         
  -2   5  13          2.30          5.31         1.31 o                         
  -1   5  13        106.76         89.08         7.75 o                         
   0   5  13        144.03        141.66         6.77 o                         
   1   5  13       1009.23       1133.92        80.33 o                         
   2   5  13          7.44          5.53         1.48 o                         
   3   5  13         13.75         16.17         1.52 o                         
   4   5  13         10.40          7.04         1.80 o                         
  -4   6  13         11.94         10.71         1.08 o                         
  -3   6  13          1.31          1.30         0.86 o                         
  -2   6  13        144.92        167.36         3.88 o                         
  -1   6  13        411.29        431.43        18.13 o                         
   0   6  13        124.43        117.07         6.32 o                         
   1   6  13         21.54         21.40         3.59 o                         
   2   6  13        282.42        298.09         8.44 o                         
   3   6  13        483.68        527.45        17.63 o                         
   4   6  13         48.58         58.95         3.72 o                         
  -4   7  13        672.20        575.66        25.61 o                         
  -3   7  13        395.61        440.25         9.21 o                         
  -2   7  13          0.28          2.71         1.57 o                         
  -1   7  13         13.94         16.75         4.38 o                         
   0   7  13         10.77         12.25         2.26 o                         
   1   7  13       1426.17       1405.25        50.50 o                         
   2   7  13       1126.58       1306.24        30.82 o                         
   3   7  13        633.57        672.37        14.13 o                         
  -3   8  13          0.29          1.27         0.88 o                         
  -2   8  13         12.34         14.33         1.34 o                         
  -1   8  13        751.47        750.22        19.03 o                         
   0   8  13       1371.07       1321.39        47.69 o                         
   1   8  13        103.89        107.99         8.13 o                         
   2   8  13         51.85         39.36         2.24 o                         
   3   8  13        269.13        260.02         6.45 o                         
  -3   9  13        112.37        107.08         2.90 o                         
  -2   9  13          7.62          4.28         1.11 o                         
  -1   9  13          1.06          3.35         2.48 o                         
   0   9  13        238.74        231.43        11.61 o                         
   1   9  13        160.55        140.29         6.65 o                         
   2   9  13        198.48        222.89         5.73 o                         
   3   9  13         22.40         28.11         1.54 o                         
  -3  10  13        391.73        394.89         7.96 o                         
  -2  10  13         43.37         32.85         1.36 o                         
  -1  10  13       1335.57       1420.69        35.46 o                         
   0  10  13         78.72         62.39         4.71 o                         
   1  10  13          0.35         -2.14         2.14 o                         
   2  10  13        403.12        423.15         9.57 o                         
   3  10  13         92.19         82.61         2.12 o                         
  -3  11  13         41.21         41.91         3.42 o                         
  -2  11  13        390.48        395.12         7.57 o                         
  -1  11  13        658.52        676.88        17.25 o                         
   0  11  13          1.82         -0.23         2.68 o                         
   1  11  13          3.20          3.91         3.35 o                         
   2  11  13         81.91         96.33         5.04 o                         
   3  11  13          2.61          0.66         0.91 o                         
  -3  12  13         29.58         19.62         1.68 o                         
  -2  12  13        849.50        880.18        16.13 o                         
  -1  12  13        261.47        277.72         9.43 o                         
   0  12  13        228.39        201.55         8.83 o                         
   1  12  13        312.54        327.72        12.61 o                         
   2  12  13          0.20         -0.95         0.95 o                         
   3  12  13        115.31        121.47         3.15 o                         
  -3  13  13        758.01        725.85        23.88 o                         
  -2  13  13        397.06        395.05         7.53 o                         
  -1  13  13         58.96         58.19         3.02 o                         
   0  13  13        241.46        220.26         7.52 o                         
   1  13  13        630.21        658.07        24.07 o                         
   2  13  13        344.29        359.97        10.79 o                         
   3  13  13        384.28        374.68         8.45 o                         
  -3  14  13         99.13         99.90         4.14 o                         
  -2  14  13        598.80        596.46        10.33 o                         
  -1  14  13        366.05        381.39         8.70 o                         
   0  14  13        674.19        667.53        20.05 o                         
   1  14  13          0.57          1.58         2.95 o                         
   2  14  13         43.85         47.97         2.47 o                         
   3  14  13        272.98        263.37        10.98 o                         
  -3  15  13        105.29        107.87         2.95 o                         
  -2  15  13         11.75         11.44         0.92 o                         
  -1  15  13       1055.11       1026.83        22.31 o                         
   0  15  13       1481.99       1439.94        36.56 o                         
   1  15  13        132.85        127.81         4.66 o                         
   2  15  13        320.05        328.12         8.26 o                         
  -2  16  13         97.64        113.59         2.43 o                         
  -1  16  13        945.69        939.99        18.35 o                         
   0  16  13        575.94        586.74        13.21 o                         
   1  16  13         64.96         70.47         3.14 o                         
   2  16  13        699.74        722.44        22.30 o                         
  -2  17  13         75.60         71.91         1.95 o                         
  -1  17  13        133.38        135.99         3.90 o                         
   0  17  13         27.46         24.91         1.72 o                         
   1  17  13        230.98        208.31         5.37 o                         
   2  17  13        272.63        250.03        16.10 o                         
  -2  18  13        885.64        853.17        25.19 o                         
  -1  18  13         34.69         39.85         2.11 o                         
   0  18  13         75.29         77.90         3.05 o                         
   1  18  13         56.40         59.93         2.57 o                         
   2  18  13        115.98        105.48         6.79 o                         
  -1  19  13        297.61        314.12        23.20 o                         
   0  19  13        437.21        443.01        11.50 o                         
   1  19  13         76.99         72.17         2.33 o                         
  -1  20  13        372.30        373.18        13.32 o                         
   0  20  13         35.70         30.31         2.01 o                         
   1  20  13         30.25         37.08         6.65 o                         
   0  21  13         54.02         49.20         1.91 o                         
  -4   0  14          1.03          3.06         1.47 o                         
  -3   0  14         46.26         52.79         4.12 o                         
  -2   0  14       4061.72       4025.70       105.28 o                         
  -1   0  14        715.41        710.31        31.77 o                         
   1   0  14        232.98        228.26        11.70 o                         
   2   0  14        246.43        270.18        13.40 o                         
   3   0  14        132.29        135.87         7.43 o                         
  -4   1  14        151.09        144.61         4.94 o                         
  -3   1  14        261.74        258.18         8.68 o                         
  -2   1  14         92.91         97.35         4.01 o                         
  -1   1  14         69.66         69.46         3.48 o                         
   1   1  14         16.72         21.47         3.21 o                         
   2   1  14        207.92        198.13         7.26 o                         
   3   1  14          5.03          6.11         1.75 o                         
  -4   2  14         57.34         54.48         3.42 o                         
  -3   2  14        219.37        221.28         7.58 o                         
  -2   2  14          7.85          9.69         1.48 o                         
  -1   2  14         13.61         13.75         1.80 o                         
   1   2  14       3830.70       3845.33       136.81 o                         
   2   2  14        276.63        285.32         9.94 o                         
   3   2  14          4.58         12.46         1.61 o                         
  -3   3  14         22.47         21.89         1.66 o                         
  -2   3  14         31.35         33.21         1.84 o                         
  -1   3  14         73.30         85.78         3.52 o                         
   0   3  14         76.98        187.27        11.79 o                         
   1   3  14        114.71       1150.87        58.69 o                         
   2   3  14        402.40        444.64        18.99 o                         
   3   3  14        326.53        339.09        13.73 o                         
  -3   4  14        152.74        143.08         3.83 o                         
  -2   4  14         40.15         34.57         2.26 o                         
  -1   4  14        809.76        801.58        22.58 o                         
   0   4  14        127.99        135.13         6.40 o                         
   2   4  14         18.55         28.69         4.20 o                         
  -3   5  14        239.38        235.19         4.86 o                         
  -2   5  14        363.22        382.04         7.19 o                         
  -1   5  14        765.76        829.66        27.95 o                         
   0   5  14       1763.24       1935.68       267.57 o                         
   1   5  14        310.06        317.69        17.59 o                         
   2   5  14         41.06         35.25         2.71 o                         
   3   5  14        313.31        338.56        13.39 o                         
  -3   6  14          0.50          0.41         0.96 o                         
  -2   6  14        968.91       1047.50        32.29 o                         
  -1   6  14        716.75        782.87        34.86 o                         
   0   6  14       1025.17       1025.33        37.20 o                         
   1   6  14        467.10        605.09        89.68 o                         
   2   6  14         97.01         88.21         3.25 o                         
   3   6  14        444.86        458.55         9.72 o                         
  -3   7  14        102.33        108.55         2.55 o                         
  -2   7  14        502.60        493.34        15.28 o                         
  -1   7  14          8.93          8.69         2.53 o                         
   0   7  14        139.61        119.76         9.22 o                         
   1   7  14        296.77        285.41        15.98 o                         
   2   7  14        199.78        251.25         9.18 o                         
   3   7  14        152.55        157.54         3.61 o                         
  -3   8  14        383.17        396.49         8.71 o                         
  -2   8  14        214.57        217.25         5.48 o                         
  -1   8  14         92.41        110.54         7.16 o                         
   0   8  14        183.54        175.69         7.98 o                         
   1   8  14        448.69        449.30        29.62 o                         
   2   8  14        103.34        102.17         4.75 o                         
   3   8  14          2.09          0.09         0.79 o                         
  -3   9  14        105.75        117.61         3.52 o                         
  -2   9  14        150.40        182.29         3.88 o                         
  -1   9  14         75.83         76.09         8.03 o                         
   0   9  14          9.17          0.78         3.10 o                         
   1   9  14         86.75         84.41         6.99 o                         
   2   9  14         13.90         15.83         1.20 o                         
   3   9  14        244.69        240.06         5.65 o                         
  -3  10  14        194.08        221.98         5.04 o                         
  -2  10  14        247.73        276.15         5.43 o                         
  -1  10  14          0.28          0.03         1.46 o                         
   0  10  14         59.31         64.40         6.54 o                         
   1  10  14        277.28        219.48         8.90 o                         
   2  10  14          8.39          7.89         1.55 o                         
   3  10  14          0.14          0.11         1.06 o                         
  -3  11  14        136.35        140.64         4.42 o                         
  -2  11  14         41.90         50.03         4.33 o                         
  -1  11  14         28.10         23.47         1.58 o                         
   0  11  14        358.35        323.72        11.46 o                         
   1  11  14         11.12         14.49         3.40 o                         
   2  11  14        200.76        245.73         6.46 o                         
   3  11  14        226.18        233.42         5.41 o                         
  -3  12  14         29.44         30.88         1.57 o                         
  -2  12  14        569.12        617.73        12.66 o                         
  -1  12  14        171.83        169.15         4.31 o                         
   0  12  14         33.32         41.96         3.06 o                         
   1  12  14        238.88        281.14        12.56 o                         
   2  12  14          0.27          0.72         1.32 o                         
   3  12  14          2.77          4.14         1.16 o                         
  -3  13  14         20.32         14.95         1.76 o                         
  -2  13  14         80.80         98.33         2.65 o                         
  -1  13  14         17.36         17.84         1.97 o                         
   0  13  14         14.03         17.97         1.66 o                         
   1  13  14        159.28        162.80         7.71 o                         
   2  13  14          6.77          1.24         1.15 o                         
  -2  14  14         38.60         39.59         1.64 o                         
  -1  14  14          9.42         15.23         1.53 o                         
   0  14  14        277.76        286.37         7.90 o                         
   1  14  14       1201.22       1166.72        31.60 o                         
   2  14  14         69.12         60.86         2.40 o                         
  -2  15  14        155.93        152.38         4.07 o                         
  -1  15  14        195.15        193.66         4.12 o                         
   0  15  14        124.38        153.31         4.07 o                         
   1  15  14         18.87         19.98         1.48 o                         
   2  15  14        185.08        176.62         4.66 o                         
  -2  16  14          0.11         -0.24         0.90 o                         
  -1  16  14          6.23          2.23         0.70 o                         
   0  16  14         94.19         93.19         2.80 o                         
   1  16  14        405.50        427.03        10.96 o                         
   2  16  14         13.65          7.83         0.99 o                         
  -1  17  14         51.17         41.81         1.82 o                         
   0  17  14          3.83          3.75         1.89 o                         
   1  17  14        216.25        219.81         4.88 o                         
  -1  18  14          4.10          3.31         1.17 o                         
   0  18  14         24.66         20.63         1.34 o                         
   1  18  14        497.34        503.79        12.87 o                         
   0  19  14         72.94         80.54         2.63 o                         
  -3   1  15         98.94        107.67         4.10 o                         
  -2   1  15        190.18        183.60         5.32 o                         
  -1   1  15       1418.81       1398.16        43.48 o                         
   0   1  15        199.42        207.96        12.68 o                         
   1   1  15        151.80        165.37         9.28 o                         
   2   1  15         80.04         89.29         3.34 o                         
   3   1  15        113.13        116.80         4.52 o                         
  -3   2  15         57.32         54.83         2.68 o                         
  -2   2  15        797.52        811.45        20.75 o                         
  -1   2  15       1344.79       1346.74        41.88 o                         
   1   2  15         64.64         69.20         5.48 o                         
   2   2  15        145.02        150.18         4.77 o                         
   3   2  15        117.40        122.81         4.76 o                         
  -3   3  15          5.19          6.27         1.09 o                         
  -2   3  15        256.94        257.50         7.60 o                         
   1   3  15         14.14        254.93        14.27 o                         
   2   3  15          0.15         -0.32         3.62 o                         
   3   3  15        311.79        332.62        27.00 o                         
  -3   4  15         43.09         36.65         1.34 o                         
  -2   4  15         97.12        106.41         4.71 o                         
  -1   4  15         56.09         48.14         4.47 o                         
   0   4  15       1778.52       1905.21        68.14 o                         
   1   4  15        293.16        294.80        16.04 o                         
   2   4  15         19.34         12.96         2.27 o                         
  -3   5  15          8.55          3.95         0.81 o                         
  -2   5  15         92.83         98.67         3.48 o                         
  -1   5  15        643.26        677.41        16.59 o                         
   0   5  15         37.33         93.60         8.10 o                         
   2   5  15         19.36         24.41         1.51 o                         
   3   5  15        339.88        360.78        18.75 o                         
  -3   6  15         26.07         24.38         1.49 o                         
  -2   6  15        100.51        131.08         3.90 o                         
  -1   6  15         20.65         23.09         2.29 o                         
   0   6  15          0.25          6.58         5.63 o                         
   1   6  15        104.09        129.90        16.71 o                         
   2   6  15        279.31        303.91        10.94 o                         
   3   6  15        162.58        138.28         5.73 o                         
  -3   7  15        112.00        109.55         7.19 o                         
  -2   7  15         10.35          7.65         1.27 o                         
  -1   7  15        298.73        288.33         8.62 o                         
   0   7  15        458.30        511.33        36.96 o                         
   1   7  15        107.01        119.23        10.68 o                         
   2   7  15        884.60        960.59        26.64 o                         
   3   7  15         10.86         12.05         1.29 o                         
  -3   8  15        118.78        106.83         2.95 o                         
  -2   8  15        801.52        859.77        15.77 o                         
  -1   8  15        522.82        544.47        22.60 o                         
   0   8  15        193.42        195.92        11.31 o                         
   2   8  15        163.41        167.29         5.44 o                         
   3   8  15         42.70         54.60         2.55 o                         
  -3   9  15         24.44         15.64         1.06 o                         
  -2   9  15        946.39        965.81        17.64 o                         
  -1   9  15         22.58         25.18         1.62 o                         
   0   9  15        105.33        151.15         7.18 o                         
   1   9  15        304.78        323.64        12.30 o                         
   2   9  15         25.79         17.98         1.91 o                         
  -3  10  15         63.57         54.04         2.17 o                         
  -2  10  15         96.12        106.06         3.09 o                         
  -1  10  15        148.57        149.41         4.45 o                         
   0  10  15        124.45        127.58         4.27 o                         
   1  10  15        337.18        366.25        13.73 o                         
   2  10  15         22.82         18.21         1.76 o                         
  -2  11  15        118.78        107.20         2.72 o                         
  -1  11  15        225.63        245.67         5.15 o                         
   0  11  15          0.08         -0.67         1.62 o                         
   1  11  15        217.83        231.76         7.53 o                         
   2  11  15         42.60         41.34         1.94 o                         
  -2  12  15          7.41          2.81         0.86 o                         
  -1  12  15         84.09         82.96         2.21 o                         
   0  12  15         91.39         92.68         3.48 o                         
   1  12  15         73.44         70.13         4.41 o                         
   2  12  15         10.32          6.98         1.54 o                         
  -2  13  15        101.48        110.35         2.77 o                         
  -1  13  15          7.17          7.19         0.99 o                         
   0  13  15        915.23        882.04        22.54 o                         
   1  13  15        655.36        646.47        17.48 o                         
   2  13  15        421.34        457.12        11.16 o                         
  -2  14  15        409.66        378.84         7.57 o                         
  -1  14  15        153.79        151.12         4.08 o                         
   0  14  15         78.04         77.26         2.51 o                         
   1  14  15          1.53          3.32         1.07 o                         
   2  14  15          8.05          3.31         0.89 o                         
  -1  15  15         93.75         87.08         2.68 o                         
   0  15  15          0.05          1.90         1.59 o                         
   1  15  15        173.22        176.29         3.99 o                         
  -1  16  15        109.72        104.85         2.93 o                         
   0  16  15        652.54        622.12        13.85 o                         
   1  16  15         48.91         57.46         2.32 o                         
   0  17  15         12.19         10.86         1.19 o                         
  -3   0  16         98.07         95.03         4.97 o                         
  -2   0  16          6.65          1.90         1.78 o                         
  -1   0  16        437.50        432.50        19.62 o                         
   2   0  16         80.56         79.62         5.08 o                         
  -3   1  16          1.30          1.30         1.08 o                         
  -2   1  16         16.18         14.02         1.26 o                         
  -1   1  16        151.33        146.40         5.39 o                         
   0   1  16        110.34        202.34        11.93 o                         
   1   1  16        292.75        305.86        14.71 o                         
   2   1  16         83.15         88.87         3.79 o                         
  -3   2  16          4.06          3.24         1.49 o                         
  -2   2  16          9.91          8.49         1.53 o                         
  -1   2  16        251.74        289.55        13.61 o                         
   1   2  16         24.41         19.73         2.78 o                         
   2   2  16        138.07        136.25         5.29 o                         
  -3   3  16        159.82        152.15         7.43 o                         
  -2   3  16        242.49        251.63        11.26 o                         
  -1   3  16        192.17        192.52         9.57 o                         
   0   3  16        492.71        452.58        20.67 o                         
   1   3  16        285.20        298.90        10.00 o                         
   2   3  16        520.70        500.54        17.06 o                         
  -3   4  16          0.41          0.13         1.05 o                         
  -2   4  16          1.00          3.11         1.13 o                         
  -1   4  16        110.06        102.30         5.96 o                         
   0   4  16       1090.25       1215.40       143.19 o                         
   2   4  16        347.52        329.77        11.56 o                         
  -3   5  16         84.83         84.53         2.37 o                         
  -2   5  16         11.53         10.06         1.00 o                         
  -1   5  16        216.56        218.80         7.10 o                         
   1   5  16        237.51        223.79         7.00 o                         
   2   5  16        784.69        855.54        23.68 o                         
  -2   6  16        212.77        215.23         4.25 o                         
  -1   6  16        387.25        355.30        12.76 o                         
   0   6  16        172.72        205.61        10.33 o                         
  -2   7  16          0.27          0.63         0.96 o                         
  -1   7  16          0.81          1.29         1.54 o                         
   0   7  16        157.12        313.92        16.92 o                         
   1   7  16        168.09        154.99         5.46 o                         
   2   7  16        101.91        111.13         3.36 o                         
  -2   8  16        294.93        286.69         7.35 o                         
  -1   8  16         50.65         38.13         1.42 o                         
   0   8  16        415.06        526.24        26.41 o                         
   1   8  16         22.61         25.01         3.36 o                         
  -2   9  16        373.37        375.83         8.38 o                         
  -1   9  16         31.06         31.65         2.04 o                         
   0   9  16        239.92        267.84        19.06 o                         
   1   9  16          1.67          5.87         2.95 o                         
   2   9  16        293.86        273.52         6.93 o                         
  -2  10  16         52.35         49.92         2.08 o                         
  -1  10  16        156.49        158.50         4.27 o                         
   1  10  16          5.50          1.29         1.80 o                         
   2  10  16        115.05        114.61         3.82 o                         
  -2  11  16        259.78        263.61         5.90 o                         
  -1  11  16         16.59         16.58         1.33 o                         
   0  11  16        209.82        182.69         5.21 o                         
   1  11  16        200.38        203.69         7.97 o                         
   2  11  16        671.02        704.93        20.68 o                         
  -2  12  16        237.52        214.32         7.00 o                         
  -1  12  16         95.03         91.36         2.78 o                         
   0  12  16        314.63        333.73         8.83 o                         
   1  12  16          0.74          2.65         1.72 o                         
  -1  13  16         18.33         19.09         1.46 o                         
   0  13  16          2.55          0.36         1.00 o                         
   1  13  16          8.38         13.68         0.89 o                         
  -1  14  16        195.51        209.44         5.18 o                         
   0  14  16         19.80         21.03         1.14 o                         
   1  14  16        515.46        479.47        14.55 o                         
   0  15  16        390.39        358.18         8.05 o                         
  -2   1  17        525.72        475.03        14.97 o                         
  -1   1  17        112.72         93.30         3.76 o                         
   0   1  17         63.61        437.59        23.08 o                         
  -2   2  17          2.68          1.17         1.50 o                         
  -1   2  17        264.75        256.67        11.77 o                         
  -2   3  17          2.36          2.50         1.24 o                         
  -1   3  17         21.60         16.16         1.77 o                         
   2   3  17         38.38         34.06         4.33 o                         
  -2   4  17         87.14         74.56         3.13 o                         
  -1   4  17         37.14         50.99         3.05 o                         
   0   4  17       1123.58       1329.52        73.51 o                         
   1   4  17         12.95         12.70         1.80 o                         
   2   4  17        359.24        307.63        10.60 o                         
  -2   5  17        300.03        307.02        10.28 o                         
  -1   5  17        335.61        332.60        14.33 o                         
   0   5  17        308.44        327.62        29.52 o                         
   1   5  17         57.06         68.36         5.69 o                         
  -2   6  17          4.98          3.33         0.84 o                         
  -1   6  17          7.33          3.85         2.46 o                         
   0   6  17        326.82        346.41        14.63 o                         
   1   6  17        215.60        241.52         9.54 o                         
   2   6  17         53.50         41.64         2.47 o                         
  -2   7  17        385.52        357.09        15.99 o                         
  -1   7  17        136.36        114.15         3.69 o                         
   0   7  17        465.39        481.52        13.70 o                         
  -2   8  17         30.44         28.82         2.64 o                         
  -1   8  17        186.16        186.59         9.02 o                         
   1   8  17         57.24         79.29         3.53 o                         
  -1   9  17         12.21         15.39         1.38 o                         
   0   9  17        311.55        323.52         8.22 o                         
   1   9  17         75.00         94.69         4.71 o                         
  -1  10  17        615.12        619.05        16.98 o                         
   0  10  17        916.83        946.82        20.85 o                         
   1  10  17         75.80         64.04         2.24 o                         
  -1  11  17         15.03         11.59         1.52 o                         
   0  11  17         21.20         24.34         1.36 o                         
   1  11  17          6.53          6.29         1.48 o                         
   0  12  17         86.12         83.53         2.21 o                         
  -1   2  18        199.48        181.77         8.59 o                         
  -1   3  18         40.69         27.99         2.92 o                         
   1   3  18          5.85         13.01         1.70 o                         
  -1   4  18         55.01         55.39         3.77 o                         
   1   4  18         30.61         28.18         1.47 o                         
  -1   5  18        122.37        118.95         4.19 o                         
   0   5  18         76.27         93.69         4.85 o                         
  -1   6  18         32.08         31.49         2.14 o                         
   0   6  18        680.51        604.48        15.39 o                         
   1   6  18        474.02        468.01        23.01 o                         
   0   8  18         18.51         28.15         2.41 o                         
                                                                                
